# Supplementary material for: Similarities and Differences in Gene Expression Networks Between the Breast Cancer Cell Line Michigan Cancer Foundation-7 and Invasive Human Breast Cancer Tissues
Source: Front Artif Intell. 2021 May 13;4:674370. doi: 10.3389/frai.2021.674370 (PMC8155268; doi:10.3389/frai.2021.674370)
Supplement: Supplementary file 1 [file DataSheet1.zip]

Archive with 20 entries (20 files):
- Supplemental Figures and Tables/Supplemental figure 1 a and b. Scale independence and Mean connectivitity for ARCHS4.pdf
- Supplemental Figures and Tables/Supplemental Figure 1 c and d. Scale independence and Mean connectivity for GSE50705.pdf
- Supplemental Figures and Tables/Supplemental Figure 1 e and f. Scale independence and Mean connectivity for BRCA.pdf
- Supplemental Figures and Tables/Supplemental Figure 2a. Expression of genes enriched for ribosomes BRCA.pdf
- Supplemental Figures and Tables/Supplemental Figure 2b. Expression of genes enriched for ribosomes GSE50705.pdf
- Supplemental Figures and Tables/Supplemental figure 3a. Cluster dendrogram for ARCHS4.pdf
- Supplemental Figures and Tables/Supplemental figure 3b. Cluster dendrogram for GSE50705.pdf
- Supplemental Figures and Tables/Supplemental figure 3c. Cluster dendrogram for BRCA.pdf
- Supplemental Figures and Tables/Supplemental Figure 4. Transcriptional pertubations of genes with highest absoluate difference in scaled connectivity ranking.jpg
- Supplemental Figures and Tables/Supplemental Figure 5 . Association between altered expression of CCNT1 with races.JPG
- Supplemental Figures and Tables/Supplemental Table 1a. GSE50705 scaled connectivity.xlsx
- Supplemental Figures and Tables/Supplemental Table 1b. BRCA scaled connectivity.xlsx
- Supplemental Figures and Tables/Supplemental Table 2a. Ligand based druggability scores for GSE50705.xlsx
- Supplemental Figures and Tables/Supplemental Table 2b. Ligand based druggability scores for BRCA.xlsx
- Supplemental Figures and Tables/Supplemental Table 3. STRING annotations for groups in Venn diagram.xlsx
- Supplemental Figures and Tables/Supplemental Table 4a. ARCHS4 module annotations.xlsx
- Supplemental Figures and Tables/Supplemental Table 4b. BRCA module annotations.xlsx
- Supplemental Figures and Tables/Supplemental Table 4c. GSE50705 module annotations.xlsx
- Supplemental Figures and Tables/Supplemental Table 5. STRING annotation for first neighbors of CCNT1.xlsx
- Supplemental Figures and Tables/Supplemental Table 6.Top 50 genes correlated to CCNT1 in GSE50705.xlsx
