# Supplementary material for: Similarities and Differences in Gene Expression Networks Between the Breast Cancer Cell Line Michigan Cancer Foundation-7 and Invasive Human Breast Cancer Tissues
Source: Front Artif Intell. 2021 May 13;4:674370. doi: 10.3389/frai.2021.674370 (PMC8155268; doi:10.3389/frai.2021.674370)
Supplement: Supplementary file 1 [file DataSheet1.zip › Supplemental Figures and Tables/Supplemental Table 1a. GSE50705 scaled connectivity.xlsx]

## Sheet: Scaled connectivity for GEO5070
ProbeID	GeneSymbol	ScaledConnectivity	Rank
203046_s_at	TIMELESS	1	1
218883_s_at	CENPU	0.98777	2
201664_at	SMC4	0.961548	3
204023_at	RFC4	0.941006	4
208808_s_at	HMGB2	0.931442	5
203432_at	TMPO	0.92819	6
201292_at	TOP2A	0.92408	7
214433_s_at	SELENBP1	0.915681	8
202589_at	TYMS	0.905279	9
202413_s_at	USP1	0.902925	10
226936_at	CENPW	0.899199	11
222212_s_at	CERS2	0.897134	12
232914_s_at	SYTL2	0.893986	13
228058_at	ZG16B	0.891166	14
212281_s_at	TMEM97	0.882595	15
208791_at	CLU	0.87877	16
209696_at	FBP1	0.877258	17
201477_s_at	RRM1	0.877109	18
232035_at	H4C8	0.872006	19
204127_at	RFC3	0.866117	20
201970_s_at	NASP	0.865	21
224753_at	CDCA5	0.862209	22
220192_x_at	SPDEF	0.860419	23
213441_x_at	SPDEF	0.86027	24
209617_s_at	CTNND2	0.859314	25
224840_at	FKBP5	0.855345	26
201663_s_at	SMC4	0.846635	27
221505_at	ANP32E	0.841887	28
202503_s_at	PCLAF	0.839727	29
212282_at	TMEM97	0.837413	30
202580_x_at	FOXM1	0.836245	31
218663_at	NCAPG	0.834422	32
219105_x_at	ORC6	0.83321	33
203554_x_at	PTTG1	0.8331	34
205399_at	DCLK1	0.83305	35
209464_at	AURKB	0.832118	36
238520_at	TRERF1	0.828254	37
202107_s_at	MCM2	0.82711	38
202468_s_at	CTNNAL1	0.826946	39
226287_at	CCDC34	0.826578	40
224944_at	TMPO	0.825942	41
208792_s_at	CLU	0.825856	42
214404_x_at	SPDEF	0.824082	43
203362_s_at	MAD2L1	0.823615	44
209618_at	CTNND2	0.823399	45
207302_at	SGCG	0.823132	46
222958_s_at	DEPDC1	0.820777	47
219306_at	KIF15	0.82071	48
219960_s_at	UCHL5	0.820676	49
204146_at	RAD51AP1	0.820581	50
205431_s_at	BMP5	0.819754	51
207414_s_at	PCSK6	0.818758	52
223381_at	NUF2	0.818326	53
1554572_a_at	SUV39H2	0.815785	54
204162_at	NDC80	0.812443	55
209337_at	PSIP1	0.81125	56
227274_at	SYNJ2BP	0.806297	57
219588_s_at	NCAPG2	0.805755	58
209408_at	KIF2C	0.805467	59
218450_at	HEBP1	0.805162	60
202633_at	TOPBP1	0.801028	61
204019_s_at	SH3YL1	0.79925	62
228400_at	SHROOM3	0.79843	63
204766_s_at	NUDT1	0.797453	64
225300_at	KNSTRN	0.796932	65
222077_s_at	RACGAP1	0.79613	66
220744_s_at	IFT122	0.796076	67
227545_at	BARD1	0.795361	68
208955_at	DUT	0.794819	69
202525_at	PRSS8	0.794714	70
216836_s_at	ERBB2	0.794711	71
1560850_at		0.791202	72
214455_at	H2BC4	0.790388	73
204032_at	BCAR3	0.789002	74
227480_at	SUSD2	0.787126	75
226198_at	TOM1L2	0.785803	76
38703_at	DNPEP	0.784978	77
208873_s_at	REEP5	0.782304	78
208180_s_at	H4C8	0.782215	79
204033_at	TRIP13	0.779384	80
204179_at	MB	0.779052	81
219148_at	PBK	0.776849	82
218164_at	SPATA20	0.776844	83
208103_s_at	ANP32E	0.774204	84
204900_x_at	SAP30	0.772615	85
226239_at	TMEM150A	0.772461	86
222699_s_at	PLEKHF2	0.771979	87
227290_at	CDYL2	0.771678	88
205394_at	CHEK1	0.768556	89
209053_s_at	NSD2	0.768209	90
220177_s_at	TMPRSS3	0.767848	91
218640_s_at	PLEKHF2	0.76754	92
200783_s_at	STMN1	0.767106	93
230021_at	TICRR	0.766398	94
218542_at	CEP55	0.766037	95
201896_s_at	PSRC1	0.765869	96
204462_s_at	SLC16A2	0.765323	97
210640_s_at	GPER1	0.762923	98
218585_s_at	DTL	0.762888	99
221520_s_at	CDCA8	0.760641	100
204962_s_at	CENPA	0.759497	101
213226_at	CCNA2	0.75921	102
203764_at	DLGAP5	0.758743	103
202954_at	UBE2C	0.758531	104
226248_s_at	ELAPOR1	0.757912	105
202705_at	CCNB2	0.757565	106
201937_s_at	DNPEP	0.757384	107
215773_x_at	PARP2	0.756995	108
204244_s_at	DBF4	0.755662	109
222680_s_at	DTL	0.755454	110
213008_at	FANCI	0.755341	111
203209_at	RFC5	0.753869	112
204510_at	CDC7	0.753125	113
204641_at	NEK2	0.752702	114
205440_s_at	NPY1R	0.752667	115
226119_at	PCMTD1	0.752497	116
203744_at	HMGB3	0.752473	117
204767_s_at	FEN1	0.751511	118
205961_s_at	PSIP1	0.750874	119
210983_s_at	MCM7	0.750816	120
219090_at	SLC24A3	0.748824	121
205024_s_at	RAD51	0.748021	122
201013_s_at	PAICS	0.747817	123
200681_at	GLO1	0.747507	124
64486_at	CORO1B	0.747301	125
222464_s_at	MCMBP	0.744325	126
50965_at	RAB26	0.743873	127
225082_at	CPSF3	0.743516	128
213413_at	STON1	0.741802	129
205240_at	GPSM2	0.741637	130
203560_at	GGH	0.741311	131
226363_at	ABCC5	0.741291	132
223307_at	CDCA3	0.741148	133
223229_at	UBE2T	0.739843	134
222848_at	CENPK	0.739113	135
214086_s_at	PARP2	0.73813	136
223423_at	GPR160	0.737878	137
205167_s_at	CDC25C	0.737584	138
266_s_at	CD24	0.737326	139
218662_s_at	NCAPG	0.736796	140
205339_at	STIL	0.736446	141
227084_at	DTNA	0.736415	142
223058_at	FAM107B	0.736228	143
218204_s_at	FYCO1	0.736159	144
218875_s_at	FBXO5	0.736018	145
219000_s_at	DSCC1	0.734775	146
202708_s_at	H2BC21	0.734238	147
208818_s_at	COMT	0.733887	148
201548_s_at	KDM5B	0.733204	149
202330_s_at	UNG	0.732836	150
203145_at	SPAG5	0.732418	151
225175_s_at	SLC44A2	0.732233	152
204822_at	TTK	0.73145	153
218979_at	RMI1	0.731016	154
203213_at	CDK1	0.730541	155
218355_at	KIF4A	0.730211	156
201412_at	LRP10	0.729597	157
204752_x_at	PARP2	0.729384	158
228256_s_at	EPB41L4A	0.72924	159
218532_s_at	RETREG1	0.729053	160
213007_at	FANCI	0.728612	161
218424_s_at	STEAP3	0.727862	162
201667_at	GJA1	0.727648	163
215136_s_at	EXOSC8	0.727373	164
221922_at	GPSM2	0.727099	165
207431_s_at	DEGS1	0.726183	166
225001_at	RAB3D	0.725676	167
205393_s_at	CHEK1	0.725522	168
222468_at	KIAA0319L	0.725156	169
204026_s_at	ZWINT	0.724917	170
214746_s_at	ZNF467	0.724403	171
203710_at	ITPR1	0.724144	172
201092_at	RBBP7	0.723852	173
208872_s_at	REEP5	0.72352	174
221685_s_at	SPDL1	0.723293	175
201939_at	PLK2	0.722418	176
204128_s_at	RFC3	0.721725	177
205807_s_at	TUFT1	0.720871	178
218014_at	NUP85	0.720849	179
240192_at	GATA3-AS1	0.720668	180
211275_s_at	GYG1	0.72025	181
214710_s_at	CCNB1	0.718827	182
201427_s_at	SELENOP	0.718442	183
223551_at	PKIB	0.718418	184
208939_at	SEPHS1	0.717986	185
223556_at	HELLS	0.71766	186
208651_x_at	CD24	0.716652	187
231772_x_at	CENPH	0.716292	188
220083_x_at	UCHL5	0.716067	189
242093_at	SYTL5	0.715123	190
228868_x_at	CDT1	0.71506	191
211713_x_at	PCLAF	0.71455	192
201795_at	LBR	0.714518	193
205436_s_at	H2AX	0.714101	194
209680_s_at	KIFC1	0.71391	195
202263_at	CYB5R1	0.713043	196
202737_s_at	LSM4	0.712755	197
218726_at	HJURP	0.712502	198
235113_at	LRR1	0.712362	199
210052_s_at	TPX2	0.711794	200
212331_at	RBL2	0.711002	201
204775_at	CHAF1B	0.710462	202
216237_s_at	MCM5	0.7082	203
204558_at	RAD54L	0.70757	204
213131_at	OLFM1	0.706204	205
1569114_at		0.706188	206
222039_at	KIF18B	0.705563	207
219918_s_at	ASPM	0.705287	208
216264_s_at	LAMB2	0.704629	209
1555758_a_at	CDKN3	0.703771	210
228411_at	PARD3B	0.703003	211
203755_at	BUB1B	0.702407	212
221677_s_at	DONSON	0.702236	213
204126_s_at	CDC45	0.701692	214
218115_at	ASF1B	0.701602	215
205085_at	ORC1	0.70112	216
201015_s_at	JUP	0.700592	217
209714_s_at	CDKN3	0.700162	218
225687_at	FAM83D	0.699864	219
209250_at	DEGS1	0.69734	220
208079_s_at	AURKA	0.696816	221
228033_at	E2F7	0.696488	222
209380_s_at	ABCC5	0.696241	223
211519_s_at	KIF2C	0.695337	224
204825_at	MELK	0.695062	225
200853_at	H2AZ1	0.694397	226
224428_s_at	CDCA7	0.693889	227
224871_at	TPRG1L	0.693528	228
200975_at	PPT1	0.693479	229
202838_at	FUCA1	0.693475	230
227370_at	FAM171B	0.692617	231
204887_s_at	PLK4	0.692586	232
203967_at	CDC6	0.692124	233
222608_s_at	ANLN	0.690436	234
221591_s_at	PIMREG	0.690316	235
213050_at	COBL	0.688739	236
213599_at	OIP5	0.688522	237
1553956_at	TMEM237	0.687611	238
226538_at	MAN2A1	0.686955	239
218350_s_at	GMNN	0.686714	240
236313_at	CDKN2B	0.68655	241
219258_at	TIPIN	0.686177	242
228273_at	PRR11	0.685914	243
207836_s_at	RBPMS	0.684621	244
203210_s_at	RFC5	0.684585	245
201554_x_at	GYG1	0.684343	246
209709_s_at	HMMR	0.684265	247
222843_at	FIGNL1	0.684144	248
45633_at	GINS3	0.684119	249
210553_x_at	PCSK6	0.683909	250
201774_s_at	NCAPD2	0.683124	251
217957_at	CFAP20	0.682648	252
209773_s_at	RRM2	0.682636	253
205430_at	BMP5	0.68247	254
208828_at	POLE3	0.682281	255
218704_at	RNF43	0.681467	256
212621_at	NEMP1	0.680497	257
226482_s_at	TSTD1	0.68017	258
203206_at	FAM53B	0.67877	259
212371_at	DESI2	0.678743	260
208766_s_at	HNRNPR	0.678392	261
209507_at	RPA3	0.678262	262
1554696_s_at	TYMS	0.677984	263
204444_at	KIF11	0.677023	264
203845_at	KAT2B	0.676777	265
226455_at	CREB3L4	0.676682	266
215215_s_at	REXO5	0.676401	267
216944_s_at	ITPR1	0.676084	268
218102_at	DERA	0.675936	269
211284_s_at	GRN	0.675767	270
222606_at	ZWILCH	0.675175	271
225342_at	AK4	0.675151	272
205073_at	CYP2J2	0.674845	273
229072_at	RAB30	0.674831	274
227628_at	GPX8	0.67463	275
212124_at	ZMIZ1	0.674309	276
219502_at	NEIL3	0.673183	277
209114_at	TSPAN1	0.672335	278
221207_s_at	NBEA	0.672285	279
228323_at	KNL1	0.672008	280
225837_at	RHNO1	0.671607	281
201005_at	CD9	0.668806	282
217946_s_at	SAE1	0.668623	283
210980_s_at	ASAH1	0.66853	284
218309_at	CAMK2N1	0.668496	285
228597_at	MIS18A	0.667461	286
202743_at	PIK3R3	0.666273	287
212508_at	MOAP1	0.664989	288
57588_at	SLC24A3	0.664343	289
228729_at	CCNB1	0.662747	290
228654_at	SPIN4	0.662713	291
211323_s_at	ITPR1	0.662193	292
203418_at	CCNA2	0.661823	293
207877_s_at	NVL	0.661478	294
210480_s_at	MYO6	0.661364	295
203968_s_at	CDC6	0.661332	296
209398_at	H1-2	0.660852	297
202546_at	VAMP8	0.660763	298
202641_at	ARL3	0.660604	299
200934_at	DEK	0.660083	300
203270_at	DTYMK	0.659725	301
202520_s_at	MLH1	0.659646	302
201930_at	MCM6	0.659553	303
203625_x_at	SKP2	0.658978	304
220651_s_at	MCM10	0.658946	305
38158_at	ESPL1	0.658866	306
203066_at	CHST15	0.658116	307
208643_s_at	XRCC5	0.657427	308
207165_at	HMMR	0.657038	309
219555_s_at	CENPN	0.656192	310
218186_at	RAB25	0.655108	311
212949_at	NCAPH	0.654741	312
201890_at	RRM2	0.654646	313
203344_s_at	RBBP8	0.654516	314
208941_s_at	SEPHS1	0.653995	315
204137_at	GPR137B	0.653766	316
216262_s_at	TGIF2	0.652733	317
205549_at	PCP4	0.652006	318
219428_s_at	PXMP4	0.651778	319
238756_at	GAS2L3	0.651583	320
209504_s_at	PLEKHB1	0.651351	321
203696_s_at	RFC2	0.651182	322
208817_at	COMT	0.650297	323
203962_s_at	NEBL	0.650096	324
221521_s_at	GINS2	0.650019	325
223513_at	CENPJ	0.649924	326
227678_at	ATP23	0.649742	327
201755_at	MCM5	0.649066	328
228176_at	S1PR3	0.647898	329
239847_at		0.647833	330
212960_at	TBC1D9	0.647706	331
204240_s_at	SMC2	0.646131	332
235609_at	BRIP1	0.646099	333
224579_at	SLC38A1	0.645746	334
212020_s_at	MKI67	0.645207	335
201969_at	NASP	0.644629	336
227998_at	S100A16	0.644495	337
234863_x_at	FBXO5	0.644381	338
228554_at	PGR	0.643662	339
206102_at	GINS1	0.643536	340
205780_at	BIK	0.643303	341
216041_x_at	GRN	0.642421	342
203256_at	CDH3	0.642064	343
204886_at	PLK4	0.641075	344
215071_s_at	H2AC6	0.641065	345
209869_at	ADRA2A	0.640439	346
212347_x_at	MXD4	0.638161	347
209339_at	SIAH2	0.637989	348
213253_at	SMC2	0.635633	349
220865_s_at	PDSS1	0.634846	350
226534_at	KITLG	0.634699	351
212925_at	MISP	0.634601	352
204228_at	PPIH	0.634537	353
209642_at	BUB1	0.634388	354
203633_at	CPT1A	0.634076	355
222781_s_at	C9orf40	0.633807	356
226430_at	RELL1	0.633623	357
221865_at	TMEM268	0.633583	358
204709_s_at	KIF23	0.63271	359
208940_at	SEPHS1	0.632483	360
218768_at	NUP107	0.632127	361
232735_at	ANKRD34A	0.63148	362
212956_at	TBC1D9	0.631172	363
203911_at	RAP1GAP	0.630565	364
213379_at	COQ2	0.630356	365
222118_at	CENPN	0.629649	366
211829_s_at	GPER1	0.629356	367
229551_x_at	ZNF367	0.628654	368
203722_at	ALDH4A1	0.628599	369
204908_s_at	BCL3	0.628164	370
224210_s_at	PXMP4	0.627657	371
200052_s_at	ILF2	0.627463	372
203856_at	VRK1	0.62723	373
206533_at	CHRNA5	0.626476	374
218782_s_at	ATAD2	0.626429	375
65517_at	AP1M2	0.626242	376
208527_x_at	H2BC6	0.626093	377
218613_at	PSD3	0.625607	378
219562_at	RAB26	0.625465	379
201931_at	ETFA	0.625012	380
219156_at	SYNJ2BP	0.62404	381
208447_s_at	PRPS1	0.624026	382
224830_at	NUDT21	0.623452	383
244745_at	RERG	0.622856	384
228401_at	ATAD2	0.622512	385
218399_s_at	CDCA4	0.622105	386
206385_s_at	ANK3	0.621809	387
222036_s_at	MCM4	0.621767	388
202171_at	VEZF1	0.621706	389
228708_at	RAB27B	0.621232	390
203476_at	TPBG	0.620856	391
31874_at	GAS2L1	0.620059	392
226994_at	DNAJA2	0.61977	393
35666_at	SEMA3F	0.61971	394
228281_at	DDIAS	0.61886	395
208978_at	CRIP2	0.618499	396
214727_at	BRCA2	0.618493	397
210053_at	TAF5	0.61803	398
202900_s_at	NUP88	0.617478	399
216228_s_at	WDHD1	0.617163	400
212062_at	ATP9A	0.616947	401
208305_at	PGR	0.616296	402
221436_s_at	CDCA3	0.616229	403
221081_s_at	DENND2D	0.616055	404
226959_at	CAMK1D	0.615426	405
222125_s_at	P4HTM	0.614797	406
227212_s_at	PHF19	0.61479	407
213906_at	MYBL1	0.614705	408
221754_s_at	CORO1B	0.613768	409
202483_s_at	RANBP1	0.613353	410
214469_at	H2AC8	0.612469	411
204004_at	PAWR	0.612276	412
234672_s_at	NDC1	0.612105	413
227350_at	HELLS	0.612103	414
222716_s_at	SNX24	0.611194	415
209715_at	CBX5	0.611173	416
201710_at	MYBL2	0.610939	417
220144_s_at	ANKEF1	0.61039	418
228153_at	RNF144B	0.610106	419
220840_s_at	C1orf112	0.610105	420
206316_s_at	KNTC1	0.609542	421
227180_at	ELOVL7	0.609538	422
209891_at	SPC25	0.609423	423
222258_s_at	SH3BP4	0.608664	424
219490_s_at	DCLRE1B	0.608368	425
225496_s_at	SYTL2	0.607966	426
203138_at	HAT1	0.607332	427
203961_at	NEBL	0.606996	428
222740_at	ATAD2	0.606582	429
204862_s_at	NME3	0.606276	430
205059_s_at	IDUA	0.605545	431
219922_s_at	LTBP3	0.605517	432
218705_s_at	SNX24	0.605352	433
201079_at	SYNGR2	0.605348	434
213647_at	DNA2	0.605194	435
213839_at	CLMN	0.60491	436
203786_s_at	TPD52L1	0.604796	437
225855_at	EPB41L5	0.604755	438
210075_at	MARCHF2	0.604569	439
211115_x_at	GEMIN2	0.604321	440
212364_at	MYO1B	0.60357	441
219510_at	POLQ	0.603533	442
204092_s_at	AURKA	0.603516	443
203739_at	ZNF217	0.60226	444
212825_at	PAXIP1	0.602139	445
210766_s_at	CSE1L	0.601841	446
212023_s_at	MKI67	0.601655	447
213702_x_at	ASAH1	0.601483	448
205862_at	GREB1	0.600734	449
209825_s_at	UCK2	0.600325	450
236641_at	KIF14	0.600247	451
206850_at	RASL10A	0.600128	452
200912_s_at	EIF4A2	0.600087	453
201202_at	PCNA	0.600025	454
201231_s_at	ENO1	0.599962	455
204454_at	LDOC1	0.599809	456
209832_s_at	CDT1	0.599672	457
213308_at	SHANK2	0.599659	458
222450_at	PMEPA1	0.599495	459
201476_s_at	RRM1	0.599479	460
201697_s_at	DNMT1	0.599273	461
203778_at	MANBA	0.598641	462
204768_s_at	FEN1	0.598343	463
233059_at	KCNJ3	0.598293	464
201170_s_at	BHLHE40	0.597246	465
203302_at	DCK	0.597055	466
200893_at	TRA2B	0.596729	467
217751_at	GSTK1	0.596714	468
225688_s_at	PHLDB2	0.596666	469
204005_s_at	PAWR	0.596401	470
201565_s_at	ID2	0.596313	471
204597_x_at	STC1	0.59618	472
201535_at	UBL3	0.595333	473
227186_s_at	MRPL41	0.595283	474
204441_s_at	POLA2	0.594808	475
203405_at	PSMG1	0.593432	476
229305_at	CENPU	0.592015	477
218124_at	RETSAT	0.591843	478
226980_at	DEPDC1B	0.591521	479
211042_x_at	SKP2	0.590988	480
214804_at	CENPI	0.590761	481
226630_at	MIS18BP1	0.590505	482
203216_s_at	MYO6	0.590349	483
225533_at	PHF19	0.589632	484
227687_at	HYLS1	0.589356	485
218308_at	TACC3	0.589146	486
226231_at	PAWR	0.588896	487
206550_s_at	NUP155	0.58782	488
1554271_a_at	CENPL	0.587277	489
205235_s_at	KIF20B	0.587085	490
215779_s_at	H2BC8	0.58686	491
210175_at	GCFC2	0.585869	492
202471_s_at	IDH3G	0.585743	493
232065_x_at	CENPL	0.585442	494
227783_at	CCDC57	0.585136	495
204817_at	ESPL1	0.584809	496
219294_at	CENPQ	0.583846	497
201291_s_at	TOP2A	0.583442	498
223436_s_at	TRPT1	0.582895	499
202911_at	MSH6	0.58285	500
200704_at	LITAF	0.582755	501
208937_s_at	ID1	0.582755	502
228415_at	AP1S2	0.581777	503
218256_s_at	NUP54	0.581647	504
220520_s_at	NUP62CL	0.581484	505
217911_s_at	BAG3	0.581349	506
221959_at	FAM110B	0.581065	507
225836_s_at	RHNO1	0.580581	508
225425_s_at	MRPL41	0.580404	509
202870_s_at	CDC20	0.580402	510
233540_s_at	CDK5RAP2	0.579717	511
221874_at	ELAPOR1	0.579697	512
209753_s_at	TMPO	0.578463	513
227228_s_at	CCDC88C	0.578299	514
226801_s_at	AIDA	0.57829	515
208788_at	ELOVL5	0.578006	516
209527_at	EXOSC2	0.577844	517
204835_at	POLA1	0.576622	518
235088_at	C4orf46	0.576466	519
212295_s_at	SLC7A1	0.575806	520
204267_x_at	PKMYT1	0.575757	521
208490_x_at	H2BC7	0.575427	522
236835_at	FUT8-AS1	0.57536	523
216379_x_at	CD24	0.575073	524
203303_at	DYNLT3	0.574566	525
219395_at	ESRP2	0.574468	526
209440_at	PRPS1	0.574219	527
225355_at	NEURL1B	0.573574	528
208763_s_at	TSC22D3	0.573565	529
203358_s_at	EZH2	0.573528	530
222037_at	MCM4	0.573431	531
202554_s_at	GSTM3	0.573206	532
204603_at	EXO1	0.573071	533
200697_at	HK1	0.572949	534
210372_s_at	TPD52L1	0.572931	535
203126_at	IMPA2	0.572864	536
224715_at	WDR34	0.572703	537
227929_at	LIN7A	0.572299	538
206364_at	KIF14	0.572288	539
225286_at	ARSD	0.572131	540
200789_at	ECH1	0.571611	541
203895_at	PLCB4	0.571458	542
202094_at	BIRC5	0.571228	543
212915_at	PDZRN3	0.57122	544
56256_at	SIDT2	0.569867	545
209054_s_at	NSD2	0.569449	546
218165_at	MEAF6	0.56923	547
218365_s_at	DARS2	0.569181	548
218447_at	CMC2	0.568943	549
211954_s_at	IPO5	0.568652	550
201776_s_at	EFCAB14	0.568524	551
205225_at	ESR1	0.568391	552
202854_at	HPRT1	0.568164	553
214109_at	LRBA	0.567436	554
213135_at	TIAM1	0.565663	555
239413_at	CEP152	0.565422	556
205498_at	GHR	0.565119	557
225981_at	HID1	0.565102	558
202240_at	PLK1	0.564843	559
200678_x_at	GRN	0.564746	560
224856_at	FKBP5	0.563934	561
203214_x_at	CDK1	0.563934	562
201338_x_at	GTF3A	0.563899	563
201555_at	MCM3	0.563705	564
210002_at	GATA6	0.563332	565
204867_at	GCHFR	0.56308	566
211202_s_at	KDM5B	0.562817	567
1554001_at	TRIM37	0.562236	568
205395_s_at	MRE11	0.562229	569
203791_at	DMXL1	0.562082	570
219494_at	RAD54B	0.561562	571
207121_s_at	MAPK6	0.561483	572
225081_s_at	CDCA7L	0.561358	573
202293_at	STAG1	0.560856	574
230131_x_at	ARSD	0.560631	575
212551_at	CAP2	0.560566	576
1568596_a_at	TROAP	0.560129	577
212268_at	SERPINB1	0.560063	578
205286_at	TFAP2C	0.559835	579
200096_s_at	ATP6V0E1	0.55965	580
209453_at	SLC9A1	0.558973	581
222759_at	KMT5B	0.558383	582
242560_at	FANCD2	0.558136	583
221495_s_at	TCF25	0.557959	584
212010_s_at	CDV3	0.557768	585
205345_at	BARD1	0.557501	586
231120_x_at	PKIB	0.556739	587
202690_s_at	SNRPD1	0.556605	588
204029_at	CELSR2	0.556143	589
221601_s_at	FCMR	0.556133	590
210559_s_at	CDK1	0.556089	591
205691_at	SYNGR3	0.555992	592
211552_s_at	ALDH4A1	0.555913	593
228774_at	CEP78	0.55521	594
201267_s_at	PSMC3	0.555192	595
223542_at	SLF1	0.554736	596
218261_at	AP1M2	0.554218	597
203040_s_at	HMBS	0.55355	598
201518_at	CBX1	0.553148	599
201041_s_at	DUSP1	0.552931	600
208002_s_at	ACOT7	0.552903	601
202370_s_at	CBFB	0.552561	602
218349_s_at	ZWILCH	0.552251	603
218755_at	KIF20A	0.551887	604
205733_at	BLM	0.551868	605
201926_s_at	CD55	0.551333	606
203226_s_at	TSPAN31	0.550996	607
36499_at	CELSR2	0.550638	608
220295_x_at	DEPDC1	0.550238	609
203988_s_at	FUT8	0.550144	610
228390_at	RAB30	0.549589	611
218546_at	C1orf115	0.549398	612
209932_s_at	DUT	0.548677	613
204531_s_at	BRCA1	0.548626	614
227421_at	YBEY	0.548614	615
225911_at	NPNT	0.548268	616
204285_s_at	PMAIP1	0.548017	617
209771_x_at	CD24	0.547372	618
213036_x_at	ATP2A3	0.547054	619
1555419_a_at	ASAH1	0.546931	620
203571_s_at	ADIRF	0.546322	621
213092_x_at	DNAJC9	0.545347	622
228341_at	NUDT16	0.545099	623
212828_at	SYNJ2	0.545002	624
209172_s_at	CENPF	0.544766	625
223125_s_at	C1orf21	0.544093	626
235545_at	DEPDC1	0.543818	627
221564_at	PRMT2	0.543332	628
205741_s_at	DTNA	0.543298	629
208642_s_at	XRCC5	0.542874	630
225841_at	HENMT1	0.542849	631
219990_at	E2F8	0.542776	632
208956_x_at	DUT	0.542195	633
212445_s_at	NEDD4L	0.541983	634
238974_at	C2orf69	0.540987	635
207169_x_at	DDR1	0.540748	636
226196_s_at	IFT43	0.540677	637
222067_x_at	H2BC5	0.540433	638
211714_x_at	TUBB	0.540335	639
227787_s_at	MED30	0.540215	640
201197_at	AMD1	0.539633	641
228151_at	ARL15	0.539489	642
208990_s_at	HNRNPH3	0.539099	643
204546_at	KIAA0513	0.538895	644
225864_at	LRATD2	0.53888	645
215509_s_at	BUB1	0.538756	646
221689_s_at	PIGP	0.538182	647
46665_at	SEMA4C	0.537655	648
218683_at	PTBP2	0.537289	649
226604_at	TMTC3	0.537159	650
212993_at	NACC2	0.536838	651
219703_at	MNS1	0.536555	652
227019_at	C1orf226	0.535712	653
213320_at	PRMT3	0.535697	654
1552921_a_at	FIGNL1	0.53553	655
216306_x_at	PTBP1	0.53552	656
209191_at	TUBB6	0.533368	657
214240_at	GAL	0.532982	658
202534_x_at	DHFR	0.532945	659
202189_x_at	PTBP1	0.532871	660
210096_at	CYP4B1	0.532839	661
222201_s_at	CASP8AP2	0.532575	662
210774_s_at	NCOA4	0.532538	663
213346_at	TEX30	0.532117	664
234984_at	NEDD1	0.532097	665
201549_x_at	KDM5B	0.531858	666
209343_at	EFHD1	0.531654	667
202613_at	CTPS1	0.531191	668
202095_s_at	BIRC5	0.530595	669
227970_at	GPR157	0.529505	670
203407_at	PPL	0.529293	671
229964_at	C9orf152	0.529288	672
225684_at	SKA2	0.529224	673
218619_s_at	SUV39H1	0.528978	674
238590_x_at	TMEM107	0.52868	675
201172_x_at	ATP6V0E1	0.528174	676
205909_at	POLE2	0.527964	677
228824_s_at	PTGR1	0.527911	678
213712_at	ELOVL2	0.527594	679
202268_s_at	NAE1	0.527538	680
202078_at	COPS3	0.527108	681
235177_at	METTL21A	0.527073	682
218184_at	TULP4	0.526558	683
35626_at	SGSH	0.526496	684
239437_at	TSPYL1	0.526168	685
226894_at	SLC35A3	0.526161	686
225655_at	UHRF1	0.525629	687
226405_s_at	ARRDC1	0.525593	688
210749_x_at	DDR1	0.525458	689
230641_at		0.525331	690
202180_s_at	MVP	0.525213	691
214274_s_at	ACAA1	0.525208	692
1053_at	RFC2	0.525039	693
238824_at	RPS29	0.525025	694
205792_at	CCN5	0.524301	695
206272_at	RAB4A	0.524175	696
221934_s_at	DALRD3	0.523808	697
210130_s_at	TM7SF2	0.523683	698
205591_at	OLFM1	0.523405	699
222997_s_at	MRPS21	0.52305	700
200661_at	CTSA	0.523016	701
226345_at	ARL5B	0.522891	702
205842_s_at	JAK2	0.522485	703
225297_at	HAUS1	0.522299	704
226382_at	CAMK1D	0.522158	705
1552496_a_at	COBL	0.522131	706
208964_s_at	FADS1	0.522077	707
202949_s_at	FHL2	0.52185	708
201828_x_at	RTL8C	0.521698	709
231897_at	PTGR1	0.521347	710
223614_at	MMP16	0.52127	711
211767_at	GINS4	0.52087	712
222421_at	UBE2H	0.520607	713
201312_s_at	SH3BGRL	0.520005	714
1558529_s_at		0.519993	715
210567_s_at	SKP2	0.519965	716
222962_s_at	MCM10	0.519862	717
226390_at	STARD4	0.519707	718
207828_s_at	CENPF	0.519099	719
204398_s_at	EML2	0.518992	720
207522_s_at	ATP2A3	0.518869	721
224746_at	KIAA1522	0.518601	722
204686_at	IRS1	0.51854	723
218194_at	REXO2	0.518493	724
202181_at	SUSD6	0.518224	725
201034_at	ADD3	0.518095	726
212021_s_at	MKI67	0.517862	727
226272_at	RCAN3	0.51712	728
222951_s_at	ANKEF1	0.516911	729
212836_at	POLD3	0.516542	730
200892_s_at	TRA2B	0.51617	731
201112_s_at	CSE1L	0.51607	732
222889_at	DCLRE1B	0.515855	733
204595_s_at	STC1	0.515515	734
205519_at	WDR76	0.515481	735
204971_at	CSTA	0.514902	736
202338_at	TK1	0.5143	737
1552277_a_at	MSANTD3	0.514017	738
218622_at	NUP37	0.513873	739
202209_at	LSM3	0.513016	740
201150_s_at	TIMP3	0.512756	741
218510_x_at	RETREG1	0.512738	742
228069_at	MTFR2	0.51267	743
201536_at	DUSP3	0.512306	744
218041_x_at	SLC38A2	0.511885	745
208546_x_at	H2BC9	0.511849	746
201153_s_at	MBNL1	0.511833	747
229610_at	CKAP2L	0.511747	748
226530_at	BMF	0.511466	749
205413_at	MPPED2	0.511372	750
203728_at	BAK1	0.511282	751
208779_x_at	DDR1	0.510883	752
219493_at	SHCBP1	0.51079	753
202826_at	SPINT1	0.510762	754
201468_s_at	NQO1	0.510434	755
200620_at	TMEM59	0.510255	756
207695_s_at	IGSF1	0.509821	757
227249_at		0.509769	758
223570_at	MCM10	0.509447	759
223013_at	TBL1XR1	0.509407	760
226642_s_at	NUDCD2	0.509388	761
208523_x_at	H2BC10	0.50911	762
1557985_s_at	CEP78	0.509079	763
222735_at	TMEM38B	0.508792	764
216693_x_at	HDGFL3	0.508283	765
202200_s_at	SRPK1	0.50811	766
208977_x_at	TUBB4B	0.508041	767
222982_x_at	SLC38A2	0.507718	768
212444_at	GPRC5A	0.50697	769
210387_at	H2BC8	0.506562	770
217929_s_at	KIAA0319L	0.506452	771
202295_s_at	CTSH	0.506345	772
225227_at	SKIL	0.506048	773
205046_at	CENPE	0.506017	774
1007_s_at	DDR1	0.505737	775
223480_s_at	MRPL47	0.505565	776
213911_s_at	H2AZ1	0.504809	777
209109_s_at	TSPAN6	0.504793	778
226839_at	NR2C2AP	0.504766	779
202665_s_at	WIPF1	0.504152	780
224781_s_at	RBM17	0.503978	781
235004_at	RBM24	0.503784	782
217995_at	SQOR	0.503552	783
202726_at	LIG1	0.503493	784
1555906_s_at	TCAIM	0.503405	785
221676_s_at	CORO1C	0.503263	786
203564_at	FANCG	0.502677	787
218802_at	MCUB	0.502601	788
225578_at	MZT1	0.502137	789
210139_s_at	PMP22	0.501731	790
211270_x_at	PTBP1	0.501487	791
200982_s_at	ANXA6	0.500865	792
212348_s_at	KDM1A	0.500434	793
231923_at	TMEM150C	0.500133	794
204947_at	E2F1	0.499927	795
229381_at	SRARP	0.499517	796
212141_at	MCM4	0.499283	797
225171_at	ARHGAP18	0.498899	798
208368_s_at	BRCA2	0.498818	799
211237_s_at	FGFR4	0.498433	800
204941_s_at	ALDH3B2	0.498393	801
213951_s_at	PSMC3IP	0.498108	802
218646_at	HPF1	0.498002	803
204618_s_at	GABPB1	0.497932	804
218708_at	NXT1	0.49784	805
202664_at	WIPF1	0.497831	806
223413_s_at	LYAR	0.497588	807
203372_s_at	SOCS2	0.497544	808
227697_at	SOCS3	0.497521	809
204794_at	DUSP2	0.497428	810
226850_at	SUMF1	0.497043	811
204105_s_at	NRCAM	0.496777	812
201473_at	JUNB	0.496492	813
201341_at	ENC1	0.495978	814
224345_x_at	FAM162A	0.495959	815
201479_at	DKC1	0.495761	816
225157_at	MLXIP	0.495584	817
212709_at	NUP160	0.495235	818
200037_s_at	CBX3	0.495078	819
217822_at	WBP11	0.49454	820
225046_at		0.494344	821
213726_x_at	TUBB4B	0.494078	822
235918_x_at	CEP97	0.494022	823
212870_at	SOS2	0.493852	824
225310_at	RBMX	0.493621	825
210621_s_at	RASA1	0.493165	826
226118_at	CENPO	0.493136	827
215009_s_at	THAP9-AS1	0.492896	828
224071_at	IL20	0.492883	829
201051_at	ANP32A	0.492852	830
213572_s_at	SERPINB1	0.492742	831
203759_at	ST3GAL4	0.492583	832
209747_at	TGFB3	0.492552	833
204081_at	NRGN	0.492538	834
202183_s_at	KIF22	0.492508	835
203874_s_at	SMARCA1	0.492418	836
201021_s_at	DSTN	0.49215	837
209215_at	MFSD10	0.492007	838
35254_at	TRAFD1	0.491716	839
212246_at	MCFD2	0.491493	840
209052_s_at	NSD2	0.49141	841
203373_at	SOCS2	0.49128	842
234992_x_at	ECT2	0.490696	843
239824_s_at	TMEM107	0.490695	844
202286_s_at	TACSTD2	0.49069	845
212686_at	PPM1H	0.490604	846
221923_s_at	NPM1	0.4905	847
207655_s_at	BLNK	0.490495	848
203355_s_at	PSD3	0.490275	849
201287_s_at	SDC1	0.489221	850
218738_s_at	RNF138	0.489108	851
1552619_a_at	ANLN	0.488758	852
231856_at	ARFGEF3	0.488699	853
212097_at	CAV1	0.488681	854
202454_s_at	ERBB3	0.488651	855
217885_at	IPO9	0.487764	856
209161_at	PRPF4	0.487727	857
225785_at	REEP3	0.487652	858
200754_x_at	SRSF2	0.487623	859
203581_at	RAB4A	0.487181	860
213097_s_at	DNAJC2	0.487167	861
212330_at	TFDP1	0.486992	862
201410_at	PLEKHB2	0.486906	863
217970_s_at	CNOT6	0.486329	864
202532_s_at	DHFR	0.486207	865
220371_s_at	SLC12A9	0.486088	866
200621_at	CSRP1	0.485493	867
226439_s_at	NBEA	0.485313	868
215321_at	RUNDC3B	0.485037	869
226881_at	GRPEL2	0.484932	870
209623_at	MCCC2	0.484487	871
205282_at	LRP8	0.484452	872
223695_s_at	ARSD	0.48425	873
1554930_a_at	FUT8	0.483962	874
223681_s_at	PATJ	0.483941	875
212247_at	NUP205	0.483509	876
225872_at	SLC35F5	0.483211	877
223233_s_at	CGN	0.482927	878
209693_at	ASTN2	0.482803	879
226750_at	LARP1B	0.482033	880
204170_s_at	CKS2	0.482021	881
212811_x_at	SLC1A4	0.481983	882
202545_at	PRKCD	0.481894	883
218741_at	CENPM	0.481714	884
209132_s_at	COMMD4	0.481378	885
229088_at	ENPP1	0.481368	886
205052_at	AUH	0.480905	887
243010_at	MSI2	0.480664	888
225564_at	SPATA13	0.48052	889
218772_x_at	TMEM38B	0.480152	890
201061_s_at	STOM	0.47974	891
225144_at	BMPR2	0.479661	892
227094_at	DHTKD1	0.479306	893
212534_at	ZNF24	0.479303	894
208896_at	DDX18	0.479189	895
201169_s_at	BHLHE40	0.478977	896
225568_at	TMEM141	0.478855	897
209849_s_at	RAD51C	0.478692	898
208107_s_at	REXO5	0.478589	899
229018_at	METTL25	0.478521	900
209610_s_at	SLC1A4	0.478205	901
200608_s_at	RAD21	0.478106	902
228468_at	MASTL	0.477937	903
216338_s_at	YIPF3	0.477791	904
208923_at	CYFIP1	0.477137	905
219787_s_at	ECT2	0.476926	906
215218_s_at	WDR62	0.476923	907
201923_at	PRDX4	0.476536	908
218781_at	SMC6	0.476158	909
203044_at	CHSY1	0.476094	910
214150_x_at	ATP6V0E1	0.475741	911
218606_at	ZDHHC7	0.475277	912
200001_at	CAPNS1	0.475227	913
205105_at	MAN2A1	0.474968	914
227717_at	ARHGEF37	0.474945	915
206441_s_at	COMMD4	0.474104	916
209267_s_at	SLC39A8	0.47385	917
243196_s_at	TRAFD1	0.473624	918
242064_at	SDK2	0.473605	919
210275_s_at	ZFAND5	0.473594	920
219485_s_at	PSMD10	0.473366	921
205176_s_at	ITGB3BP	0.47335	922
209556_at	NCDN	0.473255	923
212803_at	NAB2	0.473179	924
223193_x_at	FAM162A	0.473055	925
201919_at	SLC25A36	0.472859	926
229580_at	CLSTN2	0.471778	927
212789_at	NCAPD3	0.471698	928
1558412_at	MISP3	0.471579	929
222500_at	PPIL1	0.470764	930
212099_at	RHOB	0.470591	931
221471_at	SERINC3	0.470208	932
224807_at	GRAMD1A	0.470051	933
225354_s_at	SH3BGRL2	0.470013	934
225502_at	DOCK8	0.469905	935
1554365_a_at	PPP2R5C	0.469595	936
205956_x_at	PSMC3IP	0.469363	937
212494_at	TNS2	0.468918	938
212970_at	APBB2	0.468648	939
202421_at	IGSF3	0.46852	940
219722_s_at	GDPD3	0.46847	941
218487_at	ALAD	0.468318	942
218858_at	DEPTOR	0.468249	943
219212_at	HSPA14	0.467956	944
218645_at	ZNF277	0.467793	945
229623_at	TMEM150C	0.467394	946
224731_at	HMGB1	0.467309	947
203394_s_at	HES1	0.46699	948
208704_x_at	APLP2	0.466979	949
201397_at	PHGDH	0.466868	950
203087_s_at	KIF2A	0.466819	951
223075_s_at	AIF1L	0.466734	952
227318_at	TMEM178B	0.466678	953
201214_s_at	PPP1R7	0.466465	954
224523_s_at	CMSS1	0.466303	955
204252_at	CDK2	0.466251	956
201561_s_at	CLSTN1	0.466206	957
210829_s_at	SSBP2	0.466179	958
212312_at	BCL2L1	0.465855	959
204744_s_at	IARS1	0.465838	960
211450_s_at	MSH6	0.465436	961
218816_at	LRRC1	0.465071	962
226265_at	QSER1	0.465021	963
225485_at	CEP41	0.464694	964
202291_s_at	MGP	0.464599	965
208857_s_at	PCMT1	0.464198	966
226611_s_at	CENPV	0.463771	967
212279_at	TMEM97	0.463467	968
225890_at	MGME1	0.463429	969
243510_at		0.462704	970
242354_at	SPINT1-AS1	0.462535	971
201157_s_at	NMT1	0.462239	972
201220_x_at	CTBP2	0.462207	973
218834_s_at	TMEM132A	0.461547	974
204649_at	TROAP	0.461484	975
204247_s_at	CDK5	0.461417	976
226507_at	PAK1	0.461294	977
209725_at	UTP20	0.461198	978
226039_at	MGAT4A	0.461057	979
201111_at	CSE1L	0.460794	980
205063_at	GEMIN2	0.460657	981
201236_s_at	BTG2	0.460639	982
1555772_a_at	CDC25A	0.460587	983
223059_s_at	FAM107B	0.460565	984
231938_at	SGO1	0.460483	985
203054_s_at	TCTA	0.460475	986
212554_at	CAP2	0.460303	987
236027_at	SFR1	0.460167	988
204662_at	CCP110	0.460159	989
225280_x_at	ARSD	0.460081	990
200959_at	FUS	0.460038	991
224903_at	UTP4	0.460033	992
208248_x_at	APLP2	0.459731	993
218286_s_at	RNF7	0.459552	994
227818_at	CEP85	0.459509	995
202294_at	STAG1	0.459305	996
226736_at	CHURC1	0.459097	997
204942_s_at	ALDH3B2	0.458973	998
203976_s_at	CHAF1A	0.458954	999
209085_x_at	RFC1	0.458588	1000
212365_at	MYO1B	0.458123	1001
221703_at	BRIP1	0.457905	1002
225062_at		0.457892	1003
213932_x_at	HLA-A	0.457751	1004
204159_at	CDKN2C	0.4575	1005
207826_s_at	ID3	0.457436	1006
215185_at	LINC00963	0.457227	1007
1555950_a_at	CD55	0.457169	1008
218003_s_at	FKBP3	0.456954	1009
203177_x_at	TFAM	0.45651	1010
203062_s_at	MDC1	0.456115	1011
202932_at	YES1	0.455724	1012
224217_s_at	FAF1	0.455339	1013
212344_at	SULF1	0.455163	1014
218724_s_at	TGIF2	0.455146	1015
227758_at	RERG	0.455078	1016
201489_at	PPIF	0.45493	1017
203108_at	GPRC5A	0.454916	1018
205194_at	PSPH	0.454791	1019
209754_s_at	TMPO	0.454474	1020
201953_at	CIB1	0.453653	1021
203028_s_at	CYBA	0.453497	1022
226510_at	HEATR5A	0.453491	1023
201525_at	APOD	0.453277	1024
212354_at	SULF1	0.453267	1025
212426_s_at	YWHAQ	0.453181	1026
204504_s_at	HIRIP3	0.453174	1027
219622_at	RAB20	0.453154	1028
218133_s_at	NIF3L1	0.45303	1029
46323_at	CANT1	0.45301	1030
225723_at	CCDC167	0.452918	1031
209687_at	CXCL12	0.452864	1032
201200_at	CREG1	0.452778	1033
201528_at	RPA1	0.452645	1034
225644_at	CCDC117	0.452416	1035
213465_s_at	PPP1R7	0.452322	1036
235775_at	TMTC2	0.452197	1037
209481_at	SNRK	0.452149	1038
208694_at	PRKDC	0.451907	1039
219704_at	YBX2	0.451724	1040
225548_at	SHROOM3	0.451658	1041
235837_at	SNIP1	0.45153	1042
205896_at	SLC22A4	0.450924	1043
212015_x_at	PTBP1	0.450151	1044
209449_at	LSM2	0.450068	1045
210074_at	CTSV	0.450048	1046
201087_at	PXN	0.449836	1047
205527_s_at	GEMIN4	0.449796	1048
212830_at	MEGF9	0.449616	1049
226279_at	PRSS23	0.449592	1050
201714_at	TUBG1	0.44952	1051
225447_at	GPD2	0.44923	1052
209608_s_at	ACAT2	0.449032	1053
201985_at	WASHC5	0.4489	1054
221504_s_at	ATP6V1H	0.448875	1055
221602_s_at	FCMR	0.448864	1056
219650_at	ERCC6L	0.448803	1057
218894_s_at	MAGOHB	0.448737	1058
230261_at	ST8SIA4	0.448652	1059
220935_s_at	CDK5RAP2	0.448605	1060
226996_at	LCLAT1	0.448337	1061
202168_at	TAF9	0.448072	1062
223110_at	VIRMA	0.447709	1063
215091_s_at	GTF3A	0.447268	1064
219429_at	FA2H	0.447163	1065
207076_s_at	ASS1	0.447136	1066
220924_s_at	SLC38A2	0.447131	1067
41660_at	CELSR1	0.447078	1068
217755_at	JPT1	0.447069	1069
204497_at	ADCY9	0.446805	1070
204286_s_at	PMAIP1	0.446677	1071
226117_at	TIFA	0.446553	1072
210085_s_at	ANXA9	0.446485	1073
243349_at	ELAPOR1	0.446384	1074
202715_at	CAD	0.446259	1075
211926_s_at	MYH9	0.446213	1076
222234_s_at	DBNDD1	0.445746	1077
225974_at	TMEM64	0.445066	1078
225309_at	PHF5A	0.445001	1079
203436_at	RPP30	0.444842	1080
227285_at	CIART	0.444227	1081
202236_s_at	SLC16A1	0.444191	1082
204173_at	MYL6B	0.44419	1083
228051_at	ARFGEF3	0.444189	1084
223611_s_at	LNX1	0.443912	1085
223168_at	RHOU	0.443788	1086
203815_at	GSTT1	0.443124	1087
203805_s_at	FANCA	0.443114	1088
218326_s_at	LGR4	0.443048	1089
202720_at	TES	0.443042	1090
201515_s_at	TSN	0.442976	1091
225017_at	CCDC14	0.442714	1092
201830_s_at	NET1	0.442686	1093
205398_s_at	SMAD3	0.442546	1094
201589_at	SMC1A	0.442392	1095
206066_s_at	RAD51C	0.442259	1096
225547_at	SNHG6	0.441723	1097
208073_x_at	TTC3	0.441651	1098
227560_at	SFXN2	0.441571	1099
223271_s_at	CTDSPL2	0.441253	1100
222231_s_at	LRRC59	0.441162	1101
229223_at		0.440856	1102
209406_at	BAG2	0.440852	1103
217869_at	HSD17B12	0.440758	1104
226771_at	ATP8B2	0.440604	1105
221763_at	JMJD1C	0.440424	1106
225860_at	MMP24OS	0.440416	1107
225947_at	MYO19	0.440288	1108
220306_at	TENT5C	0.439902	1109
202081_at	IER2	0.439858	1110
226308_at	HAUS8	0.439823	1111
209162_s_at	PRPF4	0.439793	1112
201311_s_at	SH3BGRL	0.439164	1113
202566_s_at	SVIL	0.438845	1114
223136_at	AIG1	0.438505	1115
209939_x_at	CFLAR	0.438397	1116
226752_at	FAM174A	0.438356	1117
209760_at	TMEM131L	0.437981	1118
204720_s_at	DNAJC6	0.437976	1119
225087_at	CEP20	0.437887	1120
1558143_a_at	BCL2L11	0.437864	1121
204579_at	FGFR4	0.437596	1122
210416_s_at	CHEK2	0.437515	1123
224609_at	SLC44A2	0.437491	1124
210962_s_at	AKAP9	0.437319	1125
216508_x_at	HMGB1P4	0.437312	1126
208703_s_at	APLP2	0.437133	1127
225980_at	MIDEAS	0.436865	1128
217973_at	DCXR	0.436604	1129
202904_s_at	LSM5	0.436474	1130
229222_at	ACSS3	0.436305	1131
227322_s_at	BCCIP	0.435986	1132
201380_at	CRTAP	0.435904	1133
1553033_at	SYTL5	0.435784	1134
217294_s_at	ENO1	0.435738	1135
203227_s_at	TSPAN31	0.43554	1136
225439_at	NUDCD1	0.435476	1137
223477_s_at	C12orf65	0.435354	1138
206128_at	ADRA2C	0.435323	1139
212619_at	NEMP1	0.435264	1140
216017_s_at	NAB2	0.43518	1141
219370_at	RPRM	0.434841	1142
214437_s_at	SHMT2	0.434585	1143
218632_at	HECTD3	0.434484	1144
212208_at	MED13L	0.434048	1145
211271_x_at	PTBP1	0.433999	1146
91826_at	EPS8L1	0.433939	1147
202309_at	MTHFD1	0.433715	1148
223931_s_at	CHFR	0.433484	1149
212525_s_at	H2AX	0.43309	1150
218249_at	ZDHHC6	0.433074	1151
220942_x_at	FAM162A	0.433066	1152
200957_s_at	SSRP1	0.43277	1153
201195_s_at	SLC7A5	0.432691	1154
204990_s_at	ITGB4	0.432369	1155
210588_x_at	HNRNPH3	0.432296	1156
225579_at	SLC66A3	0.432221	1157
213175_s_at	SNRPB	0.432171	1158
201360_at	CST3	0.431993	1159
205588_s_at	CEP43	0.431878	1160
222666_s_at	RCL1	0.431702	1161
223035_s_at	FARSB	0.431529	1162
200792_at	XRCC6	0.431526	1163
203245_s_at	BRD3OS	0.43152	1164
206043_s_at	ATP2C2	0.431449	1165
210835_s_at	CTBP2	0.431434	1166
209195_s_at	ADCY6	0.431399	1167
217987_at	ASNSD1	0.431211	1168
227757_at	CUL4A	0.43112	1169
216952_s_at	LMNB2	0.431078	1170
224577_at	ERGIC1	0.431034	1171
201541_s_at	ZNHIT1	0.431027	1172
234464_s_at	EME1	0.430896	1173
228081_at	CCNG2	0.430883	1174
209524_at	HDGFL3	0.430669	1175
1554962_a_at	FGFR4	0.430326	1176
1553226_at	LINC00052	0.430163	1177
201955_at	CCNC	0.430072	1178
208702_x_at	APLP2	0.430023	1179
205034_at	CCNE2	0.429977	1180
223157_at	NOA1	0.429832	1181
212256_at	GALNT10	0.429781	1182
201472_at	VBP1	0.429729	1183
242943_at	ST8SIA4	0.429401	1184
219121_s_at	ESRP1	0.429163	1185
211851_x_at	BRCA1	0.429	1186
1555961_a_at	HINT1	0.428927	1187
203975_s_at	CHAF1A	0.428926	1188
223100_s_at	NUDT5	0.428888	1189
203582_s_at	RAB4A	0.428856	1190
203401_at	PRPS2	0.428687	1191
203259_s_at	HDDC2	0.428048	1192
215942_s_at	GTSE1	0.427903	1193
218997_at	POLR1E	0.42778	1194
221258_s_at	KIF18A	0.427636	1195
205012_s_at	HAGH	0.427312	1196
218694_at	ARMCX1	0.427162	1197
235509_at	NDUFAF6	0.427062	1198
225053_at	CNOT7	0.427015	1199
202599_s_at	NRIP1	0.426987	1200
200924_s_at	SLC3A2	0.426807	1201
225795_at	SMDT1	0.426762	1202
209301_at	CA2	0.426677	1203
222437_s_at	CHMP3	0.426591	1204
210510_s_at	NRP1	0.426366	1205
200706_s_at	LITAF	0.426283	1206
235103_at	MAN2A1	0.426269	1207
228067_at	CRACDL	0.426206	1208
215313_x_at	HLA-A	0.426175	1209
217881_s_at	CDC27	0.426143	1210
225106_s_at	OGFOD1	0.426124	1211
201263_at	TARS1	0.425963	1212
209120_at	NR2F2	0.425757	1213
1552797_s_at	PROM2	0.425683	1214
201068_s_at	PSMC2	0.425635	1215
202691_at	SNRPD1	0.425602	1216
218996_at	TFPT	0.425465	1217
227921_at		0.425359	1218
223785_at	FANCI	0.425254	1219
201576_s_at	GLB1	0.425246	1220
223130_s_at	MYLIP	0.425008	1221
219004_s_at	MIS18A	0.424827	1222
201761_at	MTHFD2	0.424659	1223
222630_at	RFX7	0.423845	1224
206052_s_at	SLBP	0.423392	1225
219869_s_at	SLC39A8	0.423305	1226
212048_s_at	YARS1	0.423282	1227
209501_at	CDR2	0.42324	1228
230656_s_at	UTP4	0.423115	1229
227396_at	PTPRJ	0.423082	1230
216299_s_at	XRCC3	0.422952	1231
226529_at	TMEM106B	0.422659	1232
235085_at	PRAG1	0.422573	1233
223212_at	ZDHHC16	0.422255	1234
48808_at	DHFR	0.422103	1235
201144_s_at	EIF2S1	0.42201	1236
201880_at	ARIH1	0.421866	1237
229892_at	EP400P1	0.421825	1238
225606_at	BCL2L11	0.421532	1239
234465_at	EME1	0.421437	1240
225716_at	BRI3BP	0.421388	1241
202458_at	PRSS23	0.421266	1242
201285_at	MKRN1	0.421081	1243
201343_at	UBE2D2	0.421059	1244
217591_at	SKIL	0.420985	1245
226661_at	CDCA2	0.420936	1246
204231_s_at	FAAH	0.420927	1247
212356_at	KHNYN	0.420902	1248
202597_at	IRF6	0.420759	1249
209248_at	GHITM	0.420732	1250
218558_s_at	MRPL39	0.420665	1251
208672_s_at	SRSF3	0.4205	1252
223389_s_at	ZNF581	0.420442	1253
217904_s_at	BACE1	0.420135	1254
214053_at	ERBB4	0.42012	1255
227124_at	SMIM13	0.42011	1256
201384_s_at	NBR1	0.420017	1257
218880_at	FOSL2	0.419869	1258
218104_at	TEX10	0.419775	1259
212450_at	SECISBP2L	0.41951	1260
223184_s_at	AGPAT3	0.419426	1261
200929_at	TMED10	0.419384	1262
224791_at	ASAP1	0.419213	1263
226845_s_at	COPS9	0.419019	1264
1556123_a_at	RAB11B-AS1	0.418884	1265
224938_at	NUFIP2	0.418822	1266
200594_x_at	HNRNPU	0.418541	1267
213554_s_at	CDV3	0.418234	1268
221582_at	H2AW	0.417906	1269
238075_at	CHEK1	0.417739	1270
213548_s_at	CDV3	0.417578	1271
226811_at	TENT5C	0.417523	1272
226226_at	TMEM45B	0.417284	1273
207761_s_at	METTL7A	0.416758	1274
227151_at	SNX33	0.416406	1275
209407_s_at	DEAF1	0.416371	1276
201695_s_at	PNP	0.416267	1277
39248_at	AQP3	0.416148	1278
200637_s_at	PTPRF	0.416123	1279
200896_x_at	HDGF	0.416115	1280
227372_s_at	BAIAP2L1	0.416078	1281
217846_at	QARS1	0.415959	1282
212446_s_at	CERS6	0.415956	1283
221927_s_at	ABHD11	0.415936	1284
211712_s_at	ANXA9	0.415773	1285
236302_at	PPM1E	0.415683	1286
228357_at	UNK	0.415642	1287
229700_at	ZNF738	0.415574	1288
244593_at	HID1	0.415547	1289
218936_s_at	CCDC59	0.415475	1290
201938_at	CDK2AP1	0.415458	1291
201778_s_at	EFCAB14	0.415442	1292
230326_s_at	HIKESHI	0.415392	1293
220761_s_at	TAOK3	0.415371	1294
225955_at	METRNL	0.415343	1295
209094_at	DDAH1	0.415119	1296
201502_s_at	NFKBIA	0.414865	1297
226782_at	SLC25A30	0.414773	1298
51192_at	SSH3	0.414752	1299
218877_s_at	TRMT11	0.414661	1300
202149_at	NEDD9	0.414425	1301
202636_at	RNF103	0.414314	1302
208754_s_at	NAP1L1	0.414239	1303
226335_at	RPS6KA3	0.414141	1304
37012_at	CAPZB	0.41409	1305
213532_at	ADAM17	0.413919	1306
238058_at	PRR34-AS1	0.413848	1307
227650_at		0.413674	1308
223485_at	HAGHL	0.413389	1309
221016_s_at	TCF7L1	0.413203	1310
201586_s_at	SFPQ	0.41314	1311
226600_at	TMTC3	0.412837	1312
202179_at	BLMH	0.412801	1313
201924_at	AFF1	0.412606	1314
211747_s_at	LSM5	0.412138	1315
216026_s_at	POLE	0.411776	1316
208726_s_at	EIF2S2	0.411576	1317
201149_s_at	TIMP3	0.411539	1318
218242_s_at	KMT5B	0.411335	1319
200635_s_at	PTPRF	0.411187	1320
211671_s_at	NR3C1	0.411181	1321
217944_at	POMGNT1	0.410796	1322
243999_at	SLFN5	0.410654	1323
240633_at	DOK7	0.410581	1324
221970_s_at	NOL11	0.410533	1325
241990_at	RHOV	0.410524	1326
202048_s_at	CBX6	0.41038	1327
225629_s_at	ZBTB4	0.410167	1328
202647_s_at	NRAS	0.410006	1329
210645_s_at	TTC3	0.40972	1330
203630_s_at	COG5	0.40966	1331
201131_s_at	CDH1	0.409598	1332
202006_at	PTPN12	0.40953	1333
225032_at	FNDC3B	0.409181	1334
229742_at	C15orf61	0.409127	1335
204805_s_at	H1-10	0.408641	1336
223163_s_at	ZC3HC1	0.408572	1337
211986_at	AHNAK	0.408525	1338
202934_at	HK2	0.408517	1339
207590_s_at	CENPI	0.408495	1340
203453_at	SCNN1A	0.408374	1341
220949_s_at	CYREN	0.408333	1342
209388_at	PAPOLA	0.407785	1343
205055_at	ITGAE	0.407735	1344
202558_s_at	HSPA13	0.4074	1345
232079_s_at	NECTIN2	0.4069	1346
202146_at	IFRD1	0.406889	1347
224812_at	HIBADH	0.406787	1348
210519_s_at	NQO1	0.406608	1349
201493_s_at	PUM2	0.406516	1350
223642_at	ZIC2	0.406331	1351
231849_at	KRT80	0.405932	1352
218757_s_at	UPF3B	0.405557	1353
219260_s_at	ELP5	0.405529	1354
225283_at	ARRDC4	0.405222	1355
227946_at	OSBPL7	0.405073	1356
203182_s_at	SRPK2	0.404724	1357
212457_at	TFE3	0.404608	1358
224827_at	UBTD2	0.404486	1359
226195_at	IFT43	0.404197	1360
224445_s_at	ZFYVE21	0.404193	1361
225387_at	TSPAN5	0.403993	1362
230738_at		0.403916	1363
212985_at	APBB2	0.403687	1364
202047_s_at	CBX6	0.403669	1365
217976_s_at	DYNC1LI1	0.403587	1366
214924_s_at	TRAK1	0.403473	1367
214141_x_at	SRSF7	0.403445	1368
218073_s_at	NDC1	0.403306	1369
224637_at	OST4	0.403267	1370
40465_at	DDX23	0.403234	1371
1553510_s_at	CNOT9	0.403181	1372
209580_s_at	MBD4	0.403146	1373
205120_s_at	SGCB	0.403059	1374
36129_at	SGSM2	0.402801	1375
225388_at	TSPAN5	0.402767	1376
203999_at	SYT1	0.402618	1377
212632_at	STX7	0.402551	1378
218729_at	LXN	0.402388	1379
225835_at	SLC12A2	0.402255	1380
228098_s_at	MYLIP	0.401978	1381
215001_s_at	GLUL	0.401736	1382
206683_at	ZNF165	0.401551	1383
1555193_a_at	ZNF277	0.401546	1384
215017_s_at	FNBP1L	0.401346	1385
207521_s_at	ATP2A3	0.401344	1386
226939_at	CPEB2	0.40118	1387
218900_at	CNNM4	0.401144	1388
225455_at	TADA1	0.401032	1389
226773_at	PPM1K	0.400987	1390
205543_at	HSPA4L	0.400809	1391
1554008_at	OSMR	0.400745	1392
201327_s_at	CCT6A	0.400462	1393
201770_at	SNRPA	0.400342	1394
224796_at	ASAP1	0.400182	1395
218339_at	MRPL22	0.400103	1396
208623_s_at	EZR	0.399983	1397
211814_s_at	CCNE2	0.399802	1398
205260_s_at	ACYP1	0.399559	1399
226025_at	ANKRD28	0.399398	1400
226486_at	MTERF4	0.399347	1401
212022_s_at	MKI67	0.399309	1402
235572_at	SPC24	0.399237	1403
217786_at	PRMT5	0.399014	1404
221559_s_at	MIS12	0.398937	1405
200075_s_at	GUK1	0.398866	1406
211730_s_at	POLR2L	0.398688	1407
222817_at	HSD3B7	0.398458	1408
206656_s_at	APMAP	0.398359	1409
223847_s_at	ERGIC1	0.398284	1410
224896_s_at	TTL	0.398134	1411
200753_x_at	SRSF2	0.398005	1412
225221_at	ZKSCAN1	0.397956	1413
225282_at	SMAP2	0.397841	1414
200039_s_at	PSMB2	0.397733	1415
219512_at	DSN1	0.397626	1416
213258_at	TFPI	0.397625	1417
206440_at	LIN7A	0.3976	1418
217765_at	NRBP1	0.397533	1419
206860_s_at	MIOS	0.397516	1420
219682_s_at	TBX3	0.39748	1421
211761_s_at	CACYBP	0.397391	1422
214096_s_at	SHMT2	0.39738	1423
229097_at	DIAPH3	0.397204	1424
216969_s_at	KIF22	0.396993	1425
202915_s_at	FAM20B	0.396919	1426
224947_at	RNF26	0.39645	1427
209529_at	PLPP2	0.39637	1428
224893_at	ATL3	0.396245	1429
202706_s_at	UMPS	0.396225	1430
227627_at	SGK3	0.396181	1431
204596_s_at	STC1	0.396064	1432
222449_at	PMEPA1	0.395951	1433
222217_s_at	SLC27A3	0.395678	1434
209566_at	INSIG2	0.39517	1435
202557_at	HSPA13	0.394846	1436
218313_s_at	GALNT7	0.394835	1437
222760_at	ZNF703	0.394834	1438
217961_at	SLC25A38	0.39472	1439
212533_at	WEE1	0.394584	1440
205189_s_at	FANCC	0.394557	1441
212041_at	ATP6V0D1	0.394556	1442
219162_s_at	MRPL11	0.394176	1443
204212_at	ACOT8	0.394039	1444
201918_at	SLC25A36	0.393359	1445
218394_at	ROGDI	0.393292	1446
232078_at	NECTIN2	0.393284	1447
208931_s_at	ILF3	0.393176	1448
218106_s_at	MRPS10	0.393129	1449
202668_at	EFNB2	0.393072	1450
212527_at	DESI1	0.393065	1451
203818_s_at	SF3A3	0.39295	1452
212195_at	IL6ST	0.392947	1453
202677_at	RASA1	0.392815	1454
218502_s_at	TRPS1	0.392804	1455
226473_at	CBX2	0.392761	1456
213651_at	INPP5J	0.392705	1457
228019_s_at	MRPS18C	0.392609	1458
208732_at	RAB2A	0.392522	1459
218252_at	CKAP2	0.392426	1460
209033_s_at	DYRK1A	0.392419	1461
220258_s_at	WRAP53	0.392309	1462
59625_at	NOL3	0.392309	1463
222533_at	CRBN	0.392309	1464
218837_s_at	UBE2D4	0.392087	1465
202565_s_at	SVIL	0.392071	1466
209710_at	GATA2	0.391965	1467
208821_at	SNRPB	0.391813	1468
213947_s_at	NUP210	0.391485	1469
200845_s_at	PRDX6	0.391327	1470
208946_s_at	BECN1	0.391276	1471
209624_s_at	MCCC2	0.391187	1472
205449_at	SAC3D1	0.391116	1473
204058_at	ME1	0.391102	1474
218187_s_at	C8orf33	0.390929	1475
208696_at	CCT5	0.390888	1476
224814_at	DPP7	0.390866	1477
226810_at	OGFRL1	0.390847	1478
221734_at	PRRC1	0.390715	1479
208737_at	ATP6V1G1	0.390674	1480
236957_at	CDCA2	0.390456	1481
221139_s_at	CSAD	0.39026	1482
227410_at	FAM43A	0.390198	1483
229444_at		0.390042	1484
223274_at	TCF19	0.389929	1485
225380_at	PKDCC	0.389875	1486
209233_at	EMG1	0.38971	1487
211935_at	ARL6IP1	0.389649	1488
227085_at	H2AZ2	0.389613	1489
213857_s_at	CD47	0.389596	1490
212205_at	H2AZ2	0.389511	1491
227165_at	SKA3	0.389452	1492
242979_at	IRS1	0.389448	1493
207949_s_at	ICA1	0.389427	1494
206023_at	NMU	0.389329	1495
1558254_s_at	SRPK2	0.389109	1496
224907_s_at	SH3GLB2	0.389066	1497
211953_s_at	IPO5	0.388974	1498
212207_at	MED13L	0.388922	1499
207069_s_at	SMAD6	0.38891	1500
218205_s_at	MKNK2	0.388878	1501
1555278_a_at	CKAP5	0.388818	1502
212798_s_at	ANKMY2	0.388746	1503
242939_at	TFDP1	0.388337	1504
203217_s_at	ST3GAL5	0.388237	1505
234107_s_at	DTD1	0.388178	1506
223421_at	CYHR1	0.388164	1507
201342_at	SNRPC	0.388128	1508
219223_at	CACFD1	0.388051	1509
208511_at	PTTG3P	0.387935	1510
225080_at	MYO1C	0.387853	1511
223019_at	NIBAN2	0.387779	1512
201791_s_at	DHCR7	0.387773	1513
225271_at	TMEM63B	0.38773	1514
213243_at	VPS13B	0.387724	1515
200598_s_at	HSP90B1	0.38771	1516
204981_at	SLC22A18	0.387205	1517
226185_at	CDS1	0.386931	1518
204863_s_at	IL6ST	0.386882	1519
210779_x_at	GEMIN2	0.386403	1520
212209_at	MED13L	0.386372	1521
214283_at	TMEM97	0.386342	1522
218679_s_at	VPS28	0.386265	1523
220085_at	HELLS	0.386169	1524
224933_s_at	JMJD1C	0.385965	1525
209421_at	MSH2	0.38556	1526
223230_at	PRPF38A	0.385456	1527
235266_at	ATAD2	0.385209	1528
218823_s_at	KCTD9	0.385082	1529
235061_at	PPM1K	0.385071	1530
235626_at	CAMK1D	0.385023	1531
225317_at	ACBD6	0.384604	1532
208963_x_at	FADS1	0.384462	1533
226509_at	ZNF641	0.384348	1534
205145_s_at	MYL5	0.384229	1535
202478_at	TRIB2	0.383887	1536
235158_at	TMEM209	0.383403	1537
203693_s_at	E2F3	0.383366	1538
206280_at	CDH18	0.383278	1539
212987_at	FBXO9	0.38323	1540
208072_s_at	DGKD	0.383216	1541
227110_at	HNRNPC	0.383015	1542
218513_at	TMA16	0.382362	1543
207809_s_at	ATP6AP1	0.382274	1544
201036_s_at	HADH	0.38156	1545
223234_at	MAD2L2	0.381506	1546
219932_at	SLC27A6	0.381459	1547
225698_at	EPB41L4A-AS1	0.381299	1548
223222_at	SLC25A19	0.381294	1549
224820_at	COX20	0.3812	1550
238467_at	DYNLL2	0.381145	1551
202981_x_at	SIAH1	0.381055	1552
234998_at	RAB11A	0.380934	1553
203787_at	SSBP2	0.380735	1554
1565717_s_at	FUS	0.380588	1555
218653_at	SLC25A15	0.380524	1556
203395_s_at	HES1	0.38041	1557
1566472_s_at	RETSAT	0.380319	1558
212912_at	RPS6KA2	0.380153	1559
222690_s_at	TMEM39A	0.380028	1560
1552575_a_at	C6orf141	0.379986	1561
225614_at	SAAL1	0.379901	1562
226744_at	METTL16	0.379899	1563
201681_s_at	DLG5	0.379889	1564
230264_s_at	AP1S2	0.379766	1565
210563_x_at	CFLAR	0.379723	1566
201148_s_at	TIMP3	0.379595	1567
208826_x_at	HINT1	0.379469	1568
200875_s_at	NOP56	0.379423	1569
228574_at	TMTC2	0.379154	1570
212651_at	RHOBTB1	0.378853	1571
208855_s_at	STK24	0.378712	1572
200797_s_at	MCL1	0.378661	1573
221764_at	R3HDM4	0.378624	1574
227999_at	PWWP2B	0.378362	1575
207267_s_at	RIPPLY3	0.378045	1576
233642_s_at	HEATR5B	0.377255	1577
228559_at		0.377032	1578
209698_at	CCHCR1	0.376853	1579
200020_at	TARDBP	0.376613	1580
203321_s_at	ADNP2	0.376323	1581
235144_at	RASEF	0.376282	1582
202412_s_at	USP1	0.376244	1583
222343_at	BCL2L11	0.376147	1584
206949_s_at	RUSC1	0.37612	1585
235035_at	SLC35E1	0.376088	1586
226656_at	CRTAP	0.37608	1587
230493_at	SHISA2	0.375881	1588
201660_at	ACSL3	0.37572	1589
213699_s_at	YWHAQ	0.375625	1590
228361_at	E2F2	0.37561	1591
210011_s_at	EWSR1	0.37548	1592
212847_at	FUBP1	0.375302	1593
204284_at	PPP1R3C	0.374924	1594
211804_s_at	CDK2	0.374903	1595
208644_at	PARP1	0.374636	1596
202933_s_at	YES1	0.374553	1597
208306_x_at	HLA-DRB1	0.374405	1598
230972_at	ANKRD9	0.374257	1599
226303_at	PGM5	0.373918	1600
202023_at	EFNA1	0.373857	1601
206770_s_at	SLC35A3	0.373775	1602
205882_x_at	ADD3	0.37375	1603
223194_s_at	SLC22A23	0.373597	1604
212867_at	NCOA2	0.373581	1605
225421_at	PM20D2	0.37356	1606
223179_at	YPEL3	0.373498	1607
200627_at	PTGES3	0.37329	1608
213622_at	COL9A2	0.373285	1609
223201_s_at	TMEM164	0.373284	1610
201584_s_at	DDX39A	0.373131	1611
219715_s_at	TDP1	0.37302	1612
218211_s_at	MLPH	0.372942	1613
208991_at	STAT3	0.372902	1614
200093_s_at	HINT1	0.372729	1615
223027_at	SNX9	0.372492	1616
236745_at	CCDC78	0.371965	1617
227046_at	SLC39A11	0.371814	1618
212296_at	PSMD14	0.371811	1619
212265_at	QKI	0.371449	1620
226233_at	B3GALNT2	0.371231	1621
212692_s_at	LRBA	0.37116	1622
202441_at	ERLIN1	0.370864	1623
209397_at	ME2	0.370715	1624
202663_at	WIPF1	0.370699	1625
204059_s_at	ME1	0.370567	1626
1564521_x_at	PRMT5	0.370531	1627
214765_s_at	NAAA	0.370489	1628
230593_at	GRIK3	0.370467	1629
217906_at	KLHDC2	0.37046	1630
208765_s_at	HNRNPR	0.370442	1631
223129_x_at	MYLIP	0.370411	1632
211596_s_at	LRIG1	0.37038	1633
208405_s_at	CD164	0.370367	1634
209112_at	CDKN1B	0.370224	1635
212430_at	RBM38	0.370105	1636
242338_at	TMEM64	0.369998	1637
208671_at	SERINC1	0.369926	1638
220486_x_at	TMEM164	0.369883	1639
210792_x_at	SIVA1	0.36983	1640
218277_s_at	DHX40	0.369733	1641
221655_x_at	EPS8L1	0.369717	1642
203221_at	TLE1	0.369597	1643
203130_s_at	KIF5C	0.36913	1644
226213_at	ERBB3	0.369107	1645
225520_at	MTHFD1L	0.369013	1646
202367_at	CUX1	0.369001	1647
201336_at	VAMP3	0.368936	1648
208433_s_at	LRP8	0.36891	1649
227755_at	ERN1	0.368855	1650
212796_s_at	TBC1D2B	0.368815	1651
204187_at	GMPR	0.368705	1652
213061_s_at	NTAN1	0.368563	1653
218440_at	MCCC1	0.368562	1654
213168_at	SP3	0.368253	1655
218191_s_at	LMBRD1	0.36796	1656
202630_at	APPBP2	0.367891	1657
204404_at	SLC12A2	0.367856	1658
201873_s_at	ABCE1	0.367814	1659
205965_at	BATF	0.367235	1660
209418_s_at	THOC5	0.367228	1661
219017_at	ETNK1	0.367115	1662
225129_at	CPNE2	0.367114	1663
202393_s_at	KLF10	0.367079	1664
215165_x_at	UMPS	0.366951	1665
224690_at	FAM210B	0.366944	1666
235384_at	NUDT19	0.366749	1667
211569_s_at	HADH	0.366728	1668
218486_at	KLF11	0.366565	1669
1553096_s_at	BCL2L11	0.366525	1670
206188_at	ZNF623	0.366502	1671
218065_s_at	TMEM9B	0.366482	1672
207525_s_at	GIPC1	0.36627	1673
204352_at	TRAF5	0.36622	1674
227052_at	SMIM14	0.366143	1675
214670_at	ZKSCAN1	0.366104	1676
203555_at	PTPN18	0.365958	1677
224395_s_at	RNF7	0.365948	1678
201790_s_at	DHCR7	0.365931	1679
212206_s_at	H2AZ2	0.365778	1680
225405_at	HNRNPUL2	0.365719	1681
1553984_s_at	DTYMK	0.365703	1682
211999_at	H3-3B	0.365624	1683
224576_at	ERGIC1	0.365587	1684
201505_at	LAMB1	0.365527	1685
224439_x_at	RNF7	0.365485	1686
224959_at	SLC26A2	0.36544	1687
201038_s_at	ANP32A	0.365221	1688
40446_at	PHF1	0.365001	1689
224364_s_at	PPIL3	0.364957	1690
218032_at	SNN	0.364937	1691
201752_s_at	ADD3	0.364866	1692
209513_s_at	HSDL2	0.364704	1693
222427_s_at	LARS1	0.364514	1694
211962_s_at	ZFP36L1	0.364435	1695
203053_at	BCAS2	0.364372	1696
202260_s_at	STXBP1	0.36437	1697
228003_at	RAB30	0.364337	1698
219204_s_at	SRR	0.364012	1699
226488_at	RCCD1	0.363979	1700
223982_s_at	PNPLA8	0.363797	1701
200687_s_at	SF3B3	0.363647	1702
203243_s_at	PDLIM5	0.363481	1703
221222_s_at	C1orf56	0.363351	1704
212319_at	SGSM2	0.363328	1705
209561_at	THBS3	0.362959	1706
208639_x_at	PDIA6	0.362938	1707
202963_at	RFX5	0.362655	1708
226779_at	LMBRD2	0.362534	1709
232567_at	ARHGAP8	0.362511	1710
202519_at	MLXIP	0.36223	1711
223388_s_at	ZFYVE1	0.362207	1712
221566_s_at	NOL3	0.362142	1713
201180_s_at	GNAI3	0.362103	1714
218493_at	SNRNP25	0.362065	1715
224887_at	GNPTG	0.361964	1716
207668_x_at	PDIA6	0.361765	1717
206277_at	P2RY2	0.361568	1718
210821_x_at	CENPA	0.361566	1719
204952_at	LYPD3	0.36156	1720
201060_x_at	STOM	0.361329	1721
201467_s_at	NQO1	0.361237	1722
226336_at	PPIA	0.361232	1723
222263_at	SLC35E1	0.361229	1724
223145_s_at	AKIRIN2	0.361144	1725
229538_s_at	IQGAP3	0.361121	1726
201478_s_at	DKC1	0.361094	1727
203276_at	LMNB1	0.360972	1728
201368_at	ZFP36L2	0.36096	1729
1558329_at	TONSL	0.360893	1730
200058_s_at	SNRNP200	0.360883	1731
224575_at	BRK1	0.360579	1732
217743_s_at	TMEM30A	0.360227	1733
219392_x_at	PRR11	0.360179	1734
211998_at	H3-3B	0.360026	1735
2028_s_at	E2F1	0.360016	1736
207628_s_at	BUD23	0.359991	1737
209520_s_at	NCBP1	0.359943	1738
222830_at	GRHL1	0.359938	1739
203513_at	SPG11	0.359923	1740
203556_at	ZHX2	0.359587	1741
223993_s_at	CNIH4	0.359573	1742
201134_x_at	COX7C	0.359112	1743
224894_at	YAP1	0.359105	1744
209676_at	TFPI	0.359068	1745
212334_at	GNS	0.359053	1746
218700_s_at	RAB29	0.358789	1747
209139_s_at	PRKRA	0.358661	1748
202615_at	GNAQ	0.35864	1749
205462_s_at	HPCAL1	0.358638	1750
224926_at	EXOC4	0.358388	1751
218946_at	NFU1	0.358263	1752
228347_at	SIX1	0.358072	1753
232423_at	ARSD	0.358065	1754
202769_at	CCNG2	0.358027	1755
224983_at	SCARB2	0.358025	1756
222616_s_at	USP16	0.357923	1757
212399_s_at	VGLL4	0.357896	1758
210720_s_at	NECAB3	0.357895	1759
241224_x_at	DSCR8	0.357602	1760
223363_at	PSMG3	0.357389	1761
231741_at	S1PR3	0.357051	1762
230165_at	SGO2	0.357026	1763
213106_at	ATP8A1	0.356885	1764
222736_s_at	TMEM38B	0.356711	1765
208975_s_at	KPNB1	0.356677	1766
215037_s_at	BCL2L1	0.356632	1767
209526_s_at	HDGFL3	0.356482	1768
220319_s_at	MYLIP	0.356449	1769
221604_s_at	PEX16	0.356434	1770
207127_s_at	HNRNPH3	0.356262	1771
203680_at	PRKAR2B	0.356103	1772
208693_s_at	GARS1	0.356061	1773
203060_s_at	PAPSS2	0.35605	1774
217844_at	CTDSP1	0.356016	1775
226785_at	ATP11C	0.355965	1776
201110_s_at	THBS1	0.355837	1777
225637_at	DEF8	0.355754	1778
212920_at	REST	0.355383	1779
201235_s_at	BTG2	0.355333	1780
224963_at	SLC26A2	0.35526	1781
203137_at	WTAP	0.35515	1782
216959_x_at	NRCAM	0.355045	1783
208930_s_at	ILF3	0.355003	1784
201152_s_at	MBNL1	0.354913	1785
204318_s_at	GTSE1	0.354691	1786
210110_x_at	HNRNPH3	0.354653	1787
202030_at	BCKDK	0.354527	1788
223281_s_at	COX15	0.3544	1789
205061_s_at	EXOSC9	0.354343	1790
212378_at	GART	0.354319	1791
212552_at	HPCAL1	0.354292	1792
218175_at	CCDC92	0.354179	1793
223084_s_at	CCNDBP1	0.353719	1794
202736_s_at	LSM4	0.35371	1795
218306_s_at	HERC1	0.35369	1796
224821_at	ABHD14B	0.353582	1797
225313_at	FAM217B	0.353489	1798
225915_at	CAB39L	0.353171	1799
1560116_a_at	NEDD1	0.352815	1800
207654_x_at	DR1	0.352804	1801
217852_s_at	ARL8B	0.352784	1802
224955_at	TEAD1	0.35232	1803
202451_at	GTF2H1	0.352246	1804
226223_at	PAWR	0.352053	1805
208843_s_at	GORASP2	0.352024	1806
204108_at	NFYA	0.351801	1807
201266_at	TXNRD1	0.351685	1808
216640_s_at	PDIA6	0.351573	1809
201078_at	TM9SF2	0.35155	1810
202607_at	NDST1	0.351386	1811
219596_at	THAP10	0.351304	1812
225325_at	MFSD6	0.351296	1813
225392_at	GFM2	0.351282	1814
222431_at	SPIN1	0.351177	1815
219119_at	LSM8	0.351067	1816
208021_s_at	RFC1	0.350932	1817
220060_s_at	PARPBP	0.350923	1818
224925_at	PREX1	0.350915	1819
222243_s_at	TOB2	0.350875	1820
205938_at	PPM1E	0.350724	1821
225138_at	ZRANB1	0.350621	1822
204587_at	SLC25A14	0.350616	1823
227406_at	GABPB1-AS1	0.350581	1824
204907_s_at	BCL3	0.350551	1825
201829_at	NET1	0.350538	1826
206173_x_at	GABPB1	0.350171	1827
208711_s_at	CCND1	0.350106	1828
210097_s_at	NOL7	0.350046	1829
225127_at	TMEM181	0.350031	1830
234944_s_at	MTFR2	0.349999	1831
211375_s_at	ILF3	0.34988	1832
201508_at	IGFBP4	0.349862	1833
222646_s_at	ERO1A	0.349744	1834
225707_at	ARL6IP6	0.349615	1835
202071_at	SDC4	0.349575	1836
225311_at	IVD	0.349339	1837
41047_at	C9orf16	0.348864	1838
224874_at	POLR1D	0.348854	1839
211727_s_at	COX11	0.348658	1840
202899_s_at	SRSF3	0.348619	1841
202882_x_at	NOL7	0.348593	1842
227916_x_at	EXOSC3	0.348493	1843
218509_at	PLPPR2	0.348446	1844
1555832_s_at	KLF6	0.348242	1845
201753_s_at	ADD3	0.348166	1846
201475_x_at	MARS1	0.34811	1847
222035_s_at	PAPOLA	0.347925	1848
223479_s_at	CHCHD5	0.347789	1849
211623_s_at	FBL	0.34778	1850
218852_at	PPP2R3C	0.34777	1851
202781_s_at	INPP5K	0.34761	1852
222595_s_at	DIDO1	0.347596	1853
212142_at	MCM4	0.347361	1854
201310_s_at	NREP	0.347259	1855
218810_at	ZC3H12A	0.34724	1856
227629_at	PRLR	0.347188	1857
212290_at	SLC7A1	0.347108	1858
213478_at	KAZN	0.347088	1859
210045_at	IDH2	0.347065	1860
225049_at	BLOC1S2	0.346977	1861
214665_s_at	CHP1	0.346775	1862
213885_at	TRIM3	0.346738	1863
202469_s_at	CPSF6	0.346635	1864
213520_at	RECQL4	0.346557	1865
210512_s_at	VEGFA	0.346324	1866
230122_at	MLLT10	0.346274	1867
201849_at	BNIP3	0.346218	1868
217878_s_at	CDC27	0.34604	1869
203713_s_at	LLGL2	0.345954	1870
219127_at	PRR15L	0.345863	1871
222428_s_at	LARS1	0.345845	1872
201950_x_at	CAPZB	0.345474	1873
219187_at	FKBPL	0.345379	1874
211985_s_at	CALM1	0.345339	1875
217865_at	RNF130	0.345172	1876
210046_s_at	IDH2	0.34516	1877
227599_at	MB21D2	0.345148	1878
218507_at	HILPDA	0.345142	1879
212245_at	MCFD2	0.345123	1880
235451_at	SMAD5	0.345013	1881
1554452_a_at	HILPDA	0.344995	1882
212112_s_at	STX12	0.344838	1883
229181_s_at	HAUS2	0.344572	1884
219330_at	VANGL1	0.344344	1885
219709_x_at	ANTKMT	0.344341	1886
204827_s_at	CCNF	0.34434	1887
212898_at	TTI1	0.344287	1888
224842_at	SMG1	0.344102	1889
201037_at	PFKP	0.344042	1890
201865_x_at	NR3C1	0.344037	1891
212416_at	SCAMP1	0.343898	1892
208878_s_at	PAK2	0.343793	1893
1558330_x_at	TONSL	0.343773	1894
201064_s_at	PABPC4	0.343717	1895
203065_s_at	CAV1	0.343698	1896
201377_at	UBAP2L	0.343578	1897
222462_s_at	BACE1	0.343565	1898
229638_at	IRX3	0.343503	1899
221931_s_at	SEH1L	0.343288	1900
1555841_at	MSANTD3	0.343047	1901
213185_at	KIAA0556	0.34295	1902
228977_at		0.342722	1903
235817_at	TMEM184A	0.342641	1904
202022_at	ALDOC	0.342637	1905
236496_at	DEGS2	0.342471	1906
223368_s_at	NTMT1	0.342386	1907
203298_s_at	JARID2	0.342304	1908
214775_at	N4BP3	0.342086	1909
236595_at		0.341931	1910
218235_s_at	UTP11	0.341867	1911
204435_at	NUP58	0.341652	1912
1558693_s_at	GLMP	0.341511	1913
212292_at	SLC7A1	0.341492	1914
224985_at	NRAS	0.341378	1915
214614_at	MNX1	0.341347	1916
212944_at	SLC5A3	0.341046	1917
207721_x_at	HINT1	0.340685	1918
218699_at	RAB29	0.340606	1919
202446_s_at	PLSCR1	0.340565	1920
242283_at	DNAH14	0.340539	1921
224707_at	CYSTM1	0.340327	1922
202978_s_at	CREBZF	0.340166	1923
206665_s_at	BCL2L1	0.340031	1924
238021_s_at	CRNDE	0.340028	1925
217370_x_at	FUS	0.340023	1926
235174_s_at	LINC01003	0.339793	1927
200964_at	UBA1	0.339751	1928
200764_s_at	CTNNA1	0.339715	1929
212332_at	RBL2	0.339366	1930
224606_at	KLF6	0.339357	1931
219371_s_at	KLF2	0.339269	1932
210605_s_at	MFGE8	0.339061	1933
204461_x_at	RAD1	0.338935	1934
227211_at	PHF19	0.338891	1935
201456_s_at	BUB3	0.3388	1936
203149_at	NECTIN2	0.338723	1937
226031_at	VPS50	0.338615	1938
200762_at	DPYSL2	0.338559	1939
200761_s_at	ARL6IP5	0.338558	1940
224186_s_at	RNF123	0.338549	1941
201887_at	IL13RA1	0.338495	1942
226860_at	TMEM19	0.338468	1943
223310_x_at	PNPLA8	0.338464	1944
236273_at	NBPF1	0.338429	1945
211474_s_at	SERPINB6	0.338422	1946
200884_at	CKB	0.33839	1947
212130_x_at	EIF1	0.338251	1948
217781_s_at	ZNF106	0.338071	1949
219220_x_at	MRPS22	0.337994	1950
204274_at	EBAG9	0.33793	1951
211612_s_at	IL13RA1	0.337794	1952
200897_s_at	PALLD	0.337609	1953
218109_s_at	MFSD1	0.337565	1954
224675_at	MESD	0.337558	1955
229661_at	SALL4	0.337434	1956
202754_at	R3HDM1	0.337389	1957
204899_s_at	SAP30	0.337312	1958
233520_s_at	CMYA5	0.337166	1959
214075_at	NENF	0.336846	1960
203396_at	PSMA4	0.336722	1961
225943_at	NLN	0.336374	1962
200921_s_at	BTG1	0.336245	1963
202080_s_at	TRAK1	0.336203	1964
212181_s_at	NUDT4	0.336034	1965
209377_s_at	HMGN3	0.335895	1966
223988_x_at	METTL17	0.335817	1967
209579_s_at	MBD4	0.335717	1968
214157_at	GNAS	0.335662	1969
40225_at	GAK	0.335524	1970
223398_at	CARD19	0.335504	1971
201057_s_at	GOLGB1	0.335416	1972
221884_at	MECOM	0.335374	1973
228135_at	C1orf52	0.335238	1974
52940_at	SIGIRR	0.33522	1975
205379_at	CBR3	0.335064	1976
225780_at	DDI2	0.334922	1977
232269_x_at	METRN	0.334766	1978
228385_at	DDX59	0.334661	1979
219832_s_at	HOXC13	0.334613	1980
230091_at	SRPK2	0.334594	1981
222566_at	KMT5B	0.33457	1982
209605_at	TST	0.334447	1983
200004_at	EIF4G2	0.3342	1984
225399_at	TSEN15	0.334151	1985
208787_at	MRPL3	0.334118	1986
208683_at	CAPN2	0.334078	1987
218034_at	FIS1	0.33396	1988
220613_s_at	SYTL2	0.333913	1989
221502_at	KPNA3	0.33367	1990
204203_at	CEBPG	0.333599	1991
225220_at	SNHG8	0.333589	1992
209056_s_at	CDC5L	0.333533	1993
226037_s_at	TAF9B	0.333471	1994
219929_s_at	ZFYVE21	0.333392	1995
222557_at	STMN3	0.333372	1996
218284_at	SMAD3	0.333329	1997
202188_at	NUP93	0.3333	1998
224798_s_at	FAM219B	0.333272	1999
[truncated: 8,001 more rows]
