# Supplementary material for: Similarities and Differences in Gene Expression Networks Between the Breast Cancer Cell Line Michigan Cancer Foundation-7 and Invasive Human Breast Cancer Tissues
Source: Front Artif Intell. 2021 May 13;4:674370. doi: 10.3389/frai.2021.674370 (PMC8155268; doi:10.3389/frai.2021.674370)
Supplement: Supplementary file 1 [file DataSheet1.zip › Supplemental Figures and Tables/Supplemental Table 1b. BRCA scaled connectivity.xlsx]

## Sheet: Entire BRCA scaled connectivity
EntrezID	GeneSymbol	ScaledConnectivity	Rank
4713	NDUFB7	1	1
115939	C16orf42	0.995717	2
151903	CCDC12	0.977655	3
857	CAV1	0.975781	4
1879	EBF1	0.973698	5
126328	NDUFA11	0.964291	6
115098	CCDC124	0.964283	7
10467	ZNHIT1	0.960789	8
51079	NDUFA13	0.94952	9
8639	AOC3	0.939952	10
54998	AURKAIP1	0.938551	11
51329	ARL6IP4	0.930175	12
83590	TMUB1	0.921311	13
10573	MRPL28	0.918335	14
8721	EDF1	0.915662	15
125988	C19orf70	0.915076	16
7145	TNS1	0.914002	17
55009	C19orf24	0.897605	18
10078	TSSC4	0.896824	19
4350	MPG	0.896556	20
5346	PLIN1	0.875309	21
389541	C7orf59	0.870236	22
116540	MRPL53	0.869404	23
51690	LSM7	0.862281	24
90480	GADD45GIP1	0.861307	25
26517	TIMM13	0.856878	26
91851	CHRDL1	0.856637	27
152503	SH3D19	0.839331	28
4881	NPR1	0.839271	29
10580	SORBS1	0.838927	30
65993	MRPS34	0.838116	31
10101	NUBP2	0.836291	32
6923	TCEB2	0.835516	33
374291	NDUFS7	0.834129	34
9274	BCL7C	0.833892	35
445815	PALM2-AKAP2	0.832195	36
55049	C19orf60	0.830685	37
11316	COPE	0.828995	38
8636	SSNA1	0.817841	39
221395	GPR116	0.816061	40
84310	C7orf50	0.810443	41
54873	PALMD	0.804767	42
2987	GUK1	0.802911	43
1842	ECM2	0.802584	44
10979	FERMT2	0.801389	45
948	CD36	0.795386	46
84331	FAM195A	0.7953	47
10922	FASTK	0.792689	48
23235	SIK2	0.784893	49
80764	THAP7	0.782996	50
513	ATP5D	0.779043	51
790955	C11orf83	0.778121	52
83475	DOHH	0.776424	53
79827	ASAM	0.775396	54
80097	FAM128B	0.770236	55
6150	MRPL23	0.764509	56
2819	GPD1	0.764267	57
9079	LDB2	0.763949	58
30846	EHD2	0.763762	59
3679	ITGA7	0.76024	60
2167	FABP4	0.759792	61
53615	MBD3	0.759583	62
2034	EPAS1	0.759231	63
84717	HDGFRP2	0.758746	64
84326	C16orf13	0.75762	65
8625	RFXANK	0.754491	66
286257	C9orf142	0.75144	67
48	ACO1	0.750717	68
139818	DOCK11	0.748068	69
7755	ZNF205	0.746242	70
80760	ITIH5	0.744124	71
10975	UQCR11	0.743297	72
5605	MAP2K2	0.743112	73
51042	ZNF593	0.741821	74
199990	C1orf86	0.741624	75
25796	PGLS	0.741593	76
1112	FOXN3	0.741062	77
3991	LIPE	0.739788	78
8322	FZD4	0.739695	79
858	CAV2	0.738937	80
572	BAD	0.737334	81
55111	PLEKHJ1	0.735503	82
26112	CCDC69	0.733905	83
126119	JOSD2	0.731007	84
8908	GYG2	0.730127	85
84316	LSMD1	0.727074	86
84266	ALKBH7	0.725638	87
79058	ASPSCR1	0.721679	88
57088	PLSCR4	0.721206	89
5300	PIN1	0.718397	90
79171	RBM42	0.715811	91
79742	CXorf36	0.714852	92
10273	STUB1	0.713015	93
7010	TEK	0.712605	94
29085	PHPT1	0.712169	95
6453	ITSN1	0.710068	96
9839	ZEB2	0.709828	97
79002	C19orf43	0.707676	98
2647	BLOC1S1	0.707008	99
116541	MRPL54	0.705393	100
118429	ANTXR2	0.704654	101
25824	PRDX5	0.70188	102
8192	CLPP	0.701598	103
6711	SPTBN1	0.700373	104
91584	PLXNA4	0.69821	105
4023	LPL	0.695617	106
997	CDC34	0.694268	107
9409	PEX16	0.691331	108
128308	MRPL55	0.688652	109
847	CAT	0.687186	110
2286	FKBP2	0.683492	111
222166	C7orf41	0.682093	112
947	CD34	0.681307	113
79095	C9orf16	0.68129	114
84304	NUDT22	0.680516	115
4162	MCAM	0.679458	116
10186	LHFP	0.678196	117
4716	NDUFB10	0.678175	118
23531	MMD	0.678054	119
8436	SDPR	0.678043	120
6209	RPS15	0.674001	121
91582	RPS19BP1	0.668668	122
79050	NOC4L	0.668278	123
64949	MRPS26	0.665201	124
7450	VWF	0.663536	125
4726	NDUFS6	0.662693	126
2078	ERG	0.661805	127
145781	GCOM1	0.661448	128
126003	TRAPPC5	0.660158	129
83660	TLN2	0.659081	130
10060	ABCC9	0.655549	131
79987	SVEP1	0.649979	132
81890	QTRT1	0.648386	133
54538	ROBO4	0.647419	134
80142	PTGES2	0.647	135
1003	CDH5	0.644446	136
196527	ANO6	0.642418	137
54939	COMMD4	0.642324	138
283899	INO80E	0.641927	139
4832	NME3	0.639498	140
9370	ADIPOQ	0.638493	141
581	BAX	0.637752	142
23640	HSPBP1	0.636396	143
51282	SCAND1	0.633399	144
81926	FAM108A1	0.631389	145
79812	MMRN2	0.631199	146
9130	FAM50A	0.630521	147
9590	AKAP12	0.62822	148
221927	C7orf27	0.628083	149
4795	NFKBIL1	0.627985	150
79169	C1orf35	0.626743	151
2791	GNG11	0.626602	152
51529	ANAPC11	0.626593	153
4921	DDR2	0.625214	154
54344	DPM3	0.624312	155
54331	GNG2	0.621558	156
57678	GPAM	0.62116	157
5986	RFNG	0.620298	158
57418	WDR18	0.620225	159
23037	PDZD2	0.619869	160
729359	PLIN4	0.618787	161
283643	C14orf80	0.618215	162
93343	FAM125A	0.617824	163
2934	GSN	0.617033	164
10534	SSSCA1	0.616728	165
5787	PTPRB	0.614404	166
55252	ASXL2	0.61294	167
126299	ZNF428	0.60686	168
22899	ARHGEF15	0.60499	169
2770	GNAI1	0.604391	170
56926	NCLN	0.600921	171
1901	S1PR1	0.600574	172
64123	ELTD1	0.597886	173
5438	POLR2I	0.595875	174
83444	INO80B	0.59384	175
51070	NOSIP	0.593418	176
4946	OAZ1	0.592634	177
84262	PSMG3	0.592036	178
10607	TBL3	0.591954	179
324	APC	0.589665	180
10726	NUDC	0.588409	181
741	ZNHIT2	0.587884	182
51024	FIS1	0.587765	183
64428	NARFL	0.58769	184
3910	LAMA4	0.587451	185
114984	FLYWCH2	0.585163	186
8613	PPAP2B	0.58422	187
54539	NDUFB11	0.582139	188
4695	NDUFA2	0.578656	189
32	ACACB	0.574058	190
50486	G0S2	0.570038	191
28956	ROBLD3	0.569742	192
57407	NMRAL1	0.568583	193
64975	MRPL41	0.56747	194
4035	LRP1	0.567237	195
23770	FKBP8	0.567059	196
4708	NDUFB2	0.566757	197
56920	SEMA3G	0.565571	198
284119	PTRF	0.565394	199
85359	DGCR6L	0.563617	200
2690	GHR	0.562138	201
64757	MOSC1	0.559269	202
1175	AP2S1	0.558863	203
51035	UBXN1	0.558293	204
23452	ANGPTL2	0.558065	205
6203	RPS9	0.557562	206
84153	RNASEH2C	0.557534	207
57794	SF4	0.556929	208
55702	CCDC94	0.554681	209
84337	ELOF1	0.554574	210
5439	POLR2J	0.554547	211
4714	NDUFB8	0.552262	212
25804	LSM4	0.552234	213
79759	ZNF668	0.549975	214
148223	C19orf25	0.54296	215
2308	FOXO1	0.541892	216
26229	B3GAT3	0.540649	217
113000	RPUSD1	0.539899	218
217	ALDH2	0.539708	219
152137	CCDC50	0.53698	220
83855	KLF16	0.536248	221
4913	NTHL1	0.534314	222
23433	RHOQ	0.53403	223
521	ATP5I	0.534007	224
6651	SON	0.53303	225
5577	PRKAR2B	0.53289	226
60673	C12orf44	0.532595	227
9169	SFRS2IP	0.532433	228
200576	PIKFYVE	0.532036	229
89941	RHOT2	0.531501	230
8555	CDC14B	0.530729	231
54884	RETSAT	0.530729	232
4255	MGMT	0.530013	233
1385	CREB1	0.529795	234
115207	KCTD12	0.527191	235
54878	DPP8	0.522309	236
259282	BOD1L	0.522066	237
25966	C2CD2	0.521936	238
57448	BIRC6	0.521841	239
79974	C7orf58	0.521575	240
30833	NT5C	0.520272	241
6158	RPL28	0.520255	242
7402	UTRN	0.520119	243
5502	PPP1R1A	0.519744	244
26528	DAZAP1	0.518463	245
381	ARF5	0.517575	246
54778	RNF111	0.51645	247
11343	MGLL	0.515958	248
90864	SPSB3	0.515819	249
79897	RPP21	0.514146	250
124446	TMEM219	0.514058	251
6586	SLIT3	0.513997	252
124401	ANKS3	0.513971	253
219654	ZCCHC24	0.512807	254
1632	DCI	0.511615	255
84269	CHCHD5	0.506619	256
91304	C19orf6	0.50626	257
153222	C5orf41	0.505923	258
79004	CUEDC2	0.504828	259
23371	TENC1	0.504237	260
10659	CELF2	0.501637	261
155038	GIMAP8	0.500014	262
115708	TRMT61A	0.499633	263
60343	FAM3A	0.499563	264
3704	ITPA	0.499306	265
51705	EMCN	0.49826	266
122704	MRPL52	0.498231	267
5311	PKD2	0.497436	268
125	ADH1B	0.496893	269
11007	CCDC85B	0.495928	270
10144	FAM13A	0.495111	271
9397	NMT2	0.494046	272
9867	PJA2	0.493173	273
54512	EXOSC4	0.492527	274
56342	PPAN	0.492286	275
7048	TGFBR2	0.491885	276
904	CCNT1	0.491738	277
154807	VKORC1L1	0.489293	278
2908	NR3C1	0.488899	279
11224	RPL35	0.488733	280
54741	LEPROT	0.488007	281
29985	SLC39A3	0.487956	282
9270	ITGB1BP1	0.487525	283
9092	SART1	0.48546	284
60672	MIIP	0.484722	285
84162	KIAA1109	0.484283	286
7936	RDBP	0.482847	287
4692	NDN	0.482674	288
8611	PPAP2A	0.482532	289
2180	ACSL1	0.48253	290
55658	RNF126	0.482375	291
546	ATRX	0.482079	292
5939	RBMS2	0.481945	293
10572	SIVA1	0.48194	294
11284	PNKP	0.481215	295
10746	MAP3K2	0.480175	296
10491	CRTAP	0.477316	297
10567	RABAC1	0.477217	298
84300	C6orf125	0.477027	299
79643	CHMP6	0.476352	300
157	ADRBK2	0.476057	301
10169	SERF2	0.475796	302
8896	BUD31	0.47556	303
5168	ENPP2	0.475516	304
2197	FAU	0.474908	305
80324	PUS1	0.473631	306
8379	MAD1L1	0.473403	307
11140	CDC37	0.472702	308
283871	PGP	0.47245	309
755	C21orf2	0.471981	310
339229	C17orf90	0.471649	311
1657	DMXL1	0.470041	312
6626	SNRPA	0.469055	313
253827	MSRB3	0.4687	314
5442	POLRMT	0.468292	315
29969	MDFIC	0.466993	316
124402	FAM100A	0.46699	317
8406	SRPX	0.466632	318
113246	C12orf57	0.465936	319
27125	AFF4	0.465828	320
2878	GPX3	0.463375	321
84173	ELMOD3	0.462957	322
4128	MAOA	0.46285	323
1805	DPT	0.462387	324
64951	MRPS24	0.461903	325
57514	ARHGAP31	0.461266	326
51596	CUTA	0.461136	327
5978	REST	0.461124	328
374666	WASH3P	0.460951	329
64223	MLST8	0.460669	330
6625	SNRNP70	0.459487	331
1877	E4F1	0.459052	332
51398	C19orf56	0.458194	333
2957	GTF2A1	0.458148	334
2037	EPB41L2	0.45784	335
8225	?	0.457282	336
9936	CD302	0.456569	337
117248	GALNTL2	0.456312	338
8434	RECK	0.455774	339
79228	THOC6	0.455755	340
58485	TRAPPC1	0.455692	341
348262	FAM195B	0.455375	342
6881	TAF10	0.45466	343
6628	SNRPB	0.454424	344
55695	NSUN5	0.45406	345
6449	SGTA	0.454048	346
55183	RIF1	0.453123	347
5441	POLR2L	0.452999	348
10589	DRAP1	0.452186	349
83642	SELO	0.451409	350
256281	NUDT14	0.451364	351
1936	EEF1D	0.451117	352
1327	COX4I1	0.450908	353
1654	DDX3X	0.45062	354
389072	PLEKHM3	0.449884	355
3479	IGF1	0.449532	356
25943	C20orf194	0.449078	357
8829	NRP1	0.448506	358
5531	PPP4C	0.447103	359
28974	C19orf53	0.446675	360
22808	MRAS	0.446516	361
6141	RPL18	0.444197	362
79874	RABEP2	0.443337	363
134265	AFAP1L1	0.443302	364
6938	TCF12	0.44302	365
9652	TTC37	0.442342	366
22913	RALY	0.442123	367
2671	GFER	0.442044	368
170463	SSBP4	0.441943	369
706	TSPO	0.44124	370
150678	MYEOV2	0.441144	371
5694	PSMB6	0.441119	372
6633	SNRPD2	0.440372	373
4580	MTX1	0.440342	374
1613	DAPK3	0.440305	375
8045	RASSF7	0.440073	376
11018	TMED1	0.439957	377
9894	TELO2	0.439711	378
126208	ZNF787	0.439335	379
4649	MYO9A	0.437895	380
23187	PHLDB1	0.437361	381
6794	STK11	0.437104	382
10591	C6orf108	0.436815	383
3661	IRF3	0.436723	384
8987	STBD1	0.435016	385
6182	MRPL12	0.434514	386
10810	WASF3	0.43391	387
55311	ZNF444	0.432575	388
64320	RNF25	0.432399	389
6181	RPLP2	0.431592	390
3953	LEPR	0.431428	391
25873	RPL36	0.431238	392
196740	C10orf72	0.430571	393
55651	NHP2	0.429856	394
54929	TMEM161A	0.429533	395
5175	PECAM1	0.42803	396
79026	AHNAK	0.426037	397
29844	TFPT	0.425918	398
8241	RBM10	0.425312	399
2632	GBE1	0.424906	400
59286	UBL5	0.424653	401
474344	GIMAP6	0.424274	402
375260	WASH2P	0.423873	403
65065	NBEAL1	0.423872	404
92170	MTG1	0.42341	405
8666	EIF3G	0.423347	406
259217	HSPA12A	0.422389	407
84954	MPND	0.422321	408
10755	GIPC1	0.422285	409
192286	HIGD2A	0.421528	410
51426	POLK	0.421498	411
10395	DLC1	0.420402	412
11285	B4GALT7	0.420105	413
25959	KANK2	0.420005	414
79834	SGK269	0.419738	415
3265	HRAS	0.4195	416
51073	MRPL4	0.418393	417
79798	ARMC5	0.418238	418
79982	DNAJB14	0.417445	419
1050	CEBPA	0.416949	420
7003	TEAD1	0.416545	421
4696	NDUFA3	0.41652	422
51372	CCDC72	0.416145	423
6667	SP1	0.416118	424
124944	C17orf49	0.415715	425
23064	SETX	0.415581	426
7099	TLR4	0.415187	427
1841	DTYMK	0.415043	428
23710	GABARAPL1	0.414495	429
11313	LYPLA2	0.414197	430
140823	ROMO1	0.414136	431
8404	SPARCL1	0.413772	432
7542	ZFPL1	0.413651	433
64928	MRPL14	0.413525	434
54935	DUSP23	0.413472	435
287	ANK2	0.412664	436
54555	DDX49	0.412656	437
6935	ZEB1	0.412625	438
56928	SPPL2B	0.412089	439
5926	ARID4A	0.411986	440
151887	CCDC80	0.411936	441
659	BMPR2	0.410518	442
6223	RPS19	0.409877	443
4282	MIF	0.409238	444
51255	RNF181	0.409017	445
23301	EHBP1	0.408885	446
28989	METTL11A	0.408311	447
7084	TK2	0.407494	448
1329	COX5B	0.407403	449
57104	PNPLA2	0.406705	450
166	AES	0.406527	451
6895	TARBP2	0.40538	452
10025	MED16	0.405329	453
4521	NUDT1	0.404757	454
2876	GPX1	0.404605	455
51647	FAM96B	0.403982	456
10628	TXNIP	0.402484	457
10245	TIMM17B	0.402265	458
6093	ROCK1	0.4022	459
6358	CCL14	0.402086	460
131601	TPRA1	0.401846	461
11215	AKAP11	0.401758	462
5286	PIK3C2A	0.401511	463
3104	ZBTB48	0.401087	464
9113	LATS1	0.400165	465
53917	RAB24	0.400103	466
253461	ZBTB38	0.399007	467
4239	MFAP4	0.398429	468
130617	ZFAND2B	0.397678	469
55742	PARVA	0.397661	470
11096	ADAMTS5	0.397626	471
6387	CXCL12	0.397505	472
25960	GPR124	0.396913	473
53635	PTOV1	0.395313	474
54629	FAM63B	0.39473	475
8717	TRADD	0.394127	476
10856	RUVBL2	0.393973	477
151987	PPP4R2	0.39312	478
22841	RAB11FIP2	0.393053	479
23331	TTC28	0.392788	480
22990	PCNX	0.392423	481
4855	NOTCH4	0.392321	482
9136	RRP9	0.392261	483
100288778	LOC100288778	0.392009	484
11333	PDAP1	0.391241	485
29915	HCFC2	0.391019	486
55929	DMAP1	0.3905	487
51005	AMDHD2	0.390475	488
201255	LRRC45	0.390107	489
126393	HSPB6	0.389454	490
91300	C19orf22	0.388725	491
11217	AKAP2	0.388484	492
29952	DPP7	0.38828	493
29937	NENF	0.388264	494
84305	WIBG	0.387968	495
23001	WDFY3	0.387964	496
79947	DHDDS	0.387065	497
64978	MRPL38	0.386638	498
9091	PIGQ	0.385831	499
216	ALDH1A1	0.38558	500
54439	RBM27	0.385368	501
83605	CCM2	0.385345	502
30815	ST6GALNAC6	0.384057	503
118424	UBE2J2	0.38339	504
8971	H1FX	0.3827	505
55684	C9orf86	0.38161	506
653784	FAM128A	0.381202	507
84619	ZGPAT	0.38112	508
8818	DPM2	0.380942	509
54861	SNRK	0.380883	510
8411	EEA1	0.380819	511
56005	C19orf10	0.380782	512
79792	GSDMD	0.38074	513
653635	WASH7P	0.380726	514
1368	CPM	0.379948	515
1910	EDNRB	0.379176	516
85458	DIXDC1	0.378619	517
54758	KLHDC4	0.378226	518
5702	PSMC3	0.377871	519
29086	C19orf62	0.377718	520
1059	CENPB	0.37737	521
6294	SAFB	0.377223	522
7182	NR2C2	0.377008	523
9575	CLOCK	0.376845	524
2995	GYPC	0.376047	525
963	CD53	0.374466	526
55904	MLL5	0.374465	527
10248	POP7	0.373357	528
353	APRT	0.373317	529
79763	ISOC2	0.372803	530
10087	COL4A3BP	0.372608	531
9277	WDR46	0.372406	532
9444	QKI	0.372239	533
23753	SDF2L1	0.371874	534
7102	TSPAN7	0.371742	535
10274	STAG1	0.37165	536
60314	C12orf10	0.371614	537
284004	HEXDC	0.371572	538
23077	MYCBP2	0.37144	539
55902	ACSS2	0.3712	540
7284	TUFM	0.371102	541
4090	SMAD5	0.370668	542
23179	RGL1	0.369874	543
3908	LAMA2	0.368662	544
11067	C10orf10	0.368371	545
1634	DCN	0.368289	546
5434	POLR2E	0.368128	547
5715	PSMD9	0.367731	548
5209	PFKFB3	0.367149	549
51735	RAPGEF6	0.367035	550
283298	OLFML1	0.366989	551
127687	C1orf122	0.36665	552
1340	COX6B1	0.366473	553
6015	RING1	0.366416	554
126321	C19orf28	0.366285	555
4722	NDUFS3	0.366156	556
84065	TMEM222	0.365957	557
55193	PBRM1	0.36515	558
7707	ZNF148	0.365008	559
25836	NIPBL	0.364431	560
23189	KANK1	0.364116	561
3421	IDH3G	0.363403	562
7148	TNXB	0.363382	563
138716	C9orf23	0.363165	564
27158	NDOR1	0.363092	565
5261	PHKG2	0.363041	566
10114	HIPK3	0.362995	567
9736	USP34	0.362823	568
6810	STX4	0.362675	569
552900	BOLA2	0.362192	570
26122	EPC2	0.362088	571
142678	MIB2	0.361798	572
8568	RRP1	0.361448	573
54440	SASH3	0.361395	574
55102	ATG2B	0.361235	575
81532	MOB2	0.361001	576
79706	PRKRIP1	0.360954	577
339123	JMJD8	0.360822	578
10980	COPS6	0.360647	579
5797	PTPRM	0.360586	580
7745	ZNF192	0.3604	581
79090	TRAPPC6A	0.360025	582
90952	ESAM	0.359805	583
51160	VPS28	0.359466	584
22869	ZNF510	0.359267	585
50626	CYHR1	0.359015	586
9040	UBE2M	0.358995	587
8815	BANF1	0.358543	588
51299	NRN1	0.358202	589
23177	CEP68	0.357825	590
9648	GCC2	0.357253	591
150223	YDJC	0.357137	592
3842	TNPO1	0.357033	593
23269	MGA	0.35665	594
11243	PMF1	0.356376	595
26472	PPP1R14B	0.356149	596
6925	TCF4	0.355829	597
10227	MFSD10	0.355467	598
163049	ZNF791	0.355088	599
10427	SEC24B	0.355054	600
4297	MLL	0.354538	601
9693	RAPGEF2	0.354502	602
23192	ATG4B	0.354486	603
440400	RNASEK	0.354356	604
51629	SLC25A39	0.353762	605
22918	CD93	0.35321	606
5176	SERPINF1	0.353107	607
51100	SH3GLB1	0.352466	608
23344	ESYT1	0.352394	609
51547	SIRT7	0.352191	610
10139	ARFRP1	0.352046	611
79081	C11orf48	0.35186	612
10735	STAG2	0.351198	613
54510	PCDH18	0.351016	614
9907	KIAA0415	0.350855	615
2313	FLI1	0.350751	616
6645	SNTB2	0.350606	617
6801	STRN	0.350186	618
8558	CDK10	0.349814	619
11054	OGFR	0.349241	620
9813	KIAA0494	0.349142	621
158427	TSTD2	0.348522	622
7979	SHFM1	0.348334	623
51078	THAP4	0.34828	624
84885	ZDHHC12	0.348061	625
5216	PFN1	0.347998	626
163183	C19orf46	0.34769	627
84649	DGAT2	0.347557	628
84883	AIFM2	0.347494	629
161198	CLEC14A	0.347301	630
57477	SHROOM4	0.347268	631
1984	EIF5A	0.347105	632
19	ABCA1	0.347054	633
80314	EPC1	0.346945	634
91137	SLC25A46	0.346923	635
9341	VAMP3	0.346631	636
11167	FSTL1	0.346295	637
6168	RPL37A	0.345867	638
3672	ITGA1	0.345811	639
79039	DDX54	0.345524	640
51608	GET4	0.345347	641
10084	PQBP1	0.345203	642
257218	SHPRH	0.345191	643
358	AQP1	0.345135	644
8260	NAA10	0.344303	645
301	ANXA1	0.344	646
11346	SYNPO	0.34379	647
3915	LAMC1	0.34378	648
55701	FLJ10357	0.343576	649
4357	MPST	0.343511	650
10654	PMVK	0.343147	651
7709	ZBTB17	0.343107	652
7376	NR1H2	0.34302	653
93974	ATPIF1	0.342983	654
79633	FAT4	0.342433	655
55814	BDP1	0.342366	656
6050	RNH1	0.342268	657
55088	C10orf118	0.341938	658
4337	MOCS1	0.341819	659
92002	FAM58A	0.341566	660
51368	TEX264	0.341107	661
197131	UBR1	0.340862	662
6137	RPL13	0.340805	663
29924	EPN1	0.340548	664
84967	LSM10	0.340326	665
7064	THOP1	0.340016	666
9774	BCLAF1	0.339785	667
1212	CLTB	0.339742	668
6872	TAF1	0.339722	669
79155	TNIP2	0.339688	670
10362	HMG20B	0.338907	671
2145	EZH1	0.338765	672
6330	SCN4B	0.33874	673
85027	C5orf62	0.338024	674
84833	USMG5	0.336869	675
5437	POLR2H	0.3367	676
7123	CLEC3B	0.336288	677
134430	WDR36	0.335889	678
10011	SRA1	0.335445	679
83985	SPNS1	0.33469	680
25840	METTL7A	0.334636	681
375757	C9orf119	0.334632	682
23132	RAD54L2	0.334392	683
55802	DCP1A	0.334239	684
4701	NDUFA7	0.33391	685
25855	BRMS1	0.33378	686
7431	VIM	0.333623	687
5049	PAFAH1B2	0.333544	688
8175	SF3A2	0.333351	689
2033	EP300	0.333202	690
11099	PTPN21	0.333093	691
1121	CHM	0.33265	692
113612	CYP2U1	0.33245	693
54497	HEATR5B	0.332295	694
29100	TMEM208	0.332284	695
154467	C6orf129	0.331983	696
3338	DNAJC4	0.3318	697
54893	MTMR10	0.331414	698
23272	C3orf63	0.331187	699
83643	CCDC3	0.331082	700
55281	TMEM140	0.330958	701
10471	PFDN6	0.330946	702
84545	MRPL43	0.33051	703
3977	LIFR	0.330388	704
57106	NAT14	0.330276	705
653489	RGPD3	0.330222	706
257106	ARHGAP30	0.330099	707
113675	SDSL	0.330086	708
7094	TLN1	0.329929	709
85014	TMEM141	0.329826	710
51593	SRRT	0.329314	711
9748	SLK	0.329178	712
65992	DDRGK1	0.327867	713
80820	EEPD1	0.327435	714
84572	GNPTG	0.327008	715
3059	HCLS1	0.326908	716
57498	KIDINS220	0.326437	717
1351	COX8A	0.326185	718
29072	SETD2	0.326119	719
54985	HCFC1R1	0.326015	720
23049	SMG1	0.325958	721
3587	IL10RA	0.325426	722
139322	APOOL	0.325143	723
27037	TRMT2A	0.325127	724
201254	STRA13	0.325107	725
55011	PIH1D1	0.324778	726
51117	COQ4	0.324557	727
10445	MCRS1	0.324539	728
10421	CD2BP2	0.324471	729
115548	FCHO2	0.324276	730
197370	NSMCE1	0.324049	731
3937	LCP2	0.323794	732
51504	TRMT112	0.323321	733
7311	UBA52	0.323265	734
6227	RPS21	0.322551	735
222229	LRWD1	0.322358	736
83443	SF3B5	0.321512	737
83707	TRPT1	0.321436	738
3995	FADS3	0.321359	739
64864	RFX7	0.321348	740
2584	GALK1	0.32052	741
10252	SPRY1	0.320109	742
920	CD4	0.320002	743
1794	DOCK2	0.319677	744
116225	ZMYND19	0.319548	745
3071	NCKAP1L	0.319468	746
58508	MLL3	0.319401	747
7075	TIE1	0.319265	748
6631	SNRPC	0.319191	749
140467	ZNF358	0.319146	750
3163	HMOX2	0.319059	751
57493	HEG1	0.319054	752
5435	POLR2F	0.318781	753
26046	RNF160	0.318211	754
30834	ZNRD1	0.31774	755
11344	TWF2	0.317282	756
26063	DECR2	0.317263	757
9551	ATP5J2	0.317214	758
51780	KDM3B	0.31698	759
55679	LIMS2	0.316836	760
26121	PRPF31	0.315339	761
54531	MIER2	0.315148	762
8220	DGCR14	0.315124	763
126792	B3GALT6	0.315013	764
27166	PRELID1	0.314896	765
29994	BAZ2B	0.314773	766
10960	LMAN2	0.314599	767
54973	CPSF3L	0.314286	768
391356	C2orf79	0.314277	769
6176	RPLP1	0.314227	770
57608	KIAA1462	0.314213	771
2063	NR2F6	0.314154	772
9230	RAB11B	0.314134	773
3791	KDR	0.314089	774
5341	PLEK	0.31388	775
373	TRIM23	0.313664	776
8270	LAGE3	0.313591	777
9782	MATR3	0.313419	778
56915	EXOSC5	0.313402	779
80305	TRABD	0.313193	780
10330	CNPY2	0.312961	781
53916	RAB4B	0.312717	782
29926	GMPPA	0.31206	783
90865	IL33	0.311997	784
55367	LRDD	0.311711	785
25764	C15orf63	0.311687	786
752	FMNL1	0.311625	787
9168	TMSB10	0.311546	788
57587	KIAA1430	0.311458	789
128	ADH5	0.31136	790
205717	KIAA2018	0.310992	791
23325	KIAA1033	0.310977	792
4728	NDUFS8	0.310912	793
26093	CCDC9	0.310627	794
79006	METRN	0.310307	795
527	ATP6V0C	0.310304	796
1102	RCBTB2	0.310291	797
64374	SIL1	0.310196	798
81858	SHARPIN	0.309778	799
23731	C9orf5	0.309642	800
11066	SNRNP35	0.309131	801
7918	BAT4	0.308791	802
9475	ROCK2	0.308482	803
1716	DGUOK	0.308266	804
94	ACVRL1	0.307368	805
55621	TRMT1	0.307064	806
6248	RSC1A1	0.306635	807
58509	C19orf29	0.306346	808
85358	SHANK3	0.305699	809
339230	CCDC137	0.30537	810
63922	CHTF18	0.305036	811
27243	CHMP2A	0.304984	812
140609	NEK7	0.304983	813
6455	SH3GL1	0.30469	814
51157	ZNF580	0.304661	815
5519	PPP2R1B	0.304176	816
118487	CHCHD1	0.304154	817
7360	UGP2	0.304101	818
64114	TMBIM1	0.302694	819
5903	RANBP2	0.302591	820
3300	DNAJB2	0.302493	821
11070	TMEM115	0.302477	822
23515	MORC3	0.302	823
64981	MRPL34	0.301533	824
2012	EMP1	0.301396	825
84987	C12orf62	0.300638	826
10260	DENND4A	0.300237	827
7186	TRAF2	0.300094	828
55052	MRPL20	0.299673	829
2972	BRF1	0.299544	830
51693	TRAPPC2L	0.299473	831
134553	C5orf24	0.29922	832
11016	ATF7	0.299029	833
51449	PCYOX1	0.298687	834
84445	LZTS2	0.298596	835
10695	CNPY3	0.298443	836
9938	ARHGAP25	0.298286	837
56916	SMARCAD1	0.297954	838
84817	TXNDC17	0.297745	839
54461	FBXW5	0.297323	840
2124	EVI2B	0.297153	841
127933	UHMK1	0.29602	842
124641	OVCA2	0.295858	843
256302	C17orf103	0.2954	844
253260	RICTOR	0.295019	845
7798	LUZP1	0.295019	846
10469	TIMM44	0.294494	847
116362	RBP7	0.29443	848
84309	NUDT16L1	0.293908	849
2879	GPX4	0.293892	850
2327	FMO2	0.293756	851
5627	PROS1	0.293504	852
84859	LRCH3	0.293449	853
23102	TBC1D2B	0.293349	854
80700	UBXN6	0.293286	855
6670	SP3	0.293076	856
666	BOK	0.292834	857
54518	APBB1IP	0.292815	858
92856	IMP4	0.292219	859
5576	PRKAR2A	0.292217	860
23034	SAMD4A	0.291456	861
51232	CRIM1	0.291015	862
54542	RC3H2	0.290611	863
56252	YLPM1	0.290548	864
29796	UQCR10	0.290517	865
9296	ATP6V1F	0.290512	866
55210	ATAD3A	0.290123	867
56654	NPDC1	0.289914	868
27252	KLHL20	0.289888	869
284184	C17orf89	0.289849	870
126133	ALDH16A1	0.289547	871
475	ATOX1	0.289452	872
83706	FERMT3	0.289415	873
22974	TPX2	0.289293	874
64598	MOSPD3	0.28898	875
9811	KIAA0427	0.288948	876
1979	EIF4EBP2	0.288852	877
4542	MYO1F	0.288726	878
51421	AMOTL2	0.288712	879
51306	FAM13B	0.28815	880
78988	MRP63	0.288048	881
30827	CXXC1	0.287859	882
9320	TRIP12	0.287675	883
80019	UBTD1	0.287551	884
26524	LATS2	0.287235	885
4150	MAZ	0.287189	886
51496	CTDSPL2	0.286802	887
23317	DNAJC13	0.286787	888
10320	IKZF1	0.28655	889
1066	CES1	0.286521	890
84129	ACAD11	0.286433	891
10555	AGPAT2	0.286146	892
550	AUP1	0.286127	893
4289	MKLN1	0.285848	894
9556	C14orf2	0.285816	895
9314	KLF4	0.285693	896
5699	PSMB10	0.285392	897
6693	SPN	0.285343	898
9392	TGFBRAP1	0.285154	899
79641	ROGDI	0.284916	900
517	ATP5G2	0.284765	901
11129	SFRS16	0.284697	902
9361	LONP1	0.284688	903
55187	VPS13D	0.284524	904
79590	MRPL24	0.28441	905
1455	CSNK1G2	0.284368	906
81846	SBF2	0.284317	907
113655	MFSD3	0.284146	908
80012	PHC3	0.283988	909
57685	CACHD1	0.283907	910
4694	NDUFA1	0.283896	911
4299	AFF1	0.283882	912
2004	ELK3	0.283739	913
149473	CCDC24	0.283713	914
221491	C6orf1	0.283449	915
10253	SPRY2	0.283388	916
140606	SELM	0.283273	917
5204	PFDN5	0.282995	918
1460	CSNK2B	0.282943	919
55777	MBD5	0.282536	920
3109	HLA-DMB	0.282461	921
10449	ACAA2	0.282372	922
23203	PMPCA	0.282029	923
23673	STX12	0.281896	924
23500	DAAM2	0.281862	925
11047	ADRM1	0.281859	926
10413	YAP1	0.281391	927
6723	SRM	0.281302	928
5763	PTMS	0.281199	929
8673	VAMP8	0.281107	930
6507	SLC1A3	0.280654	931
56834	GPR137	0.2805	932
81892	C14orf156	0.280442	933
2247	FGF2	0.280331	934
219333	USP12	0.280244	935
9353	SLIT2	0.280051	936
9321	TRIP11	0.27987	937
710	SERPING1	0.279662	938
83596	BCL2L12	0.279639	939
23258	DENND5A	0.279447	940
8425	LTBP4	0.279361	941
8677	STX10	0.279348	942
11315	PARK7	0.279308	943
23559	WBP1	0.279284	944
1028	CDKN1C	0.279222	945
116988	AGAP3	0.278903	946
170394	PWWP2B	0.278845	947
24137	KIF4A	0.278833	948
55727	BTBD7	0.278741	949
10254	STAM2	0.27859	950
57085	AGTRAP	0.27853	951
133584	EGFLAM	0.278332	952
25920	COBRA1	0.27798	953
9044	BTAF1	0.277585	954
84279	C2orf7	0.277574	955
9857	CEP350	0.277566	956
22821	RASA3	0.277204	957
1408	CRY2	0.277155	958
79008	GIYD2	0.277154	959
163590	TOR1AIP2	0.276985	960
1337	COX6A1	0.276916	961
26058	GIGYF2	0.2768	962
54749	EPDR1	0.276735	963
9696	CROCC	0.276644	964
78994	PRR14	0.276475	965
5166	PDK4	0.276261	966
6152	RPL24	0.276111	967
57799	RAB40C	0.276046	968
10952	SEC61B	0.275994	969
339231	ARL16	0.275864	970
914	CD2	0.275613	971
54464	XRN1	0.275595	972
4863	NPAT	0.27545	973
64395	GMCL1	0.274791	974
84681	HINT2	0.274632	975
55914	ERBB2IP	0.274173	976
4750	NEK1	0.273602	977
63875	MRPL17	0.273039	978
4702	NDUFA8	0.272862	979
9990	SLC12A6	0.272762	980
8859	STK19	0.272529	981
54941	RNF125	0.272465	982
9973	CCS	0.272318	983
25807	RHBDD3	0.272257	984
26145	IRF2BP1	0.272142	985
26993	AKAP8L	0.271789	986
84264	HAGHL	0.271581	987
79033	ERI3	0.271375	988
6157	RPL27A	0.271349	989
5719	PSMD13	0.271132	990
54891	INO80D	0.270973	991
4641	MYO1C	0.270941	992
27113	BBC3	0.270862	993
27089	UQCRQ	0.270504	994
6777	STAT5B	0.270444	995
2783	GNB2	0.270368	996
84988	PPP1R16A	0.270205	997
8850	KAT2B	0.270175	998
27107	ZBTB11	0.269683	999
102	ADAM10	0.269558	1000
6415	SEPW1	0.269236	1001
6867	TACC1	0.268642	1002
23253	ANKRD12	0.268618	1003
55870	ASH1L	0.268385	1004
4238	MFAP3	0.268306	1005
81576	CCDC130	0.268216	1006
7082	TJP1	0.268145	1007
23527	ACAP2	0.267916	1008
6183	MRPS12	0.267901	1009
11080	DNAJB4	0.267622	1010
3028	HSD17B10	0.267501	1011
148413	LOC148413	0.26742	1012
81605	URM1	0.267399	1013
28992	MACROD1	0.267393	1014
388650	FAM69A	0.267106	1015
26043	UBXN7	0.26699	1016
23016	EXOSC7	0.266701	1017
51537	MTP18	0.26663	1018
79035	OBFC2B	0.266382	1019
5510	PPP1R7	0.265983	1020
2874	GPS2	0.265971	1021
64115	C10orf54	0.26587	1022
81575	APOLD1	0.26587	1023
55676	SLC30A6	0.265594	1024
5788	PTPRC	0.26558	1025
2873	GPS1	0.265488	1026
81559	TRIM11	0.2653	1027
10899	JTB	0.265253	1028
80205	CHD9	0.265116	1029
114822	RHPN1	0.265018	1030
23013	SPEN	0.264922	1031
402	ARL2	0.264918	1032
55355	HJURP	0.264547	1033
1155	TBCB	0.264501	1034
9665	KIAA0430	0.26443	1035
1727	CYB5R3	0.264334	1036
962	CD48	0.264282	1037
27349	MCAT	0.264193	1038
83737	ITCH	0.263931	1039
7384	UQCRC1	0.263812	1040
4707	NDUFB1	0.263694	1041
8517	IKBKG	0.263683	1042
3718	JAK3	0.26352	1043
80772	GLTPD1	0.26344	1044
116835	HSPA12B	0.263288	1045
56996	SLC12A9	0.262824	1046
196528	ARID2	0.26275	1047
6132	RPL8	0.262602	1048
389136	VGLL3	0.262431	1049
3833	KIFC1	0.262263	1050
9552	SPAG7	0.262221	1051
5195	PEX14	0.262137	1052
131544	CRYBG3	0.261706	1053
64118	DUS1L	0.261596	1054
80854	SETD7	0.261483	1055
79415	C17orf62	0.261344	1056
79622	SNRNP25	0.261121	1057
222658	KCTD20	0.261036	1058
6204	RPS10	0.260898	1059
29882	ANAPC2	0.260747	1060
81490	PTDSS2	0.260622	1061
391	RHOG	0.260566	1062
7110	TMF1	0.260484	1063
10452	TOMM40	0.260436	1064
84324	SARNP	0.260083	1065
80351	TNKS2	0.25951	1066
27429	HTRA2	0.259501	1067
83478	ARHGAP24	0.259475	1068
5710	PSMD4	0.259283	1069
254863	C17orf61	0.259146	1070
27338	UBE2S	0.259107	1071
54726	OTUD4	0.258925	1072
84335	AKT1S1	0.258789	1073
6403	SELP	0.258711	1074
9698	PUM1	0.258681	1075
29901	SAC3D1	0.258587	1076
55681	SCYL2	0.25821	1077
2551	GABPA	0.258163	1078
2067	ERCC1	0.257346	1079
4296	MAP3K11	0.257316	1080
30849	PIK3R4	0.25723	1081
5586	PKN2	0.257136	1082
64121	RRAGC	0.256564	1083
79447	C16orf53	0.256331	1084
55615	PRR5	0.256213	1085
221496	LEMD2	0.25618	1086
2593	GAMT	0.256056	1087
51274	KLF3	0.255736	1088
22927	HABP4	0.255488	1089
2533	FYB	0.255342	1090
493	ATP2B4	0.25533	1091
83699	SH3BGRL2	0.255317	1092
79658	ARHGAP10	0.255244	1093
11258	DCTN3	0.255159	1094
5479	PPIB	0.254953	1095
55657	ZNF692	0.254896	1096
166336	PRICKLE2	0.254735	1097
3652	IPP	0.2546	1098
54776	PPP1R12C	0.25459	1099
22921	MSRB2	0.254555	1100
55620	STAP2	0.254442	1101
8106	PABPN1	0.254422	1102
83638	C11orf68	0.25442	1103
4154	MBNL1	0.25433	1104
114049	WBSCR22	0.25428	1105
89891	WDR34	0.254224	1106
117245	HRASLS5	0.254166	1107
9581	PREPL	0.254072	1108
687	KLF9	0.254044	1109
4723	NDUFV1	0.253934	1110
5347	PLK1	0.253805	1111
54663	WDR74	0.253558	1112
11004	KIF2C	0.253454	1113
221895	JAZF1	0.253434	1114
7436	VLDLR	0.253366	1115
7805	LAPTM5	0.253344	1116
6494	SIPA1	0.253126	1117
54976	C20orf27	0.253084	1118
80208	SPG11	0.253075	1119
79001	VKORC1	0.252836	1120
9158	FIBP	0.252748	1121
79724	ZNF768	0.252677	1122
5589	PRKCSH	0.252477	1123
79778	MICALL2	0.252374	1124
5740	PTGIS	0.252166	1125
1535	CYBA	0.252013	1126
9997	SCO2	0.251977	1127
6169	RPL38	0.251818	1128
22994	AZI1	0.251787	1129
1020	CDK5	0.25166	1130
55143	CDCA8	0.251333	1131
64151	NCAPG	0.251162	1132
255877	BCL6B	0.251123	1133
11277	TREX1	0.25098	1134
51027	BOLA1	0.25097	1135
7813	EVI5	0.250629	1136
285172	FAM126B	0.250574	1137
25890	ABI3BP	0.250382	1138
11194	ABCB8	0.250373	1139
7049	TGFBR3	0.250355	1140
23397	NCAPH	0.250084	1141
100128731	OST4	0.249985	1142
3033	HADH	0.249916	1143
79144	PPDPF	0.249901	1144
51663	ZFR	0.249432	1145
1185	CLCN6	0.249302	1146
9133	CCNB2	0.24926	1147
8777	MPDZ	0.249259	1148
56987	BBX	0.249108	1149
84159	ARID5B	0.248962	1150
1386	ATF2	0.24895	1151
3014	H2AFX	0.24874	1152
64963	MRPS11	0.248709	1153
9493	KIF23	0.248618	1154
10005	ACOT8	0.248589	1155
64788	LMF1	0.248471	1156
10189	THOC4	0.248354	1157
168850	ZNF800	0.24797	1158
682	BSG	0.247901	1159
84334	C14orf153	0.24785	1160
83986	ITFG3	0.247768	1161
9978	RBX1	0.247704	1162
80310	PDGFD	0.247663	1163
80709	AKNA	0.247326	1164
701	BUB1B	0.247246	1165
51112	TTC15	0.247214	1166
8644	AKR1C3	0.246979	1167
60678	EEFSEC	0.246974	1168
11037	STON1	0.246929	1169
3339	HSPG2	0.246929	1170
64411	ARAP3	0.246808	1171
6834	SURF1	0.246718	1172
83858	ATAD3B	0.246582	1173
192670	EIF2C4	0.246355	1174
81554	WBSCR16	0.246207	1175
10157	AASS	0.246143	1176
100131187	TSTD1	0.245875	1177
4311	MME	0.24562	1178
29763	PACSIN3	0.245604	1179
404217	CTXN1	0.2453	1180
196483	FAM86A	0.245046	1181
8214	DGCR6	0.24494	1182
51181	DCXR	0.244664	1183
221037	JMJD1C	0.244572	1184
2794	GNL1	0.244566	1185
84798	C19orf48	0.244331	1186
10111	RAD50	0.24427	1187
9212	AURKB	0.244115	1188
1675	CFD	0.244052	1189
51170	HSD17B11	0.244014	1190
55643	BTBD2	0.243972	1191
55751	TMEM184C	0.243937	1192
83549	UCK1	0.243869	1193
84971	ATG4D	0.243808	1194
200185	KRTCAP2	0.243772	1195
991	CDC20	0.243768	1196
8076	MFAP5	0.243293	1197
6159	RPL29	0.243231	1198
867	CBL	0.242988	1199
23074	UHRF1BP1L	0.242951	1200
25911	DPCD	0.242814	1201
93436	ARMC6	0.242579	1202
55279	ZNF654	0.242535	1203
28991	COMMD5	0.2425	1204
4659	PPP1R12A	0.242493	1205
83857	TMTC1	0.242272	1206
51013	EXOSC1	0.242175	1207
128240	APOA1BP	0.241949	1208
92714	ARRDC1	0.241867	1209
27128	CYTH4	0.241852	1210
23365	ARHGEF12	0.241832	1211
25906	C11orf51	0.241756	1212
7799	PRDM2	0.241682	1213
3394	IRF8	0.241539	1214
92305	TMEM129	0.24125	1215
3561	IL2RG	0.241158	1216
916	CD3E	0.241105	1217
57589	KIAA1432	0.241102	1218
80829	ZFP91	0.240894	1219
5836	PYGL	0.24078	1220
4706	NDUFAB1	0.240765	1221
25915	NDUFAF3	0.240697	1222
1234	CCR5	0.240681	1223
10535	RNASEH2A	0.240522	1224
28988	DBNL	0.240489	1225
10725	NFAT5	0.240489	1226
51295	ECSIT	0.240224	1227
55201	MAP1S	0.240212	1228
283989	TSEN54	0.240209	1229
3658	IREB2	0.240121	1230
9156	EXO1	0.240094	1231
65263	PYCRL	0.240086	1232
90120	C9orf69	0.239781	1233
79575	ABHD8	0.239759	1234
23625	FAM89B	0.23974	1235
23262	PPIP5K2	0.239729	1236
64743	WDR13	0.239663	1237
4725	NDUFS5	0.239638	1238
2532	DARC	0.239627	1239
5781	PTPN11	0.239458	1240
10898	CPSF4	0.239438	1241
56931	DUS3L	0.239198	1242
10112	KIF20A	0.239111	1243
375743	PTAR1	0.239085	1244
90313	TP53I13	0.238996	1245
57534	MIB1	0.238976	1246
5202	PFDN2	0.238917	1247
6242	RTKN	0.238864	1248
6776	STAT5A	0.238692	1249
1193	CLIC2	0.238601	1250
10587	TXNRD2	0.238557	1251
9238	TBRG4	0.23845	1252
219899	TBCEL	0.238138	1253
284361	C19orf63	0.238129	1254
91544	UBXN11	0.238116	1255
80856	KIAA1715	0.237876	1256
6187	RPS2	0.23784	1257
728294	D2HGDH	0.237761	1258
55293	UEVLD	0.237711	1259
7272	TTK	0.237696	1260
2109	ETFB	0.23748	1261
1060	CENPC1	0.237437	1262
58506	SCAF1	0.237122	1263
80755	AARSD1	0.23687	1264
7133	TNFRSF1B	0.236702	1265
29997	GLTSCR2	0.236481	1266
84261	FBXW9	0.236437	1267
79005	SCNM1	0.236432	1268
2060	EPS15	0.236313	1269
55206	SBNO1	0.23626	1270
92255	LMBRD2	0.236167	1271
1211	CLTA	0.235718	1272
10787	NCKAP1	0.235543	1273
127435	PODN	0.235481	1274
118472	ZNF511	0.235464	1275
308	ANXA5	0.23542	1276
1601	DAB2	0.235349	1277
389792	IER5L	0.23528	1278
114897	C1QTNF1	0.235208	1279
51428	DDX41	0.235095	1280
10137	RBM12	0.234945	1281
55023	PHIP	0.234909	1282
2010	EMD	0.234889	1283
699	BUB1	0.234784	1284
9749	PHACTR2	0.234716	1285
331	XIAP	0.234588	1286
7069	THRSP	0.234526	1287
3315	HSPB1	0.234411	1288
7456	WIPF1	0.234366	1289
25802	LMOD1	0.233963	1290
113452	TMEM54	0.233909	1291
79903	NAT15	0.233634	1292
3983	ABLIM1	0.23356	1293
6404	SELPLG	0.233542	1294
153241	CEP120	0.233449	1295
84219	WDR24	0.233242	1296
219749	ZNF25	0.23321	1297
9446	GSTO1	0.233164	1298
746	C11orf10	0.233127	1299
9146	HGS	0.233075	1300
10802	SEC24A	0.233008	1301
57600	FNIP2	0.232778	1302
3835	KIF22	0.232594	1303
22853	LMTK2	0.232573	1304
11151	CORO1A	0.232485	1305
7307	U2AF1	0.232436	1306
54859	C3orf75	0.232314	1307
9710	KIAA0355	0.232182	1308
8312	AXIN1	0.23199	1309
26519	TIMM10	0.23179	1310
3832	KIF11	0.231736	1311
10618	TGOLN2	0.231682	1312
51293	CD320	0.2315	1313
26233	FBXL6	0.231224	1314
599	BCL2L2	0.231085	1315
64098	PARVG	0.231001	1316
59307	SIGIRR	0.231	1317
23041	MON2	0.230918	1318
150468	CKAP2L	0.230883	1319
22862	FNDC3A	0.230642	1320
51343	FZR1	0.230619	1321
57109	REXO4	0.230579	1322
26155	NOC2L	0.2304	1323
414919	MGC70857	0.230398	1324
23131	GPATCH8	0.230263	1325
317649	EIF4E3	0.230229	1326
8209	C21orf33	0.230144	1327
56655	POLE4	0.230124	1328
55738	ARFGAP1	0.230058	1329
1186	CLCN7	0.230041	1330
6142	RPL18A	0.229837	1331
2193	FARSA	0.22964	1332
26060	APPL1	0.229533	1333
55323	LARP6	0.229472	1334
158358	KIAA2026	0.229439	1335
9454	HOMER3	0.229375	1336
81888	HYI	0.229282	1337
8082	SSPN	0.229183	1338
23143	LRCH1	0.229071	1339
5880	RAC2	0.229005	1340
64960	MRPS15	0.228849	1341
7030	TFE3	0.228719	1342
55577	NAGK	0.228677	1343
6838	SURF6	0.228463	1344
6748	SSR4	0.228369	1345
492311	C5orf53	0.228359	1346
84263	HSDL2	0.228189	1347
23063	WAPAL	0.228063	1348
7389	UROD	0.228013	1349
3029	HAGH	0.227997	1350
116068	LYSMD3	0.227842	1351
3176	HNMT	0.22784	1352
1192	CLIC1	0.227725	1353
4833	NME4	0.227418	1354
3075	CFH	0.227359	1355
148362	C1orf58	0.227312	1356
7392	USF2	0.227291	1357
57721	METTL14	0.226991	1358
26521	TIMM8B	0.226989	1359
54496	PRMT7	0.226936	1360
7423	VEGFB	0.226866	1361
653553	?	0.226843	1362
54989	ZNF770	0.2267	1363
57700	FAM160B1	0.22639	1364
9351	SLC9A3R2	0.226376	1365
4738	NEDD8	0.226341	1366
51479	ANKFY1	0.226323	1367
2157	F8	0.225869	1368
4637	MYL6	0.225694	1369
83461	CDCA3	0.225661	1370
5802	PTPRS	0.225479	1371
54816	ZNF280D	0.225191	1372
118987	PDZD8	0.225124	1373
29098	RANGRF	0.225107	1374
389	RHOC	0.22501	1375
10616	RBCK1	0.224842	1376
84256	FLYWCH1	0.224828	1377
4717	NDUFC1	0.224784	1378
92359	CRB3	0.224646	1379
57410	SCYL1	0.224501	1380
10907	TXNL4A	0.224491	1381
3489	IGFBP6	0.224261	1382
55303	GIMAP4	0.224052	1383
396	ARHGDIA	0.224026	1384
374882	TMEM205	0.224006	1385
5872	RAB13	0.224	1386
905	CCNT2	0.223951	1387
29940	DSE	0.223602	1388
1072	CFL1	0.223556	1389
50618	ITSN2	0.223515	1390
51116	MRPS2	0.223405	1391
147912	SIX5	0.223064	1392
23369	PUM2	0.223036	1393
81894	SLC25A28	0.223009	1394
3688	ITGB1	0.222684	1395
84056	KATNAL1	0.222604	1396
1962	EHHADH	0.222374	1397
55501	CHST12	0.222271	1398
23291	FBXW11	0.222095	1399
317749	DHRS4L2	0.222052	1400
51490	C9orf114	0.221946	1401
7403	KDM6A	0.221848	1402
81932	HDHD3	0.221763	1403
533	ATP6V0B	0.221685	1404
22828	RBM16	0.221653	1405
5050	PAFAH1B3	0.221588	1406
5064	PALM	0.221509	1407
23564	DDAH2	0.221505	1408
81857	MED25	0.221444	1409
10459	MAD2L2	0.221425	1410
3425	IDUA	0.221351	1411
10383	TUBB2C	0.221342	1412
54566	EPB41L4B	0.221277	1413
3716	JAK1	0.221184	1414
2059	EPS8	0.220964	1415
5091	PC	0.220954	1416
50808	AK3	0.220934	1417
57140	RNPEPL1	0.220924	1418
5980	REV3L	0.22091	1419
3384	ICAM2	0.220861	1420
80148	PQLC1	0.22081	1421
10921	RNPS1	0.220803	1422
6167	RPL37	0.220801	1423
342371	ATXN1L	0.220682	1424
10897	YIF1A	0.220679	1425
23116	FAM179B	0.220541	1426
1389	CREBL2	0.220418	1427
56904	SH3GLB2	0.220241	1428
6650	SOLH	0.220199	1429
23230	VPS13A	0.220026	1430
57142	RTN4	0.219833	1431
6654	SOS1	0.219827	1432
5585	PKN1	0.219788	1433
951	CD37	0.219596	1434
26151	NAT9	0.219565	1435
374986	FAM73A	0.21942	1436
147138	TMC8	0.219327	1437
5293	PIK3CD	0.218982	1438
65057	ACD	0.218924	1439
26000	TBC1D10B	0.218794	1440
9779	TBC1D5	0.218643	1441
1012	CDH13	0.218634	1442
9787	DLGAP5	0.218572	1443
3796	KIF2A	0.218498	1444
29903	CCDC106	0.218485	1445
286262	TPRN	0.218331	1446
51258	MRPL51	0.218277	1447
2869	GRK5	0.21827	1448
51203	NUSAP1	0.218225	1449
3683	ITGAL	0.218173	1450
90102	PHLDB2	0.218166	1451
84668	FAM126A	0.218113	1452
10411	RAPGEF3	0.218079	1453
22837	COBLL1	0.218	1454
7409	VAV1	0.217861	1455
3344	FOXN2	0.217845	1456
130557	ZNF513	0.217674	1457
54732	TMED9	0.217645	1458
4257	MGST1	0.217641	1459
11259	FILIP1L	0.217613	1460
4201	MEA1	0.217323	1461
80114	BICC1	0.217275	1462
5425	POLD2	0.217258	1463
26051	PPP1R16B	0.216741	1464
11187	PKP3	0.216714	1465
1468	SLC25A10	0.216554	1466
55243	KIRREL	0.216425	1467
55663	ZNF446	0.216323	1468
5330	PLCB2	0.21631	1469
116064	LRRC58	0.215976	1470
55729	ATF7IP	0.215605	1471
126382	NR2C2AP	0.215579	1472
8890	EIF2B4	0.215548	1473
51099	ABHD5	0.215369	1474
9833	MELK	0.215336	1475
4597	MVD	0.215269	1476
8704	B4GALT2	0.215241	1477
1347	COX7A2	0.214938	1478
79934	ADCK4	0.214805	1479
4026	LPP	0.214572	1480
51194	IPO11	0.214498	1481
1855	DVL1	0.214291	1482
4669	NAGLU	0.214184	1483
9049	AIP	0.213936	1484
51119	SBDS	0.213919	1485
942	CD86	0.213913	1486
128077	LIX1L	0.213865	1487
84973	SNHG7	0.213826	1488
6205	RPS11	0.213609	1489
4660	PPP1R12B	0.213267	1490
146705	C17orf56	0.213196	1491
10211	FLOT1	0.213192	1492
2804	GOLGB1	0.213187	1493
8498	RANBP3	0.213113	1494
439921	MXRA7	0.213082	1495
28984	C13orf15	0.213054	1496
4122	MAN2A2	0.212672	1497
54869	EPS8L1	0.212643	1498
22827	PUF60	0.212623	1499
388955	LOC388955	0.212602	1500
8409	UXT	0.212551	1501
23583	SMUG1	0.212482	1502
96459	FNIP1	0.212418	1503
253832	ZDHHC20	0.212408	1504
246175	CNOT6L	0.21233	1505
26471	NUPR1	0.212299	1506
90850	ZNF598	0.212154	1507
1808	DPYSL2	0.211885	1508
8554	PIAS1	0.211879	1509
1174	AP1S1	0.21181	1510
55692	LUC7L	0.21181	1511
1397	CRIP2	0.211702	1512
472	ATM	0.211642	1513
10203	CALCRL	0.211366	1514
65094	JMJD4	0.211357	1515
375287	RBM43	0.211243	1516
168537	GIMAP7	0.211207	1517
79990	PLEKHH3	0.211185	1518
7008	TEF	0.211062	1519
203069	R3HCC1	0.210992	1520
79036	C19orf50	0.210897	1521
9459	ARHGEF6	0.210868	1522
10093	ARPC4	0.210665	1523
84286	TMEM175	0.210657	1524
439	ASNA1	0.210595	1525
8462	KLF11	0.210473	1526
10474	TADA3	0.210442	1527
54535	CCHCR1	0.210218	1528
79034	C7orf26	0.210198	1529
514	ATP5E	0.210187	1530
54790	TET2	0.210116	1531
3603	IL16	0.210059	1532
8239	USP9X	0.209838	1533
10961	ERP29	0.209793	1534
3987	LIMS1	0.20962	1535
6208	RPS14	0.209614	1536
10099	TSPAN3	0.209597	1537
57705	WDFY4	0.209591	1538
6649	SOD3	0.209496	1539
9232	PTTG1	0.209476	1540
4012	LNPEP	0.209463	1541
259266	ASPM	0.209408	1542
92017	SNX29	0.209373	1543
55340	GIMAP5	0.209366	1544
5793	PTPRG	0.209364	1545
79746	ECHDC3	0.209339	1546
23180	RFTN1	0.20933	1547
80194	TMEM134	0.209211	1548
80233	C17orf70	0.209059	1549
1182	CLCN3	0.208975	1550
55272	IMP3	0.208882	1551
6443	SGCB	0.20886	1552
56848	SPHK2	0.208687	1553
54936	ADPRHL2	0.208585	1554
6202	RPS8	0.208486	1555
128866	CHMP4B	0.208446	1556
7388	UQCRH	0.208432	1557
151011	2020-09-10	0.208357	1558
55031	USP47	0.208341	1559
84270	C9orf89	0.208338	1560
60684	C4orf41	0.208139	1561
11145	PLA2G16	0.208066	1562
83933	HDAC10	0.207978	1563
2321	FLT1	0.207708	1564
23543	RBM9	0.20764	1565
57819	LSM2	0.207548	1566
3276	PRMT1	0.207496	1567
84993	UBL7	0.207457	1568
83636	C19orf12	0.207394	1569
57708	MIER1	0.207377	1570
6284	S100A13	0.207304	1571
23036	ZNF292	0.207129	1572
2630	GBAP1	0.207086	1573
967	CD63	0.207039	1574
1998	ELF2	0.206988	1575
10403	NDC80	0.206932	1576
2122	MECOM	0.206689	1577
149603	RNF187	0.20668	1578
57455	REXO1	0.206662	1579
27043	PELP1	0.20664	1580
1487	CTBP1	0.206558	1581
56731	SLC2A4RG	0.206539	1582
8318	CDC45	0.206537	1583
55851	PSENEN	0.206483	1584
280636	C11orf31	0.20644	1585
93100	NAPRT1	0.206158	1586
90522	YIF1B	0.206014	1587
8655	DYNLL1	0.206001	1588
10640	EXOC5	0.205872	1589
23481	PES1	0.205524	1590
1031	CDKN2C	0.205327	1591
91252	SLC39A13	0.205302	1592
2803	GOLGA4	0.205283	1593
5886	RAD23A	0.205223	1594
81628	TSC22D4	0.205223	1595
146909	KIF18B	0.205096	1596
4793	NFKBIB	0.204965	1597
5424	POLD1	0.204805	1598
2123	EVI2A	0.204735	1599
10024	TROAP	0.204728	1600
440574	C1orf151	0.204643	1601
79776	ZFHX4	0.204606	1602
2101	ESRRA	0.204434	1603
5734	PTGER4	0.204363	1604
23033	DOPEY1	0.204361	1605
56992	KIF15	0.204337	1606
64219	PJA1	0.204177	1607
9704	DHX34	0.204108	1608
54521	WDR44	0.203899	1609
1306	COL15A1	0.203719	1610
83692	CD99L2	0.203671	1611
890	CCNA2	0.203627	1612
203260	CCDC107	0.203571	1613
23112	TNRC6B	0.203503	1614
2199	FBLN2	0.203483	1615
5824	PEX19	0.203372	1616
54460	MRPS21	0.203322	1617
64848	YTHDC2	0.203183	1618
112597	NCRNA00152	0.203158	1619
435	ASL	0.203109	1620
1656	DDX6	0.202976	1621
55667	DENND4C	0.202958	1622
64844	2020-03-07	0.202849	1623
1843	DUSP1	0.202711	1624
9463	PICK1	0.202649	1625
2521	FUS	0.202575	1626
54606	DDX56	0.202444	1627
3122	HLA-DRA	0.202255	1628
55505	NOP10	0.202207	1629
117289	TAGAP	0.202191	1630
152485	ZNF827	0.202062	1631
22890	ZBTB1	0.202051	1632
23768	FLRT2	0.202036	1633
5692	PSMB4	0.201936	1634
10318	TNIP1	0.201855	1635
4094	MAF	0.201767	1636
64773	FAM113A	0.201738	1637
23345	SYNE1	0.201494	1638
7586	ZKSCAN1	0.201345	1639
63940	GPSM3	0.201166	1640
66005	CHID1	0.201123	1641
2305	FOXM1	0.201001	1642
9637	FEZ2	0.200928	1643
22885	ABLIM3	0.200908	1644
121512	FGD4	0.200861	1645
54434	SSH1	0.200844	1646
29781	NCAPH2	0.200619	1647
55194	FAM176B	0.200562	1648
23190	UBXN4	0.200515	1649
8935	SKAP2	0.200492	1650
2252	FGF7	0.200472	1651
7205	TRIP6	0.200387	1652
4249	MGAT5	0.20031	1653
8803	SUCLA2	0.200229	1654
9765	ZFYVE16	0.200199	1655
84148	MYST1	0.200101	1656
143244	EIF5AL1	0.200093	1657
5119	CHMP1A	0.199767	1658
8522	GAS7	0.199596	1659
28952	CCDC22	0.199447	1660
10499	NCOA2	0.199414	1661
8086	AAAS	0.199382	1662
10430	TMEM147	0.199284	1663
8514	KCNAB2	0.199259	1664
388753	C1orf31	0.199127	1665
10195	ALG3	0.199054	1666
4286	MITF	0.199018	1667
7077	TIMP2	0.198887	1668
23117	NPIPL3	0.198729	1669
29108	PYCARD	0.198645	1670
79581	GPR172A	0.198592	1671
83743	GRWD1	0.19858	1672
2182	ACSL4	0.19848	1673
219972	MPEG1	0.198313	1674
6491	STIL	0.198292	1675
90441	ZNF622	0.198291	1676
57007	CXCR7	0.1982	1677
6470	SHMT1	0.198098	1678
23122	CLASP2	0.19803	1679
10901	DHRS4	0.198023	1680
400916	CHCHD10	0.198015	1681
57337	SENP7	0.19801	1682
55909	BIN3	0.198006	1683
2324	FLT4	0.197971	1684
79745	CLIP4	0.1979	1685
6468	FBXW4	0.197734	1686
57572	DOCK6	0.197697	1687
10063	COX17	0.197684	1688
81620	CDT1	0.197591	1689
9728	SECISBP2L	0.197555	1690
80325	ABTB1	0.197483	1691
57658	CALCOCO1	0.197409	1692
3145	HMBS	0.197366	1693
9510	ADAMTS1	0.197123	1694
55728	N4BP2	0.197052	1695
6637	SNRPG	0.196702	1696
10641	NPRL2	0.196599	1697
1456	CSNK1G3	0.196461	1698
148932	MOBKL2C	0.196415	1699
1756	DMD	0.196245	1700
57124	CD248	0.196224	1701
3416	IDE	0.196092	1702
6560	SLC12A4	0.195951	1703
25864	ABHD14A	0.195834	1704
9730	VPRBP	0.195682	1705
5700	PSMC1	0.195673	1706
11253	MAN1B1	0.195621	1707
54982	CLN6	0.19555	1708
5875	RABGGTA	0.195499	1709
891	CCNB1	0.195385	1710
2356	FPGS	0.19533	1711
78992	YIPF2	0.195098	1712
1350	COX7C	0.195093	1713
84958	SYTL1	0.195061	1714
10204	NUTF2	0.195007	1715
4005	LMO2	0.194953	1716
84936	ZFYVE19	0.194947	1717
27343	POLL	0.194943	1718
64645	HIAT1	0.19486	1719
6161	RPL32	0.194737	1720
6688	SPI1	0.194355	1721
79712	GTDC1	0.19432	1722
399959	LOC399959	0.194297	1723
339290	LOC339290	0.194289	1724
64682	ANAPC1	0.194153	1725
94107	TMEM203	0.193949	1726
54532	USP53	0.193882	1727
9088	PKMYT1	0.193684	1728
8899	PRPF4B	0.193491	1729
7122	CLDN5	0.193396	1730
80204	FBXO11	0.19334	1731
3689	ITGB2	0.193281	1732
3921	RPSA	0.193241	1733
54832	VPS13C	0.193152	1734
10494	STK25	0.193121	1735
55611	OTUB1	0.193057	1736
353274	ZNF445	0.19301	1737
326625	MMAB	0.192957	1738
9056	SLC7A7	0.192865	1739
122616	C14orf79	0.192635	1740
6196	RPS6KA2	0.192535	1741
8131	NPRL3	0.192534	1742
5095	PCCA	0.192222	1743
51762	RAB8B	0.192078	1744
23224	SYNE2	0.191995	1745
84232	MAF1	0.191924	1746
7001	PRDX2	0.191875	1747
83892	KCTD10	0.191856	1748
55168	MRPS18A	0.191825	1749
8648	NCOA1	0.191426	1750
10912	GADD45G	0.19136	1751
9535	GMFG	0.191241	1752
54813	KLHL28	0.19102	1753
1063	CENPF	0.190803	1754
57695	USP37	0.190703	1755
6888	TALDO1	0.190682	1756
4288	MKI67	0.190638	1757
4809	NHP2L1	0.190506	1758
51132	RLIM	0.190494	1759
57590	WDFY1	0.190377	1760
9928	KIF14	0.190302	1761
81544	GDPD5	0.190271	1762
1398	CRK	0.190227	1763
160760	PPTC7	0.190212	1764
83483	PLVAP	0.190104	1765
5498	PPOX	0.190074	1766
81488	GRINL1A	0.189936	1767
64343	AZI2	0.189884	1768
7185	TRAF1	0.189778	1769
51150	SDF4	0.189698	1770
22878	KIAA1012	0.189663	1771
116224	FAM122A	0.189639	1772
254359	ZDHHC24	0.189566	1773
1806	DPYD	0.18956	1774
4232	MEST	0.18938	1775
2202	EFEMP1	0.189315	1776
152006	RNF38	0.189224	1777
54620	FBXL19	0.189187	1778
822	CAPG	0.189176	1779
1062	CENPE	0.189171	1780
22930	RAB3GAP1	0.189116	1781
1410	CRYAB	0.189086	1782
9667	SAFB2	0.189082	1783
10516	FBLN5	0.188992	1784
57456	KIAA1143	0.188989	1785
79629	OCEL1	0.188974	1786
23587	C17orf81	0.188939	1787
5529	PPP2R5E	0.188859	1788
84769	MPV17L2	0.188616	1789
14	AAMP	0.188602	1790
6217	RPS16	0.188579	1791
29093	MRPL22	0.188539	1792
7866	IFRD2	0.188479	1793
79585	CORO7	0.188312	1794
11337	GABARAP	0.18827	1795
80152	CENPT	0.188162	1796
57666	FBRSL1	0.187832	1797
23002	DAAM1	0.187796	1798
4043	LRPAP1	0.187571	1799
84790	TUBA1C	0.18748	1800
55233	MOBKL1B	0.187352	1801
146439	CCDC64B	0.187114	1802
9891	NUAK1	0.187084	1803
64430	C14orf135	0.186949	1804
5937	RBMS1	0.186934	1805
6155	RPL27	0.186865	1806
9045	RPL14	0.186699	1807
133746	JMY	0.18668	1808
22982	DIP2C	0.18659	1809
8545	CGGBP1	0.186496	1810
9639	ARHGEF10	0.186463	1811
8733	GPAA1	0.186444	1812
7871	SLMAP	0.186418	1813
29101	SSU72	0.186124	1814
51092	SIDT2	0.186108	1815
10465	PPIH	0.186104	1816
8837	CFLAR	0.186082	1817
2962	GTF2F1	0.186071	1818
84975	MFSD5	0.185857	1819
4001	LMNB1	0.185815	1820
3420	IDH3B	0.185631	1821
197322	ACSF3	0.185545	1822
10043	TOM1	0.185539	1823
91689	C22orf32	0.185532	1824
8402	SLC25A11	0.185476	1825
51808	PHAX	0.185442	1826
8079	MLF2	0.185409	1827
166968	MIER3	0.185279	1828
51776	ZAK	0.185267	1829
65095	KRI1	0.185256	1830
925	CD8A	0.185187	1831
5524	PPP2R4	0.18518	1832
23352	UBR4	0.1851	1833
57827	C6orf47	0.185017	1834
60489	APOBEC3G	0.184972	1835
5833	PCYT2	0.184844	1836
64324	NSD1	0.18469	1837
27341	RRP7A	0.184675	1838
4763	NF1	0.184663	1839
6812	STXBP1	0.184658	1840
538	ATP7A	0.184576	1841
83989	FAM172A	0.1845	1842
6414	SEPP1	0.18443	1843
8303	SNN	0.18443	1844
4037	LRP3	0.184392	1845
10542	HBXIP	0.184354	1846
10314	LANCL1	0.184273	1847
10875	FGL2	0.184183	1848
11094	C9orf7	0.18408	1849
667	DST	0.184047	1850
144108	SPTY2D1	0.183973	1851
338707	B4GALNT4	0.183796	1852
5695	PSMB7	0.183662	1853
55165	CEP55	0.183622	1854
11334	TUSC2	0.183577	1855
6314	ATXN7	0.183566	1856
3635	INPP5D	0.183562	1857
26088	GGA1	0.183538	1858
23348	DOCK9	0.183518	1859
10484	SEC23A	0.183404	1860
2110	ETFDH	0.183332	1861
84441	MAML2	0.183233	1862
10423	CDIPT	0.183209	1863
23379	KIAA0947	0.183111	1864
9815	GIT2	0.18308	1865
284391	ZNF844	0.182901	1866
10983	CCNI	0.182892	1867
125950	RAVER1	0.182878	1868
9716	AQR	0.18283	1869
55004	C11orf59	0.182749	1870
10188	TNK2	0.182623	1871
64231	MS4A6A	0.182506	1872
6621	SNAPC4	0.182441	1873
653583	PHLDB3	0.182329	1874
284207	METRNL	0.182309	1875
738	C11orf2	0.182306	1876
64839	FBXL17	0.182288	1877
8867	SYNJ1	0.182177	1878
23469	PHF3	0.182131	1879
23328	SASH1	0.182104	1880
2318	FLNC	0.181917	1881
27352	SGSM3	0.181849	1882
4712	NDUFB6	0.181818	1883
8764	TNFRSF14	0.181705	1884
9202	ZMYM4	0.181568	1885
3115	HLA-DPB1	0.181458	1886
6655	SOS2	0.181448	1887
81545	FBXO38	0.181436	1888
79780	CCDC82	0.181408	1889
9747	FAM115A	0.1813	1890
26959	HBP1	0.181245	1891
64319	FBRS	0.18124	1892
5496	PPM1G	0.181187	1893
84236	RHBDD1	0.181177	1894
54822	TRPM7	0.181174	1895
28958	CCDC56	0.181113	1896
130507	UBR3	0.181106	1897
2615	LRRC32	0.181097	1898
23526	HMHA1	0.181088	1899
83452	RAB33B	0.181011	1900
83719	YPEL3	0.180747	1901
51550	CINP	0.180722	1902
22908	SACM1L	0.180501	1903
57679	ALS2	0.180458	1904
55075	UACA	0.180434	1905
54567	DLL4	0.180363	1906
9236	CCPG1	0.180288	1907
23451	SF3B1	0.180257	1908
25828	TXN2	0.180256	1909
10969	EBNA1BP2	0.180205	1910
9329	GTF3C4	0.180118	1911
4520	MTF1	0.180083	1912
26234	FBXL5	0.17985	1913
376940	ZC3H6	0.179773	1914
57804	POLD4	0.179764	1915
6039	RNASE6	0.179505	1916
8491	MAP4K3	0.179437	1917
83541	FAM110A	0.179437	1918
285527	FRYL	0.179307	1919
3113	HLA-DPA1	0.179159	1920
26057	ANKRD17	0.179108	1921
7559	ZNF12	0.179055	1922
8479	HIRIP3	0.179053	1923
3903	LAIR1	0.179041	1924
201595	STT3B	0.178882	1925
10212	DDX39	0.178879	1926
55014	STX17	0.178852	1927
9563	H6PD	0.178846	1928
202333	CMYA5	0.178816	1929
7391	USF1	0.178652	1930
23521	RPL13A	0.178622	1931
124565	SLC38A10	0.178577	1932
29127	RACGAP1	0.178564	1933
5881	RAC3	0.178511	1934
1652	DDT	0.178429	1935
11257	TP53TG1	0.17838	1936
29988	SLC2A8	0.178344	1937
5594	MAPK1	0.1783	1938
285203	C3orf64	0.178288	1939
27031	NPHP3	0.178151	1940
91754	NEK9	0.178081	1941
8637	EIF4EBP3	0.178036	1942
440567	UQCRHL	0.178035	1943
11065	UBE2C	0.177975	1944
64852	TUT1	0.177955	1945
79738	BBS10	0.177953	1946
8826	IQGAP1	0.177946	1947
4151	MB	0.177936	1948
114757	CYGB	0.177913	1949
116447	TOP1MT	0.17787	1950
826	CAPNS1	0.177581	1951
663	BNIP2	0.177559	1952
7068	THRB	0.177543	1953
51006	SLC35C2	0.177537	1954
5934	RBL2	0.177471	1955
6239	RREB1	0.177458	1956
6048	RNF5	0.177414	1957
545	ATR	0.17739	1958
92999	ZBTB47	0.177245	1959
129138	ANKRD54	0.177185	1960
9526	MPDU1	0.176938	1961
293	SLC25A6	0.176918	1962
25938	HEATR5A	0.176897	1963
22911	WDR47	0.176812	1964
51752	ERAP1	0.176805	1965
29984	RHOD	0.176804	1966
79960	PHF17	0.176734	1967
57659	ZBTB4	0.176727	1968
23492	CBX7	0.176645	1969
10116	FEM1B	0.176542	1970
51177	PLEKHO1	0.1763	1971
84875	PARP10	0.17625	1972
6166	RPL36AL	0.176198	1973
7841	MOGS	0.176184	1974
4116	MAGOH	0.176166	1975
10210	TOPORS	0.176148	1976
6632	SNRPD1	0.176112	1977
6135	RPL11	0.176072	1978
55752	2020-09-11	0.176025	1979
10460	TACC3	0.176014	1980
9170	LPAR2	0.175963	1981
645	BLVRB	0.175947	1982
3880	KRT19	0.175944	1983
9849	ZNF518A	0.175498	1984
11176	BAZ2A	0.175313	1985
9401	RECQL4	0.175301	1986
2954	GSTZ1	0.175233	1987
79685	SAP30L	0.175151	1988
23464	GCAT	0.175142	1989
10538	BATF	0.17512	1990
283234	CCDC88B	0.175099	1991
3108	HLA-DMA	0.175095	1992
65250	C5orf42	0.174907	1993
11020	IFT27	0.174861	1994
6193	RPS5	0.174756	1995
116983	ACAP3	0.174627	1996
116236	ABHD15	0.174553	1997
5549	PRELP	0.174494	1998
3727	JUND	0.174475	1999
[truncated: 8,001 more rows]
