# Supplementary material for: Similarities and Differences in Gene Expression Networks Between the Breast Cancer Cell Line Michigan Cancer Foundation-7 and Invasive Human Breast Cancer Tissues
Source: Front Artif Intell. 2021 May 13;4:674370. doi: 10.3389/frai.2021.674370 (PMC8155268; doi:10.3389/frai.2021.674370)
Supplement: Supplementary file 1 [file DataSheet1.zip › Supplemental Figures and Tables/Supplemental Table 2a. Ligand based druggability scores for GSE50705.xlsx]

## Sheet: Sheet1
uniprot_accession	gene_name	description	ec_number	synonyms	location	keywords	go_terms	family	zinc_link	cansar_link	nearest_drug_target	matching_drug_target_50	matching_drug_target_35	number_of_3d_structure	number_of_3d_structure_with_small_molecule_ligand	number_of_3d_structure_with_druggability	number_of_3d_structure_druggable	percentage_of_3d_structure_druggable	number_of_3d_structure_tractable	percentage_of_3d_structure_tractable	ligand_druggability_score	ligand_druggability_percentile_rank	matching_protein_variants	screened_compounds	screened_compounds_active	screened_compounds_active_ro5	screened_fragments	screened_fragments_active	screened_fragments_active_ro5	most_prevalent_mutation	most_prevalent_cnv	highest_expressing_celllines
P60709	ACTB	Actin, cytoplasmic 1		ACTB_HUMAN, ACTB	Cytoplasm, Cytoskeleton, Nucleus	P60709 ACTB_HUMAN Actin, cytoplasmic 1 P60709,P02570,P70514,P99021,Q11211,Q64316,Q75MN2,Q96B34,Q96HG5 Beta-actin	actin cytoskeleton, actin filament, adherens junction, apical junction complex, axon, blood microparticle, calyx of held, cell-cell junction, cortical cytoskeleton, cytoplasm, cytoplasmic ribonucleoprotein granule, cytoskeleton, cytosol, dense body, extracellular exosome, extracellular space, focal adhesion, glutamatergic synapse, lamellipodium, membrane, nua4 histone acetyltransferase complex, n…	actin family	http://zinc.docking.org/results/combination?filter.purchasability=purchasable&annotation.name=ACTB_HUMAN	http://cansar.icr.ac.uk/cansar/molecular-targets/P60709/				35	19	23	22	96	23	100	-3	59	1	6	0	0	1	0	0
P08238	HSP90AB1	Heat shock protein HSP 90-beta		HS90B_HUMAN, HSP90AB1, HSP90B, HSPC2, HSPCB	Cytoplasm, Melanosome, Nucleus, Secreted, Cell membrane	P08238 HS90B_HUMAN Heat shock protein HSP 90-beta P08238,B2R5P0,Q5T9W7,Q9NQW0,Q9NTK6 Heat shock 84 kDa HSP90B, HSPC2, HSPCB	apical plasma membrane, aryl hydrocarbon receptor complex, axonal growth cone, basolateral plasma membrane, brush border membrane, cell surface, cytoplasm, cytosol, dendritic growth cone, extracellular exosome, extracellular region, ficolin-1-rich granule lumen, hsp90-cdc37 chaperone complex, inclusion body, lysosomal membrane, melanosome, membrane, mitochondrion, neuronal cell body, nucleoplasm,…	heat shock protein 90 family	http://zinc.docking.org/results/combination?filter.purchasability=purchasable&annotation.name=HS90B_HUMAN	http://cansar.icr.ac.uk/cansar/molecular-targets/P08238/				17	11	13	11	85	13	100	1.25	92	1	1954	314	193	1	1	1
P27824	CANX	Calnexin		CALX_HUMAN, CANX	Endoplasmic reticulum membrane, Endoplasmic reticulum, Melanosome	P27824 CALX_HUMAN Calnexin P27824,B2R5V8,B4DGP8,B4E2T8,D3DWQ3,D6R9K3 IP90, Major histocompatibility complex class I antigen-binding protein p88, p90	axon, dendrite cytoplasm, dendritic spine, endoplasmic reticulum, endoplasmic reticulum lumen, endoplasmic reticulum membrane, endoplasmic reticulum quality control compartment, extracellular exosome, glutamatergic synapse, integral component of lumenal side of endoplasmic reticulum membrane, integral component of postsynaptic membrane, integral component of presynaptic active zone membrane, mela…	calreticulin family	http://zinc.docking.org/results/combination?filter.purchasability=purchasable&annotation.name=CALX_HUMAN	http://cansar.icr.ac.uk/cansar/molecular-targets/P27824/				0	0	0	0	0	0	0	-3	59	1	1	0	0	1	0	0
Q9H1E3	NUCKS1	Nuclear ubiquitous casein and cyclin-dependent kinase substrate 1		NUCKS_HUMAN, NUCKS1, NUCKS	Nucleus	Q9H1E3 NUCKS_HUMAN Nuclear ubiquitous casein and cyclin-dependent kinase substrate 1 Q9H1E3,Q54AC0,Q5PXE7,Q9H1D6,Q9H723 P1 NUCKS	cell, chromatin, cytoplasm, nuclear chromatin, nucleolus, nucleoplasm, nucleus		http://zinc.docking.org/results/combination?filter.purchasability=purchasable&annotation.name=NUCKS_HUMAN	http://cansar.icr.ac.uk/cansar/molecular-targets/Q9H1E3/				0	0	0	0	0	0	0	-3	59
P62258	YWHAE	14-3-3 protein epsilon		1433E_HUMAN, YWHAE	Nucleus, Cytoplasm, Melanosome	P62258 1433E_HUMAN 14-3-3 protein epsilon P62258,B3KY71,D3DTH5,P29360,P42655,Q4VJB6,Q53XZ5,Q63631,Q7M4R4	cell, central region of growth cone, cytoplasm, cytosol, extracellular exosome, focal adhesion, glutamatergic synapse, kinesin complex, melanosome, membrane, mitochondrion, nucleus	14-3-3 family	http://zinc.docking.org/results/combination?filter.purchasability=purchasable&annotation.name=1433E_HUMAN	http://cansar.icr.ac.uk/cansar/molecular-targets/P62258/				4	0	4	2	50	4	100	-3	59	1	3	0	0	1	0	0
P67812	SEC11A	Signal peptidase complex catalytic subunit SEC11A	3.4.21.89	SC11A_HUMAN, SEC11A, SEC11L1, SPC18, SPCS4A	Microsome membrane, Endoplasmic reticulum membrane	P67812 SC11A_HUMAN Signal peptidase complex catalytic subunit SEC11A P67812,B2RAD7,B4DUL4,H0YK72,H0YK83,O75957,P21378,Q53FQ8 Endopeptidase SP18, Microsomal signal peptidase 18 kDa subunit, SEC11 homolog A, SEC11-like protein 1, SPC18 SEC11L1, SPC18, SPCS4A	endoplasmic reticulum membrane, integral component of membrane, signal peptidase complex	peptidase S26B family	http://zinc.docking.org/results/combination?filter.purchasability=purchasable&annotation.name=SC11A_HUMAN	http://cansar.icr.ac.uk/cansar/molecular-targets/P67812/				0	0	0	0	0	0	0	-3	59
P62306	SNRPF	Small nuclear ribonucleoprotein F		RUXF_HUMAN, SNRPF, PBSCF	Cytoplasm, Cytosol, Nucleus	P62306 RUXF_HUMAN Small nuclear ribonucleoprotein F P62306,A2VCR2,B2R498,Q15356,Q6IBQ1,Q6P4I0 Sm protein F PBSCF	catalytic step 2 spliceosome, cytosol, methylosome, nucleoplasm, nucleus, picln-sm protein complex, small nuclear ribonucleoprotein complex, small nucleolar ribonucleoprotein complex, smn-sm protein complex, spliceosomal complex, u1 snrnp, u12-type spliceosomal complex, u2-type catalytic step 2 spliceosome, u2-type precatalytic spliceosome, u4 snrnp, u4/u6 x u5 tri-snrnp complex, u7 snrnp	snRNP Sm proteins family	http://zinc.docking.org/results/combination?filter.purchasability=purchasable&annotation.name=RUXF_HUMAN	http://cansar.icr.ac.uk/cansar/molecular-targets/P62306/				22	0	19	11	58	11	58	-3	59
Q86VI4	LAPTM4B	Lysosomal-associated transmembrane protein 4B		LAP4B_HUMAN, LAPTM4B	Endomembrane system, Late endosome membrane, Cell membrane, Cell projection, Lysosome membrane, Endosome membrane, Endosome, Multivesicular body membrane, Endosome, Multivesicular body lumen	Q86VI4 LAP4B_HUMAN Lysosomal-associated transmembrane protein 4B Q86VI4,Q3ZCV5,Q7L909,Q86VH8,Q9H060 Lysosome-associated transmembrane protein 4-beta	cell projection, early endosome, endosome, integral component of membrane, late endosome membrane, lysosomal membrane, lysosome, membrane, multivesicular body membrane, multivesicular body, plasma membrane	LAPTM4/LAPTM5 transporter family	http://zinc.docking.org/results/combination?filter.purchasability=purchasable&annotation.name=LAP4B_HUMAN	http://cansar.icr.ac.uk/cansar/molecular-targets/Q86VI4/				0	0	0	0	0	0	0	-3	59
Q15365	PCBP1	Poly(rC)-binding protein 1		PCBP1_HUMAN, PCBP1	Nucleus, Cytoplasm	Q15365 PCBP1_HUMAN Poly(rC)-binding protein 1 Q15365,Q13157,Q14975 Alpha-CP1, Heterogeneous nuclear ribonucleoprotein E1, Nucleic acid-binding protein SUB2.3	cytoplasm, cytoplasmic ribonucleoprotein granule, cytosol, extracellular exosome, membrane, nuclear speck, nucleoplasm		http://zinc.docking.org/results/combination?filter.purchasability=purchasable&annotation.name=PCBP1_HUMAN	http://cansar.icr.ac.uk/cansar/molecular-targets/Q15365/				3	0	3	0	0	2	67	-3	59
P63104	YWHAZ	14-3-3 protein zeta/delta		1433Z_HUMAN, YWHAZ	Cytoplasm, Melanosome	P63104 1433Z_HUMAN 14-3-3 protein zeta/delta P63104,A8K1N0,B7Z465,P29213,P29312,Q32P43,Q5XJ08,Q6GPI2,Q6IN74,Q6NUR9,Q6P3U9,Q86V33 Protein kinase C inhibitor protein 1	blood microparticle, cell, cytoplasm, cytosol, extracellular exosome, extracellular space, focal adhesion, glutamatergic synapse, hippocampal mossy fiber to ca3 synapse, melanosome, mitochondrion, nucleoplasm, nucleus, vesicle	14-3-3 family	http://zinc.docking.org/results/combination?filter.purchasability=purchasable&annotation.name=1433Z_HUMAN	http://cansar.icr.ac.uk/cansar/molecular-targets/P63104/				48	18	48	23	48	48	100	0.25	82	1	16	1	0	1	1	0
Q9UII2	ATP5IF1	ATPase inhibitor, mitochondrial		ATIF1_HUMAN, ATP5IF1, ATPI, ATPIF1	Mitochondrion	Q9UII2 ATIF1_HUMAN ATPase inhibitor, mitochondrial Q9UII2,Q5JXL8,Q6IAQ7,Q9BSL9 ATP synthase F1 subunit epsilon, Inhibitor of F(1)F(o)-ATPase ATPI, ATPIF1	cell surface, mitochondrion	ATPase inhibitor family	http://zinc.docking.org/results/combination?filter.purchasability=purchasable&annotation.name=ATIF1_HUMAN	http://cansar.icr.ac.uk/cansar/molecular-targets/Q9UII2/				0	0	0	0	0	0	0	-3	59
Q15019	SEPTIN2	Septin-2		SEPT2_HUMAN, SEPTIN2, DIFF6, KIAA0158, NEDD5, SEPT2	Cytoplasm, Cytoplasm, Cytoskeleton, Cytoplasm, Cytoskeleton, Spindle, Chromosome, Centromere, Kinetochore, Cleavage furrow, Midbody, Cytoplasm, Cell cortex, Cell projection, Cilium membrane, Cell projection, Cilium, Flagellum	Q15019 SEPT2_HUMAN Septin-2 Q15019,B4DGE8,Q14132,Q53QU3,Q8IUK9,Q96CB0 Neural precursor cell expressed developmentally down-regulated protein 5 DIFF6, KIAA0158, NEDD5, SEPT2	actin cytoskeleton, axoneme, ciliary membrane, cleavage furrow, condensed chromosome kinetochore, cytoplasm, exocyst, extracellular exosome, intercellular bridge, microtubule cytoskeleton, midbody, non-motile cilium, nucleoplasm, nucleus, perinuclear region of cytoplasm, photoreceptor connecting cilium, plasma membrane, septin complex, septin ring, sperm annulus, spindle	Septin GTPase family	http://zinc.docking.org/results/combination?filter.purchasability=purchasable&annotation.name=SEPT2_HUMAN	http://cansar.icr.ac.uk/cansar/molecular-targets/Q15019/				3	3	3	1	34	3	100	-3	59
Q15038	DAZAP2	DAZ-associated protein 2		DAZP2_HUMAN, DAZAP2, KIAA0058	Cytoplasm, Nucleus	Q15038 DAZP2_HUMAN DAZ-associated protein 2 Q15038,A8K254,B4DDT5,B4E1G3,C9JA96,C9JP84,E9PB45,F8VU62 Deleted in azoospermia-associated protein 2 KIAA0058	cytoplasm, nuclear speck, protein-containing complex		http://zinc.docking.org/results/combination?filter.purchasability=purchasable&annotation.name=DAZP2_HUMAN	http://cansar.icr.ac.uk/cansar/molecular-targets/Q15038/				0	0	0	0	0	0	0	-3	59
Q9UI30	TRMT112	Multifunctional methyltransferase subunit TRM112-like protein		TR112_HUMAN, TRMT112	Nucleus, Nucleoplasm, Cytoplasm, Perinuclear region	Q9UI30 TR112_HUMAN Multifunctional methyltransferase subunit TRM112-like protein Q9UI30,B2R539,J3KNG5,Q3MHC7,Q8N2Z4 tRNA methyltransferase 112 homolog	cytosol, nucleoplasm, perinuclear region of cytoplasm, protein-containing complex	TRM112 family	http://zinc.docking.org/results/combination?filter.purchasability=purchasable&annotation.name=TR112_HUMAN	http://cansar.icr.ac.uk/cansar/molecular-targets/Q9UI30/				10	1	10	1	10	7	70	-3	59
Q8IXH7	NELFCD	Negative elongation factor C/D		NELFD_HUMAN, NELFCD, NELFD, TH1, TH1L	Nucleus	Q8IXH7 NELFD_HUMAN Negative elongation factor C/D Q8IXH7,B4DE06,Q9BYL2,Q9H405,Q9H888,Q9H8T3,Q9NVX5,Q9P029,Q9UGN1,Q9UGN2,Q9UGN3 TH1-like protein NELFD, TH1, TH1L	membrane, nelf complex, nucleoplasm	NELF-D family	http://zinc.docking.org/results/combination?filter.purchasability=purchasable&annotation.name=NELFD_HUMAN	http://cansar.icr.ac.uk/cansar/molecular-targets/Q8IXH7/				2	0	2	2	100	2	100	-3	59
Q96D46	NMD3	60S ribosomal export protein NMD3		NMD3_HUMAN, NMD3	Cytoplasm, Nucleus	Q96D46 NMD3_HUMAN 60S ribosomal export protein NMD3 Q96D46,D3DNM7,Q9Y2Z6	cytoplasm, membrane, nucleolus, nucleoplasm, nucleus	NMD3 family	http://zinc.docking.org/results/combination?filter.purchasability=purchasable&annotation.name=NMD3_HUMAN	http://cansar.icr.ac.uk/cansar/molecular-targets/Q96D46/				0	0	0	0	0	0	0	-0.35	75
O75947	ATP5PD	ATP synthase subunit d, mitochondrial		ATP5H_HUMAN, ATP5PD, ATP5H	Mitochondrion, Mitochondrion inner membrane	O75947 ATP5H_HUMAN ATP synthase subunit d, mitochondrial O75947,B2R5L6,Q9H3J4 ATP synthase peripheral stalk subunit d ATP5H	mitochondrial inner membrane, mitochondrial proton-transporting atp synthase complex, mitochondrial proton-transporting atp synthase, mitochondrion	ATPase d subunit family	http://zinc.docking.org/results/combination?filter.purchasability=purchasable&annotation.name=ATP5H_HUMAN	http://cansar.icr.ac.uk/cansar/molecular-targets/O75947/				0	0	0	0	0	0	0	-3	59
P50395	GDI2	Rab GDP dissociation inhibitor beta		GDIB_HUMAN, GDI2, RABGDIB	Cytoplasm, Membrane	P50395 GDIB_HUMAN Rab GDP dissociation inhibitor beta P50395,O43928,Q5SX88,Q9UQM6 Guanosine diphosphate dissociation inhibitor 2 RABGDIB	azurophil granule lumen, cytoplasm, cytosol, extracellular exosome, extracellular region, focal adhesion, golgi apparatus, membrane, secretory granule lumen, synapse, vesicle	Rab GDI family	http://zinc.docking.org/results/combination?filter.purchasability=purchasable&annotation.name=GDIB_HUMAN	http://cansar.icr.ac.uk/cansar/molecular-targets/P50395/				0	0	0	0	0	0	0	-3	59
O00264	PGRMC1	Membrane-associated progesterone receptor component 1		PGRC1_HUMAN, PGRMC1, HPR6.6, PGRMC	Microsome membrane, Smooth endoplasmic reticulum membrane	O00264 PGRC1_HUMAN Membrane-associated progesterone receptor component 1 O00264,B7Z1L3,Q9UGJ9 Dap1, IZA HPR6.6, PGRMC	cell body, endoplasmic reticulum, integral component of plasma membrane, membrane, neuron projection, neuronal cell body, plasma membrane, smooth endoplasmic reticulum membrane, specific granule membrane, synapse	cytochrome b5 family	http://zinc.docking.org/results/combination?filter.purchasability=purchasable&annotation.name=PGRC1_HUMAN	http://cansar.icr.ac.uk/cansar/molecular-targets/O00264/				1	1	1	0	0	1	100	-3	59	1	177	0	0	1	0	0
P00558	PGK1	Phosphoglycerate kinase 1	2.7.2.3	PGK1_HUMAN, PGK1, PGKA	Cytoplasm	P00558 PGK1_HUMAN Phosphoglycerate kinase 1 P00558,A8K4W6,B7Z7A9,Q5J7W1,Q6IBT6,Q8NI87 Cell migration-inducing gene 10 protein, Primer recognition protein 2 PGKA	cytosol, extracellular exosome, extracellular space, membrane, membrane raft	phosphoglycerate kinase family	http://zinc.docking.org/results/combination?filter.purchasability=purchasable&annotation.name=PGK1_HUMAN	http://cansar.icr.ac.uk/cansar/molecular-targets/P00558/				25	25	25	18	72	25	100	-1.1	67	1	343	12	11	1	1	1
P62136	PPP1CA	Serine/threonine-protein phosphatase PP1-alpha catalytic subunit	3.1.3.16	PP1A_HUMAN, PPP1CA, PPP1A	Cytoplasm, Nucleus, Nucleus, Nucleoplasm, Nucleus, Nucleolus	P62136 PP1A_HUMAN Serine/threonine-protein phosphatase PP1-alpha catalytic subunit P62136,A6NNR3,B2R908,P08129,P20653,P22802,Q07161 PPP1A	cell-cell adherens junction, cytoplasm, cytosol, dendritic spine, extracellular exosome, glutamatergic synapse, glycogen granule, nucleolus, nucleoplasm, nucleus, perikaryon, plasma membrane, presynapse, protein phosphatase type 1 complex, ptw/pp1 phosphatase complex	PPP phosphatase family	http://zinc.docking.org/results/combination?filter.purchasability=purchasable&annotation.name=PP1A_HUMAN	http://cansar.icr.ac.uk/cansar/molecular-targets/P62136/				27	5	25	2	8	25	100	-3	59	1	63	0	0	1	0	0
P55854	SUMO3	Small ubiquitin-related modifier 3		SUMO3_HUMAN, SUMO3, SMT3A, SMT3H1	Cytoplasm, Nucleus, Nucleus, PML body	P55854 SUMO3_HUMAN Small ubiquitin-related modifier 3 P55854,B2R5X4,B4DUW4,Q53HI9,Q6FGD4,Q9BWR4 SMT3 homolog 1, SUMO-2, Ubiquitin-like protein SMT3A SMT3A, SMT3H1	cytoplasm, kinetochore, nucleoplasm, nucleus, pml body	ubiquitin family	http://zinc.docking.org/results/combination?filter.purchasability=purchasable&annotation.name=SUMO3_HUMAN	http://cansar.icr.ac.uk/cansar/molecular-targets/P55854/				17	0	17	0	0	6	36	-3	59
Q13242	SRSF9	Serine/arginine-rich splicing factor 9		SRSF9_HUMAN, SRSF9, SFRS9, SRP30C	Nucleus	Q13242 SRSF9_HUMAN Serine/arginine-rich splicing factor 9 Q13242,Q52LD1 Pre-mRNA-splicing factor SRp30C, Splicing factor, arginine/serine-rich 9 SFRS9, SRP30C	nuclear speck, nucleolus, nucleoplasm, nucleus	splicing factor SR family	http://zinc.docking.org/results/combination?filter.purchasability=purchasable&annotation.name=SRSF9_HUMAN	http://cansar.icr.ac.uk/cansar/molecular-targets/Q13242/				0	0	0	0	0	0	0	-3	59
Q16563	SYPL1	Synaptophysin-like protein 1		SYPL1_HUMAN, SYPL1, SYPL	Cytoplasmic vesicle membrane, Melanosome	Q16563 SYPL1_HUMAN Synaptophysin-like protein 1 Q16563,A4D0R2,Q96AR8 Pantophysin SYPL	extracellular exosome, integral component of membrane, integral component of plasma membrane, integral component of synaptic vesicle membrane, melanosome, secretory granule, synaptic vesicle membrane	synaptophysin/synaptobrevin family	http://zinc.docking.org/results/combination?filter.purchasability=purchasable&annotation.name=SYPL1_HUMAN	http://cansar.icr.ac.uk/cansar/molecular-targets/Q16563/				0	0	0	0	0	0	0	-0.75	71
Q9BRA0	NAA38	N-alpha-acetyltransferase 38, NatC auxiliary subunit		LSMD1_HUMAN, NAA38, LSMD1, MAK31, PFAAP2	Cytoplasm, Nucleus	Q9BRA0 LSMD1_HUMAN N-alpha-acetyltransferase 38, NatC auxiliary subunit Q9BRA0,Q8N4M0 LSM domain-containing protein 1, Phosphonoformate immuno-associated protein 2 LSMD1, MAK31, PFAAP2	cytoplasm, natc complex, nucleoplasm, nucleus	snRNP Sm proteins family	http://zinc.docking.org/results/combination?filter.purchasability=purchasable&annotation.name=LSMD1_HUMAN	http://cansar.icr.ac.uk/cansar/molecular-targets/Q9BRA0/				0	0	0	0	0	0	0	-3	59
P54368	OAZ1	Ornithine decarboxylase antizyme 1		OAZ1_HUMAN, OAZ1, OAZ		P54368 OAZ1_HUMAN Ornithine decarboxylase antizyme 1 P54368,O43382,Q14989,Q92595,Q9UPL9 OAZ	cytoplasm, cytosol, nucleus	ODC antizyme family	http://zinc.docking.org/results/combination?filter.purchasability=purchasable&annotation.name=OAZ1_HUMAN	http://cansar.icr.ac.uk/cansar/molecular-targets/P54368/				3	0	3	0	0	2	67	-3	59
P52209	PGD	6-phosphogluconate dehydrogenase, decarboxylating	1.1.1.44	6PGD_HUMAN, PGD, PGDH	Cytoplasm	P52209 6PGD_HUMAN 6-phosphogluconate dehydrogenase, decarboxylating P52209,A8K2Y9,B4DQJ8,Q9BWD8 PGDH	cytosol, extracellular exosome, nucleus	6-phosphogluconate dehydrogenase family	http://zinc.docking.org/results/combination?filter.purchasability=purchasable&annotation.name=6PGD_HUMAN	http://cansar.icr.ac.uk/cansar/molecular-targets/P52209/				4	4	4	4	100	4	100	-0.85	70	1	34	2	1	1	1	1
P31948	STIP1	Stress-induced-phosphoprotein 1		STIP1_HUMAN, STIP1	Cytoplasm, Nucleus	P31948 STIP1_HUMAN Stress-induced-phosphoprotein 1 P31948,B4DM70,F5H0T1,G3XAD8,Q3ZCU9,Q5TZU9 Hsc70/Hsp90-organizing protein, Renal carcinoma antigen NY-REN-11, Transformation-sensitive protein IEF SSP 3521	chaperone complex, cytosol, golgi apparatus, nucleus, protein-containing complex		http://zinc.docking.org/results/combination?filter.purchasability=purchasable&annotation.name=STIP1_HUMAN	http://cansar.icr.ac.uk/cansar/molecular-targets/P31948/				6	1	6	0	0	3	50	0.9	89
Q8NC51	SERBP1	Plasminogen activator inhibitor 1 RNA-binding protein		PAIRB_HUMAN, SERBP1, PAIRBP1	Cytoplasm, Nucleus, Cytoplasm, Perinuclear region	Q8NC51 PAIRB_HUMAN Plasminogen activator inhibitor 1 RNA-binding protein Q8NC51,Q5VU19,Q5VU20,Q5VU22,Q8WUH0,Q96SE2,Q9BTY3,Q9BUM4,Q9Y367,Q9Y4S3 PAI1 RNA-binding protein 1, SERPINE1 mRNA-binding protein 1 PAIRBP1	cytoplasm, cytosol, extracellular exosome, membrane, nucleus, perinuclear region of cytoplasm, plasma membrane		http://zinc.docking.org/results/combination?filter.purchasability=purchasable&annotation.name=PAIRB_HUMAN	http://cansar.icr.ac.uk/cansar/molecular-targets/Q8NC51/				0	0	0	0	0	0	0	-3	59
Q9BWJ5	SF3B5	Splicing factor 3B subunit 5		SF3B5_HUMAN, SF3B5, SF3B10	Nucleus	Q9BWJ5 SF3B5_HUMAN Splicing factor 3B subunit 5 Q9BWJ5,B2R568,Q7RTV1 Pre-mRNA-splicing factor SF3b 10 kDa subunit SF3B10	nucleoplasm, nucleus, u12-type spliceosomal complex, u2 snrnp, u2-type precatalytic spliceosome	SF3B5 family	http://zinc.docking.org/results/combination?filter.purchasability=purchasable&annotation.name=SF3B5_HUMAN	http://cansar.icr.ac.uk/cansar/molecular-targets/Q9BWJ5/				10	0	9	0	0	6	67	-3	59
Q15629	TRAM1	Translocating chain-associated membrane protein 1		TRAM1_HUMAN, TRAM1, TRAM	Endoplasmic reticulum membrane	Q15629 TRAM1_HUMAN Translocating chain-associated membrane protein 1 Q15629,B4E0K2 TRAM	endoplasmic reticulum, integral component of endoplasmic reticulum membrane, integral component of membrane, rough endoplasmic reticulum	TRAM family	http://zinc.docking.org/results/combination?filter.purchasability=purchasable&annotation.name=TRAM1_HUMAN	http://cansar.icr.ac.uk/cansar/molecular-targets/Q15629/				0	0	0	0	0	0	0	-3	59
P61077	UBE2D3	Ubiquitin-conjugating enzyme E2 D3	2.3.2.23	UB2D3_HUMAN, UBE2D3, UBC5C, UBCH5C	Cell membrane, Endosome membrane	P61077 UB2D3_HUMAN Ubiquitin-conjugating enzyme E2 D3 P61077,A6NJ93,A6NJB1,A6NM99,P47986,Q6IB88,Q6NXS4,Q8N924 (E3-independent) E2 ubiquitin-conjugating enzyme D3, E2 ubiquitin-conjugating enzyme D3, Ubiquitin carrier protein D3, Ubiquitin-conjugating enzyme E2(17)KB 3, Ubiquitin-conjugating enzyme E2-17 kDa 3, Ubiquitin-protein ligase D3 UBC5C, UBCH5C	cytosol, endosome membrane, extracellular exosome, nucleoplasm, plasma membrane, ubiquitin ligase complex	ubiquitin-conjugating enzyme family	http://zinc.docking.org/results/combination?filter.purchasability=purchasable&annotation.name=UB2D3_HUMAN	http://cansar.icr.ac.uk/cansar/molecular-targets/P61077/				12	1	12	0	0	9	75	-1.5	64	1	70	0	0	1	0	0
P31939	ATIC	Bifunctional purine biosynthesis protein PURH	2.1.2.3	PUR9_HUMAN, ATIC, PURH		P31939 PUR9_HUMAN Bifunctional purine biosynthesis protein PURH P31939,A8K202,E9PBU3,Q13856,Q53S28 PURH	cytosol, extracellular exosome, membrane, plasma membrane	PurH family	http://zinc.docking.org/results/combination?filter.purchasability=purchasable&annotation.name=PUR9_HUMAN	http://cansar.icr.ac.uk/cansar/molecular-targets/P31939/				5	5	5	5	100	5	100	-0.4	75	1	195	14	12	1	1	1
P37837	TALDO1	Transaldolase	2.2.1.2	TALDO_HUMAN, TALDO1, TAL, TALDO, TALDOR	Cytoplasm	P37837 TALDO_HUMAN Transaldolase P37837,B2R8M2,O00751,Q8WV32,Q8WZ45 TAL, TALDO, TALDOR	cytoplasm, cytosol, extracellular exosome, nucleus	transaldolase family	http://zinc.docking.org/results/combination?filter.purchasability=purchasable&annotation.name=TALDO_HUMAN	http://cansar.icr.ac.uk/cansar/molecular-targets/P37837/				1	0	1	0	0	1	100	-3	59
P52597	HNRNPF	Heterogeneous nuclear ribonucleoprotein F		HNRPF_HUMAN, HNRNPF, HNRPF	Nucleus, Nucleoplasm	P52597 HNRPF_HUMAN Heterogeneous nuclear ribonucleoprotein F P52597,B3KM84,Q5T0N2,Q96AU2 Nucleolin-like protein mcs94-1 HNRPF	catalytic step 2 spliceosome, cytosol, membrane, nucleoplasm, nucleus, plasma membrane		http://zinc.docking.org/results/combination?filter.purchasability=purchasable&annotation.name=HNRPF_HUMAN	http://cansar.icr.ac.uk/cansar/molecular-targets/P52597/				7	0	6	1	17	3	50	-1.1	67
Q8N3U4	STAG2	Cohesin subunit SA-2		STAG2_HUMAN, STAG2, SA2	Nucleus, Chromosome, Chromosome, Centromere	Q8N3U4 STAG2_HUMAN Cohesin subunit SA-2 Q8N3U4,B1AMT5,D3DTF5,O00540,Q5JTI6,Q68DE9,Q9H1N8 SCC3 homolog 2, Stromal antigen 2 SA2	chromatin, chromosome, chromosome, cohesin complex, cytosol, membrane, mitotic spindle pole, nuclear matrix, nucleoplasm, nucleus	SCC3 family	http://zinc.docking.org/results/combination?filter.purchasability=purchasable&annotation.name=STAG2_HUMAN	http://cansar.icr.ac.uk/cansar/molecular-targets/Q8N3U4/				4	2	4	0	0	4	100	-3	59
O43488	AKR7A2	Aflatoxin B1 aldehyde reductase member 2	1.1.1.n11	ARK72_HUMAN, AKR7A2, AFAR, AFAR1, AKR7	Golgi apparatus, Cytoplasm	O43488 ARK72_HUMAN Aflatoxin B1 aldehyde reductase member 2 O43488,O75749,Q5TG63 AFB1 aldehyde reductase 1, Aldoketoreductase 7, Succinic semialdehyde reductase AFAR, AFAR1, AKR7	cytosol, extracellular exosome, golgi apparatus	aldo/keto reductase family	http://zinc.docking.org/results/combination?filter.purchasability=purchasable&annotation.name=ARK72_HUMAN	http://cansar.icr.ac.uk/cansar/molecular-targets/O43488/				1	1	1	1	100	1	100	-3	59
Q15363	TMED2	Transmembrane emp24 domain-containing protein 2		TMED2_HUMAN, TMED2, RNP24	Cytoplasmic vesicle membrane, Cytoplasmic vesicle, COPI-coated vesicle membrane, Golgi apparatus, Cis-Golgi network membrane, Golgi apparatus, Golgi stack membrane, Endoplasmic reticulum membrane, Endoplasmic reticulum-Golgi intermediate compartment membrane	Q15363 TMED2_HUMAN Transmembrane emp24 domain-containing protein 2 Q15363 Membrane protein p24A, p24, p24 family protein beta-1 RNP24	copi-coated vesicle, copi-coated vesicle membrane, copii-coated er to golgi transport vesicle, endoplasmic reticulum, endoplasmic reticulum membrane, endoplasmic reticulum-golgi intermediate compartment, endoplasmic reticulum-golgi intermediate compartment membrane, er to golgi transport vesicle membrane, golgi apparatus, golgi cisterna membrane, golgi membrane, integral component of membrane, in…	EMP24/GP25L family	http://zinc.docking.org/results/combination?filter.purchasability=purchasable&annotation.name=TMED2_HUMAN	http://cansar.icr.ac.uk/cansar/molecular-targets/Q15363/				1	0	1	0	0	0	0	-3	59
Q9Y508	RNF114	E3 ubiquitin-protein ligase RNF114	2.3.2.27	RN114_HUMAN, RNF114, ZNF228, ZNF313	Cytoplasm, Nucleus	Q9Y508 RN114_HUMAN E3 ubiquitin-protein ligase RNF114 Q9Y508,B2RDQ9,B4DWY5,E1P627,Q6N0B0 RING finger protein 114, RING-type E3 ubiquitin transferase RNF114, Zinc finger protein 228, Zinc finger protein 313 ZNF228, ZNF313	cytosol, intracellular, nucleus, plasma membrane		http://zinc.docking.org/results/combination?filter.purchasability=purchasable&annotation.name=RN114_HUMAN	http://cansar.icr.ac.uk/cansar/molecular-targets/Q9Y508/				0	0	0	0	0	0	0	-3	59
P02786	TFRC	Transferrin receptor protein 1		TFR1_HUMAN, TFRC	Cell membrane, Melanosome, Secreted	P02786 TFR1_HUMAN Transferrin receptor protein 1 P02786,D3DXB0,Q1HE24,Q59G55,Q9UCN0,Q9UCU5,Q9UDF9,Q9UK21 T9, p90	basolateral plasma membrane, blood microparticle, cell, cell surface, clathrin-coated pit, clathrin-coated vesicle membrane, cytoplasmic vesicle, early endosome, endosome, endosome membrane, external side of plasma membrane, extracellular exosome, extracellular region, extracellular space, extracellular vesicle, hfe-transferrin receptor complex, integral component of plasma membrane, melanosome, …	peptidase M28 family	http://zinc.docking.org/results/combination?filter.purchasability=purchasable&annotation.name=TFR1_HUMAN	http://cansar.icr.ac.uk/cansar/molecular-targets/P02786/				14	10	14	12	86	14	100	-3	59
O43670	ZNF207	BUB3-interacting and GLEBS motif-containing protein ZNF207		ZN207_HUMAN, ZNF207, BUGZ	Nucleus, Chromosome, Centromere, Kinetochore, Cytoplasm, Cytoskeleton, Spindle	O43670 ZN207_HUMAN BUB3-interacting and GLEBS motif-containing protein ZNF207 O43670,A8K6Y6,E1P660,E1P661,E1P662,Q53XS9,Q96HW5,Q9BUQ7 Zinc finger protein 207 BUGZ	condensed chromosome kinetochore, cytoplasm, kinetochore, microtubule, nucleolus, nucleoplasm, nucleus, spindle, spindle matrix		http://zinc.docking.org/results/combination?filter.purchasability=purchasable&annotation.name=ZN207_HUMAN	http://cansar.icr.ac.uk/cansar/molecular-targets/O43670/				0	0	0	0	0	0	0	-3	59
O76021	RSL1D1	Ribosomal L1 domain-containing protein 1		RL1D1_HUMAN, RSL1D1, CATX11, CSIG, PBK1	Nucleus, Nucleolus	O76021 RL1D1_HUMAN Ribosomal L1 domain-containing protein 1 O76021,B4DJ58,D3DUG7,Q2M1T7,Q6PL22,Q8IWS7,Q8WUZ1,Q9HDA9,Q9Y3Z9 CATX-11, Cellular senescence-inhibited gene protein, Protein PBK1 CATX11, CSIG, PBK1	90s preribosome, membrane, nucleolus	universal ribosomal protein uL1 family	http://zinc.docking.org/results/combination?filter.purchasability=purchasable&annotation.name=RL1D1_HUMAN	http://cansar.icr.ac.uk/cansar/molecular-targets/O76021/				0	0	0	0	0	0	0	-3	59	1	4	0	0	1	0	0
Q9BTA9	WAC	WW domain-containing adapter protein with coiled-coil		WAC_HUMAN, WAC, KIAA1844	Nucleus speckle, Nucleus	Q9BTA9 WAC_HUMAN WW domain-containing adapter protein with coiled-coil Q9BTA9,A8K2A9,C9JBT9,D3DRW5,D3DRW6,D3DRW7,Q53EN9,Q5JU75,Q5JU77,Q5VXK0,Q5VXK2,Q8TCK1,Q96DP3,Q96FW6,Q96JI3 KIAA1844	nuclear speck, nucleoplasm, nucleus, spliceosomal complex		http://zinc.docking.org/results/combination?filter.purchasability=purchasable&annotation.name=WAC_HUMAN	http://cansar.icr.ac.uk/cansar/molecular-targets/Q9BTA9/				0	0	0	0	0	0	0	-0.35	75
Q14344	GNA13	Guanine nucleotide-binding protein subunit alpha-13		GNA13_HUMAN, GNA13	Cell membrane, Melanosome, Cytoplasm, Nucleus	Q14344 GNA13_HUMAN Guanine nucleotide-binding protein subunit alpha-13 Q14344,B2R977,B7Z7R0,F5H1G8,Q8TD70	brush border membrane, cell, cytoplasm, cytosol, extracellular exosome, focal adhesion, heterotrimeric g-protein complex, melanosome, membrane, nucleus, plasma membrane	G-alpha family	http://zinc.docking.org/results/combination?filter.purchasability=purchasable&annotation.name=GNA13_HUMAN	http://cansar.icr.ac.uk/cansar/molecular-targets/Q14344/				0	0	0	0	0	0	0	-1.85	60
Q08211	DHX9	ATP-dependent RNA helicase A	3.6.4.13	DHX9_HUMAN, DHX9, DDX9, LKP, NDH2	Nucleus, Nucleus, Nucleoplasm, Nucleus, Nucleolus, Cytoplasm, Cytoplasm, Cytoskeleton, Microtubule organizing center, Centrosome	Q08211 DHX9_HUMAN ATP-dependent RNA helicase A Q08211,B2RNV4,Q05CI5,Q12803,Q32Q22,Q5VY62,Q6PD69,Q99556 DEAH box protein 9, DExH-box helicase 9, Leukophysin, Nuclear DNA helicase II, RNA helicase A DDX9, LKP, NDH2	actin cytoskeleton, centrosome, crd-mediated mrna stability complex, cytoplasm, cytoplasmic ribonucleoprotein granule, cytosol, membrane, nuclear body, nuclear stress granule, nucleolus, nucleoplasm, nucleus, perichromatin fibrils, polysomal ribosome, polysome, protein-containing complex, ribonucleoprotein complex, risc complex, risc-loading complex	DEAD box helicase family	http://zinc.docking.org/results/combination?filter.purchasability=purchasable&annotation.name=DHX9_HUMAN	http://cansar.icr.ac.uk/cansar/molecular-targets/Q08211/				3	1	3	0	0	1	34	-3	59
P55345	PRMT2	Protein arginine N-methyltransferase 2	2.1.1.319	ANM2_HUMAN, PRMT2, HMT1, HRMT1L1	Cytoplasm, Nucleus, Nucleus, Cytoplasm, Nucleus, Nucleus, Nucleolus, Nucleus, Cytoplasm, Nucleus	P55345 ANM2_HUMAN Protein arginine N-methyltransferase 2 P55345,B7U630,B7U631,B7U632,P78350,Q498Y5,Q5U7D4,Q6FHF0,Q99781,Q9BW15,Q9UMC2 Histone-arginine N-methyltransferase PRMT2 HMT1, HRMT1L1	cytoplasm, cytosol, nucleolus, nucleoplasm, nucleus	Protein arginine N-methyltransferase family	http://zinc.docking.org/results/combination?filter.purchasability=purchasable&annotation.name=ANM2_HUMAN	http://cansar.icr.ac.uk/cansar/molecular-targets/P55345/				1	0	1	0	0	1	100	0	80
P46940	IQGAP1	Ras GTPase-activating-like protein IQGAP1		IQGA1_HUMAN, IQGAP1, KIAA0051	Cell membrane, Nucleus, Cytoplasm	P46940 IQGA1_HUMAN Ras GTPase-activating-like protein IQGAP1 P46940,A7MBM3 p195 KIAA0051	actin filament, axon, cytoplasm, cytoplasmic ribonucleoprotein granule, cytosol, extracellular exosome, extrinsic component of cytoplasmic side of plasma membrane, focal adhesion, growth cone, lateral plasma membrane, membrane raft, microtubule, midbody, neuron projection, nucleus, plasma membrane, ribonucleoprotein complex, ruffle, secretory granule membrane, slit diaphragm		http://zinc.docking.org/results/combination?filter.purchasability=purchasable&annotation.name=IQGA1_HUMAN	http://cansar.icr.ac.uk/cansar/molecular-targets/P46940/				5	1	5	0	0	5	100	-3	59
O60749	SNX2	Sorting nexin-2		SNX2_HUMAN, SNX2	Early endosome membrane, Cell projection, Lamellipodium	O60749 SNX2_HUMAN Sorting nexin-2 O60749,B3KN44,B4DEK4,B7Z408,O43650,P82862,Q53XK8,Q597H6,Q9BTS8 Transformation-related gene 9 protein	cytoplasm, cytosol, early endosome membrane, endosome, endosome membrane, lamellipodium, lysosome, membrane, protein-containing complex, retromer complex, retromer	sorting nexin family	http://zinc.docking.org/results/combination?filter.purchasability=purchasable&annotation.name=SNX2_HUMAN	http://cansar.icr.ac.uk/cansar/molecular-targets/O60749/				0	0	0	0	0	0	0	1.25	92
P61160	ACTR2	Actin-related protein 2		ARP2_HUMAN, ACTR2, ARP2	Cytoplasm, Cytoskeleton, Cell projection, Nucleus	P61160 ARP2_HUMAN Actin-related protein 2 P61160,B2RCP5,D6W5F4,E9PF41,O15142,Q96C82 Actin-like protein 2 ARP2	actin cap, actin cortical patch, actin cytoskeleton, arp2/3 protein complex, azurophil granule lumen, cell, cytoplasm, cytosol, extracellular exosome, extracellular region, ficolin-1-rich granule lumen, focal adhesion, invadopodium, lamellipodium, membrane, nucleus, podosome core, postsynaptic density, site of double-strand break	actin family	http://zinc.docking.org/results/combination?filter.purchasability=purchasable&annotation.name=ARP2_HUMAN	http://cansar.icr.ac.uk/cansar/molecular-targets/P61160/				22	15	22	10	46	16	73	-3	59	1	240	1	0	1	1	0
Q9BUN8	DERL1	Derlin-1		DERL1_HUMAN, DERL1, DER1	Endoplasmic reticulum membrane	Q9BUN8 DERL1_HUMAN Derlin-1 Q9BUN8,B3KW41,E9PH19 Degradation in endoplasmic reticulum protein 1, Der1-like protein 1 DER1	derlin-1 retrotranslocation complex, derlin-1-vimp complex, early endosome, endoplasmic reticulum, endoplasmic reticulum membrane, hrd1p ubiquitin ligase erad-l complex, integral component of endoplasmic reticulum membrane, integral component of membrane, late endosome, membrane	derlin family	http://zinc.docking.org/results/combination?filter.purchasability=purchasable&annotation.name=DERL1_HUMAN	http://cansar.icr.ac.uk/cansar/molecular-targets/Q9BUN8/				1	0	0	0	0	0	0	-3	59
P48729	CSNK1A1	Casein kinase I isoform alpha	2.7.11.1	KC1A_HUMAN, CSNK1A1	Cytoplasm, Cytoplasm, Cytoskeleton, Microtubule organizing center, Centrosome, Chromosome, Centromere, Kinetochore, Nucleus speckle, Cytoplasm, Cytoskeleton, Cilium basal body	P48729 KC1A_HUMAN Casein kinase I isoform alpha P48729,D3DQG0,D3DQG1,Q4JJA0,Q5U046,Q5U047,Q6FGA2,Q71TU5,Q96HD2,Q9UDK3 CK1	beta-catenin destruction complex, centrosome, ciliary basal body, cilium, condensed chromosome kinetochore, cytoplasm, cytosol, membrane, nuclear speck, nucleus, ribonucleoprotein complex	CK1 Ser/Thr protein kinase family	http://zinc.docking.org/results/combination?filter.purchasability=purchasable&annotation.name=KC1A_HUMAN	http://cansar.icr.ac.uk/cansar/molecular-targets/P48729/				2	1	2	1	50	2	100	1.15	92	1	973	8	8	1	1	1
O00571	DDX3X	ATP-dependent RNA helicase DDX3X	3.6.4.13	DDX3X_HUMAN, DDX3X, DBX, DDX3	Nucleus speckle, Cytoplasm, Mitochondrion outer membrane	O00571 DDX3X_HUMAN ATP-dependent RNA helicase DDX3X O00571,A8K538,B4E3E8,O15536 DEAD box protein 3, X-chromosomal, DEAD box, X isoform, Helicase-like protein 2 DBX, DDX3	cytoplasm, cytoplasmic stress granule, cytosol, extracellular exosome, extracellular region, ficolin-1-rich granule lumen, mitochondrial outer membrane, nlrp3 inflammasome complex, nuclear speck, nucleoplasm, nucleus, p granule, plasma membrane, secretory granule lumen	DEAD box helicase family	http://zinc.docking.org/results/combination?filter.purchasability=purchasable&annotation.name=DDX3X_HUMAN	http://cansar.icr.ac.uk/cansar/molecular-targets/O00571/				13	6	9	6	67	9	100	1.15	92	1	274	0	0	1	0	0
Q9BQ90	KLHDC3	Kelch domain-containing protein 3		KLDC3_HUMAN, KLHDC3, PEAS	Cytoplasm	Q9BQ90 KLDC3_HUMAN Kelch domain-containing protein 3 Q9BQ90,A8K2W9 Protein Peas, Testis intracellular mediator protein PEAS	cytoplasm, cytosol, nuclear chromatin, nucleoplasm		http://zinc.docking.org/results/combination?filter.purchasability=purchasable&annotation.name=KLDC3_HUMAN	http://cansar.icr.ac.uk/cansar/molecular-targets/Q9BQ90/				0	0	0	0	0	0	0	-3	59
Q99985	SEMA3C	Semaphorin-3C		SEM3C_HUMAN, SEMA3C, SEMAE	Secreted	Q99985 SEM3C_HUMAN Semaphorin-3C Q99985,B4DRL8 Semaphorin-E SEMAE	extracellular exosome, extracellular space, integral component of plasma membrane	semaphorin family	http://zinc.docking.org/results/combination?filter.purchasability=purchasable&annotation.name=SEM3C_HUMAN	http://cansar.icr.ac.uk/cansar/molecular-targets/Q99985/				0	0	0	0	0	0	0	0.45	84
Q14694	USP10	Ubiquitin carboxyl-terminal hydrolase 10	3.4.19.12	UBP10_HUMAN, USP10, KIAA0190	Cytoplasm, Nucleus, Early endosome	Q14694 UBP10_HUMAN Ubiquitin carboxyl-terminal hydrolase 10 Q14694,B2RDJ8,B4DS84,Q9BWG7,Q9NSL7 Deubiquitinating enzyme 10, Ubiquitin thioesterase 10, Ubiquitin-specific-processing protease 10 KIAA0190	cytoplasm, cytosol, early endosome, nucleoplasm, nucleus, protein-containing complex	peptidase C19 family	http://zinc.docking.org/results/combination?filter.purchasability=purchasable&annotation.name=UBP10_HUMAN	http://cansar.icr.ac.uk/cansar/molecular-targets/Q14694/				0	0	0	0	0	0	0	-1.2	66
P38606	ATP6V1A	V-type proton ATPase catalytic subunit A	7.1.2.2	VATA_HUMAN, ATP6V1A, ATP6A1, ATP6V1A1, VPP2	Cytoplasm	P38606 VATA_HUMAN V-type proton ATPase catalytic subunit A P38606,B2RBR8,B7Z1R5,D3DN75,Q53YD9,Q96DY6,Q9UHY3 V-ATPase 69 kDa subunit, Vacuolar ATPase isoform VA68, Vacuolar proton pump subunit alpha ATP6A1, ATP6V1A1, VPP2	apical plasma membrane, cell, cytosol, extracellular exosome, lysosomal membrane, microvillus, plasma membrane, proton-transporting two-sector atpase complex, proton-transporting v-type atpase, vacuolar membrane	ATPase alpha/beta chains family	http://zinc.docking.org/results/combination?filter.purchasability=purchasable&annotation.name=VATA_HUMAN	http://cansar.icr.ac.uk/cansar/molecular-targets/P38606/				0	0	0	0	0	0	0	-1.05	68
P52434	POLR2H	DNA-directed RNA polymerases I, II, and III subunit RPABC3		RPAB3_HUMAN, POLR2H	Nucleus, Nucleolus	P52434 RPAB3_HUMAN DNA-directed RNA polymerases I, II, and III subunit RPABC3 P52434,C9J413,C9JBJ6,C9JCU7,C9JUA8,P53802,Q969R0 DNA-directed RNA polymerase II subunit H, DNA-directed RNA polymerases I, II, and III 17.1 kDa polypeptide, RPB17, RPB8 homolog	cytosol, nucleoplasm, nucleus, protein-dna complex, rna polymerase i complex, rna polymerase ii, rna polymerase iii complex	eukaryotic RPB8 RNA polymerase subunit family	http://zinc.docking.org/results/combination?filter.purchasability=purchasable&annotation.name=RPAB3_HUMAN	http://cansar.icr.ac.uk/cansar/molecular-targets/P52434/				17	0	17	8	48	16	95	-3	59
Q68CL5	TPGS2	Tubulin polyglutamylase complex subunit 2		TPGS2_HUMAN, TPGS2, C18orf10	Cytoplasm, Cytoskeleton	Q68CL5 TPGS2_HUMAN Tubulin polyglutamylase complex subunit 2 Q68CL5,B4DIX2,K7EIJ9,Q4KN59,Q8WTU3,Q96BT9,Q9Y435 C18orf10	cytoplasm, microtubule		http://zinc.docking.org/results/combination?filter.purchasability=purchasable&annotation.name=TPGS2_HUMAN	http://cansar.icr.ac.uk/cansar/molecular-targets/Q68CL5/				0	0	0	0	0	0	0	-3	59
Q9GZZ1	NAA50	N-alpha-acetyltransferase 50	2.3.1.258	NAA50_HUMAN, NAA50, MAK3, NAT13, NAT5	Cytoplasm, Nucleus	Q9GZZ1 NAA50_HUMAN N-alpha-acetyltransferase 50 Q9GZZ1,D3DN74,Q68DQ1 N-acetyltransferase 13, N-acetyltransferase 5, N-acetyltransferase san homolog, N-epsilon-acetyltransferase 50, NatE catalytic subunit MAK3, NAT13, NAT5	cytoplasm, cytosol, extracellular exosome, nata complex, nucleus	acetyltransferase family	http://zinc.docking.org/results/combination?filter.purchasability=purchasable&annotation.name=NAA50_HUMAN	http://cansar.icr.ac.uk/cansar/molecular-targets/Q9GZZ1/				12	9	12	12	100	12	100	-3	59
Q9UJZ1	STOML2	Stomatin-like protein 2, mitochondrial		STML2_HUMAN, STOML2, SLP2	Cell membrane, Mitochondrion, Mitochondrion inner membrane, Mitochondrion intermembrane space, Membrane raft, Cytoplasm, Cytoskeleton	Q9UJZ1 STML2_HUMAN Stomatin-like protein 2, mitochondrial Q9UJZ1,B4E1K7,D3DRN3,O60376,Q53G29,Q96FY2,Q9P042 EPB72-like protein 2, Paraprotein target 7 SLP2	cell, cytoskeleton, extrinsic component of plasma membrane, membrane raft, mitochondrial inner membrane, mitochondrial intermembrane space	band 7/mec-2 family	http://zinc.docking.org/results/combination?filter.purchasability=purchasable&annotation.name=STML2_HUMAN	http://cansar.icr.ac.uk/cansar/molecular-targets/Q9UJZ1/				0	0	0	0	0	0	0	1.4	94
P61289	PSME3	Proteasome activator complex subunit 3		PSME3_HUMAN, PSME3	Nucleus, Cytoplasm	P61289 PSME3_HUMAN Proteasome activator complex subunit 3 P61289,A8K9A3,O35563,P97373,Q12920,Q13172,Q9BQD9 11S regulator complex subunit gamma, Activator of multicatalytic protease subunit 3, Ki nuclear autoantigen, Proteasome activator 28 subunit gamma	cytoplasm, cytosol, membrane, nucleoplasm, nucleus, proteasome activator complex, proteasome complex	PA28 family	http://zinc.docking.org/results/combination?filter.purchasability=purchasable&annotation.name=PSME3_HUMAN	http://cansar.icr.ac.uk/cansar/molecular-targets/P61289/				0	0	0	0	0	0	0	-3	59
P61019	RAB2A	Ras-related protein Rab-2A		RAB2A_HUMAN, RAB2A, RAB2	Endoplasmic reticulum-Golgi intermediate compartment membrane, Melanosome, Endoplasmic reticulum membrane, Golgi apparatus membrane	P61019 RAB2A_HUMAN Ras-related protein Rab-2A P61019,B2R5W8,B4DMQ5,P08886 RAB2	cytosol, endoplasmic reticulum membrane, endoplasmic reticulum-golgi intermediate compartment membrane, extracellular exosome, golgi apparatus, golgi membrane, lysosomal membrane, melanosome, nucleus	Rab family	http://zinc.docking.org/results/combination?filter.purchasability=purchasable&annotation.name=RAB2A_HUMAN	http://cansar.icr.ac.uk/cansar/molecular-targets/P61019/				1	1	1	0	0	1	100	-3	59	1	1	1	1	1	1	1
Q9Y696	CLIC4	Chloride intracellular channel protein 4		CLIC4_HUMAN, CLIC4	Cytoplasm, Cytoskeleton, Microtubule organizing center, Centrosome, Cytoplasmic vesicle membrane, Nucleus matrix, Cell membrane, Mitochondrion, Cell junction	Q9Y696 CLIC4_HUMAN Chloride intracellular channel protein 4 Q9Y696,Q9UFW9,Q9UQJ6 Intracellular chloride ion channel protein p64H1	actin cytoskeleton, apical part of cell, cell, cell surface, cell-cell junction, centrosome, chloride channel complex, cytoplasm, cytoplasmic vesicle membrane, cytosol, extracellular exosome, intracellular, microvillus, midbody, mitochondrion, nuclear matrix, nucleus, perinuclear region of cytoplasm, plasma membrane	chloride channel CLIC family	http://zinc.docking.org/results/combination?filter.purchasability=purchasable&annotation.name=CLIC4_HUMAN	http://cansar.icr.ac.uk/cansar/molecular-targets/Q9Y696/				3	0	2	0	0	2	100	-3	59
Q9BQC6	MRPL57	Ribosomal protein 63, mitochondrial		RT63_HUMAN, MRPL57, MRP63	Mitochondrion	Q9BQC6 RT63_HUMAN Ribosomal protein 63, mitochondrial Q9BQC6,A2A332 Mitochondrial large ribosomal subunit protein mL63, Mitochondrial ribosomal protein 63, Mitochondrial ribosomal protein L57 MRP63	mitochondrial inner membrane, mitochondrial large ribosomal subunit, mitochondrial ribosome, mitochondrion	mitochondrion-specific ribosomal protein mL63 family	http://zinc.docking.org/results/combination?filter.purchasability=purchasable&annotation.name=RT63_HUMAN	http://cansar.icr.ac.uk/cansar/molecular-targets/Q9BQC6/				3	0	3	0	0	0	0	-3	59
Q96A49	SYAP1	Synapse-associated protein 1		SYAP1_HUMAN, SYAP1	Cytoplasm, Perinuclear region, Golgi apparatus, Perikaryon, Cell projection, Axon, Cell projection, Dendrite, Cell projection, Growth cone, Cell junction, Synapse, Presynaptic cell membrane, Cell junction, Synapse, Postsynaptic cell membrane, Membrane	Q96A49 SYAP1_HUMAN Synapse-associated protein 1 Q96A49,Q68CP1,Q96C60,Q96JQ6,Q96T20 BSD domain-containing signal transducer and Akt interactor protein	axon, cell junction, cytosol, dendrite, extracellular exosome, extrinsic component of cytoplasmic side of plasma membrane, golgi apparatus, growth cone, nucleoplasm, perikaryon, perinuclear region of cytoplasm, postsynaptic membrane, presynaptic membrane		http://zinc.docking.org/results/combination?filter.purchasability=purchasable&annotation.name=SYAP1_HUMAN	http://cansar.icr.ac.uk/cansar/molecular-targets/Q96A49/				1	0	1	0	0	1	100	-1.2	66
P08754	GNAI3	Guanine nucleotide-binding protein G(i) subunit alpha		GNAI3_HUMAN, GNAI3	Cytoplasm, Cell membrane, Cytoplasm, Cytoskeleton, Microtubule organizing center, Centrosome, Membrane	P08754 GNAI3_HUMAN Guanine nucleotide-binding protein G(i) subunit alpha P08754,P17539,Q5TZX1 G(i) alpha-3	centrosome, cytoplasm, extracellular exosome, golgi apparatus, heterotrimeric g-protein complex, lysosomal membrane, membrane, membrane raft, midbody, plasma membrane, zymogen granule	G-alpha family	http://zinc.docking.org/results/combination?filter.purchasability=purchasable&annotation.name=GNAI3_HUMAN	http://cansar.icr.ac.uk/cansar/molecular-targets/P08754/				6	6	6	6	100	6	100	-3	59	1	35	0	0	1	0	0
Q9Y5B9	SUPT16H	FACT complex subunit SPT16		SP16H_HUMAN, SUPT16H, FACT140, FACTP140	Nucleus, Chromosome	Q9Y5B9 SP16H_HUMAN FACT complex subunit SPT16 Q9Y5B9,Q6GMT8,Q6P2F1,Q6PJM1,Q9NRX0 Chromatin-specific transcription elongation factor 140 kDa subunit, FACT 140 kDa subunit, FACTp140, Facilitates chromatin transcription complex subunit SPT16 FACT140, FACTP140	chromosome, fact complex, nucleoplasm	peptidase M24 family	http://zinc.docking.org/results/combination?filter.purchasability=purchasable&annotation.name=SP16H_HUMAN	http://cansar.icr.ac.uk/cansar/molecular-targets/Q9Y5B9/				8	0	8	1	13	8	100	-0.5	74
Q99733	NAP1L4	Nucleosome assembly protein 1-like 4		NP1L4_HUMAN, NAP1L4, NAP2	Nucleus, Cytoplasm	Q99733 NP1L4_HUMAN Nucleosome assembly protein 1-like 4 Q99733,B2R6J4,F5HFY4 Nucleosome assembly protein 2 NAP2	cytoplasm, nucleus	nucleosome assembly protein (NAP) family	http://zinc.docking.org/results/combination?filter.purchasability=purchasable&annotation.name=NP1L4_HUMAN	http://cansar.icr.ac.uk/cansar/molecular-targets/Q99733/				0	0	0	0	0	0	0	-3	59	1	4	0	0	1	0	0
O75131	CPNE3	Copine-3		CPNE3_HUMAN, CPNE3, CPN3, KIAA0636	Nucleus, Cytoplasm, Cell membrane, Cell junction, Cell junction, Focal adhesion	O75131 CPNE3_HUMAN Copine-3 O75131,A8KA47,Q8IYA1 Copine III CPN3, KIAA0636	azurophil granule membrane, cell junction, cytoplasm, cytosol, extracellular exosome, focal adhesion, mitochondrion, nucleolus, nucleoplasm, nucleus, plasma membrane	copine family	http://zinc.docking.org/results/combination?filter.purchasability=purchasable&annotation.name=CPNE3_HUMAN	http://cansar.icr.ac.uk/cansar/molecular-targets/O75131/				0	0	0	0	0	0	0	-3	59
O60573	EIF4E2	Eukaryotic translation initiation factor 4E type 2		IF4E2_HUMAN, EIF4E2, EIF4EL3		O60573 IF4E2_HUMAN Eukaryotic translation initiation factor 4E type 2 O60573,B8ZZJ9,O75349 Eukaryotic translation initiation factor 4E homologous protein, Eukaryotic translation initiation factor 4E-like 3, eIF4E-like protein 4E-LP, mRNA cap-binding protein 4EHP, mRNA cap-binding protein type 3 EIF4EL3	cytosol, eukaryotic translation initiation factor 4f complex, mrna cap binding complex	eukaryotic initiation factor 4E family	http://zinc.docking.org/results/combination?filter.purchasability=purchasable&annotation.name=IF4E2_HUMAN	http://cansar.icr.ac.uk/cansar/molecular-targets/O60573/				7	0	7	3	43	6	86	-3	59
P05455	SSB	Lupus La protein		LA_HUMAN, SSB	Nucleus	P05455 LA_HUMAN Lupus La protein P05455,Q15367,Q53XJ4 La autoantigen, La ribonucleoprotein, Sjoegren syndrome type B antigen	cytoplasm, nuclear chromosome, nucleus, ribonucleoprotein complex		http://zinc.docking.org/results/combination?filter.purchasability=purchasable&annotation.name=LA_HUMAN	http://cansar.icr.ac.uk/cansar/molecular-targets/P05455/				9	0	9	6	67	8	89	-3	59	1	8	0	0	1	0	0
Q9UKR5	ERG28	Probable ergosterol biosynthetic protein 28		ERG28_HUMAN, ERG28, C14orf1	Endoplasmic reticulum membrane	Q9UKR5 ERG28_HUMAN Probable ergosterol biosynthetic protein 28 Q9UKR5,Q9P093,Q9UPI2 C14orf1	endoplasmic reticulum membrane, integral component of membrane, transport vesicle	ERG28 family	http://zinc.docking.org/results/combination?filter.purchasability=purchasable&annotation.name=ERG28_HUMAN	http://cansar.icr.ac.uk/cansar/molecular-targets/Q9UKR5/				0	0	0	0	0	0	0	-3	59
P18754	RCC1	Regulator of chromosome condensation		RCC1_HUMAN, RCC1, CHC1	Nucleus, Chromosome, Cytoplasm	P18754 RCC1_HUMAN Regulator of chromosome condensation P18754,Q16269,Q6NT97 Cell cycle regulatory protein, Chromosome condensation protein 1 CHC1	chromatin, condensed nuclear chromosome, cytoplasm, nuclear chromatin, nuclear membrane, nucleoplasm, nucleus, protein-containing complex		http://zinc.docking.org/results/combination?filter.purchasability=purchasable&annotation.name=RCC1_HUMAN	http://cansar.icr.ac.uk/cansar/molecular-targets/P18754/				10	3	3	3	100	3	100	-3	59
Q9UJX4	ANAPC5	Anaphase-promoting complex subunit 5		APC5_HUMAN, ANAPC5, APC5		Q9UJX4 APC5_HUMAN Anaphase-promoting complex subunit 5 Q9UJX4,E9PFB2,Q8N4H7,Q9BQD4 Cyclosome subunit 5 APC5	anaphase-promoting complex, cytosol, nucleoplasm, nucleus	APC5 family	http://zinc.docking.org/results/combination?filter.purchasability=purchasable&annotation.name=APC5_HUMAN	http://cansar.icr.ac.uk/cansar/molecular-targets/Q9UJX4/				13	0	9	9	100	9	100	-3	59
P00387	CYB5R3	NADH-cytochrome b5 reductase 3	1.6.2.2	NB5R3_HUMAN, CYB5R3, DIA1	Endoplasmic reticulum membrane, Mitochondrion outer membrane, Cytoplasm	P00387 NB5R3_HUMAN NADH-cytochrome b5 reductase 3 P00387,B1AHF2,B7Z7L3,O75675,Q8TDL8,Q8WTS8,Q9UEN4,Q9UEN5,Q9UL55,Q9UL56 Diaphorase-1 DIA1	azurophil granule lumen, cytoplasm, endoplasmic reticulum, endoplasmic reticulum membrane, extracellular region, hemoglobin complex, lipid droplet, membrane, mitochondrial outer membrane, mitochondrion	flavoprotein pyridine nucleotide cytochrome reductase family	http://zinc.docking.org/results/combination?filter.purchasability=purchasable&annotation.name=NB5R3_HUMAN	http://cansar.icr.ac.uk/cansar/molecular-targets/P00387/				1	1	1	1	100	1	100	-1.5	64	1	34	0	0	1	0	0
P20645	M6PR	Cation-dependent mannose-6-phosphate receptor		MPRD_HUMAN, M6PR, MPR46, MPRD	Lysosome membrane	P20645 MPRD_HUMAN Cation-dependent mannose-6-phosphate receptor P20645,A8K528,D3DUV5 46 kDa mannose 6-phosphate receptor MPR46, MPRD	clathrin-coated vesicle membrane, endosome, integral component of plasma membrane, late endosome, lysosomal membrane, membrane, perinuclear region of cytoplasm, plasma membrane, trans-golgi network, trans-golgi network membrane, transport vesicle		http://zinc.docking.org/results/combination?filter.purchasability=purchasable&annotation.name=MPRD_HUMAN	http://cansar.icr.ac.uk/cansar/molecular-targets/P20645/				1	0	0	0	0	0	0	-3	59	1	5	0	0	1	0	0
P51114	FXR1	Fragile X mental retardation syndrome-related protein 1		FXR1_HUMAN, FXR1	Cytoplasm	P51114 FXR1_HUMAN Fragile X mental retardation syndrome-related protein 1 P51114,A8K9B8,Q7Z450,Q8N6R8	axon, costamere, cytoplasm, cytoplasmic ribonucleoprotein granule, cytosol, dendritic filopodium, dendritic spine, dendritic spine neck, glutamatergic synapse, growth cone, membrane, neuronal cell body, nucleolus, nucleus, perinuclear region of cytoplasm, polysome, postsynaptic density, presynapse, ribonucleoprotein granule	FMR1 family	http://zinc.docking.org/results/combination?filter.purchasability=purchasable&annotation.name=FXR1_HUMAN	http://cansar.icr.ac.uk/cansar/molecular-targets/P51114/				3	0	3	0	0	3	100	-3	59
Q8WVP7	LMBR1	Limb region 1 protein homolog		LMBR1_HUMAN, LMBR1, C7orf2, DIF14	Membrane	Q8WVP7 LMBR1_HUMAN Limb region 1 protein homolog Q8WVP7,A4D242,Q8N3E3,Q96QZ5,Q9H5N0,Q9HAG9,Q9UDN5,Q9Y6U2 Differentiation-related gene 14 protein C7orf2, DIF14	integral component of membrane	LIMR family	http://zinc.docking.org/results/combination?filter.purchasability=purchasable&annotation.name=LMBR1_HUMAN	http://cansar.icr.ac.uk/cansar/molecular-targets/Q8WVP7/				0	0	0	0	0	0	0	-3	59
P61088	UBE2N	Ubiquitin-conjugating enzyme E2 N	2.3.2.23	UBE2N_HUMAN, UBE2N, BLU	Nucleus, Cytoplasm	P61088 UBE2N_HUMAN Ubiquitin-conjugating enzyme E2 N P61088,Q16781,Q53Y81 Bendless-like ubiquitin-conjugating enzyme, E2 ubiquitin-conjugating enzyme N, Ubc13, UbcH13, Ubiquitin carrier protein N, Ubiquitin-protein ligase N BLU	cytoplasm, cytosol, extracellular exosome, fibrillar center, nucleoplasm, nucleus, protein-containing complex, ubc13-mms2 complex, ubc13-uev1a complex, ubiquitin ligase complex	ubiquitin-conjugating enzyme family	http://zinc.docking.org/results/combination?filter.purchasability=purchasable&annotation.name=UBE2N_HUMAN	http://cansar.icr.ac.uk/cansar/molecular-targets/P61088/				37	3	37	8	22	31	84	-0.05	79	1	1220	0	0	1	0	0
Q96I51	RCC1L	RCC1-like G exchanging factor-like protein		RCC1L_HUMAN, RCC1L, WBSCR16	Mitochondrion membrane, Mitochondrion inner membrane	Q96I51 RCC1L_HUMAN RCC1-like G exchanging factor-like protein Q96I51,D3DXK0,F5GX55,F5H6C7,Q548B1,Q8IW88,Q8N572,Q9H0G7 Williams-Beuren syndrome chromosomal region 16 protein WBSCR16	mitochondrial inner membrane, mitochondrial membrane		http://zinc.docking.org/results/combination?filter.purchasability=purchasable&annotation.name=RCC1L_HUMAN	http://cansar.icr.ac.uk/cansar/molecular-targets/Q96I51/				1	0	1	1	100	1	100	-3	59
Q96DH6	MSI2	RNA-binding protein Musashi homolog 2		MSI2H_HUMAN, MSI2	Cytoplasm	Q96DH6 MSI2H_HUMAN RNA-binding protein Musashi homolog 2 Q96DH6,Q7Z6M7,Q8N9T4	cytoplasm, nucleus, polysome, ribonucleoprotein complex	Musashi family	http://zinc.docking.org/results/combination?filter.purchasability=purchasable&annotation.name=MSI2H_HUMAN	http://cansar.icr.ac.uk/cansar/molecular-targets/Q96DH6/				3	0	3	0	0	1	34	-1.25	66
Q9NR33	POLE4	DNA polymerase epsilon subunit 4		DPOE4_HUMAN, POLE4	Nucleus	Q9NR33 DPOE4_HUMAN DNA polymerase epsilon subunit 4 Q9NR33,Q53TR2 DNA polymerase II subunit 4, DNA polymerase epsilon subunit p12	ada2/gcn5/ada3 transcription activator complex, epsilon dna polymerase complex, nucleoplasm, nucleus		http://zinc.docking.org/results/combination?filter.purchasability=purchasable&annotation.name=DPOE4_HUMAN	http://cansar.icr.ac.uk/cansar/molecular-targets/Q9NR33/				0	0	0	0	0	0	0	-3	59
Q9H5J8	TAF1D	TATA box-binding protein-associated factor RNA polymerase I subunit D		TAF1D_HUMAN, TAF1D, JOSD3	Nucleus	Q9H5J8 TAF1D_HUMAN TATA box-binding protein-associated factor RNA polymerase I subunit D Q9H5J8,Q6I9Y6 RNA polymerase I-specific TBP-associated factor 41 kDa, TATA box-binding protein-associated factor 1D, Transcription initiation factor SL1/TIF-IB subunit D JOSD3	centriolar satellite, cytosol, mitotic spindle, nucleolus, nucleoplasm, rna polymerase transcription factor sl1 complex		http://zinc.docking.org/results/combination?filter.purchasability=purchasable&annotation.name=TAF1D_HUMAN	http://cansar.icr.ac.uk/cansar/molecular-targets/Q9H5J8/				0	0	0	0	0	0	0	-3	59
O60502	OGA	Protein O-GlcNAcase	3.2.1.169	OGA_HUMAN, OGA, HEXC, KIAA0679, MEA5, MGEA5	Nucleus, Cytoplasm	O60502 OGA_HUMAN Protein O-GlcNAcase O60502,B7WPB9,D3DR79,E9PGF9,O75166,Q86WV0,Q8IV98,Q9BVA5,Q9HAR0 Beta-N-acetylglucosaminidase, Beta-N-acetylhexosaminidase, Beta-hexosaminidase, Meningioma-expressed antigen 5, N-acetyl-beta-D-glucosaminidase, N-acetyl-beta-glucosaminidase, Nuclear cytoplasmic O-GlcNAcase and acetyltransferase HEXC, KIAA0679, MEA5, MGEA5	cytosol, membrane, nucleus	glycosyl hydrolase 84 family	http://zinc.docking.org/results/combination?filter.purchasability=purchasable&annotation.name=OGA_HUMAN	http://cansar.icr.ac.uk/cansar/molecular-targets/O60502/				19	8	17	10	59	17	100	-0.85	70	1	158	102	101	1	1	1
Q9Y236	OSGIN2	Oxidative stress-induced growth inhibitor 2		OSGI2_HUMAN, OSGIN2, C8orf1		Q9Y236 OSGI2_HUMAN Oxidative stress-induced growth inhibitor 2 Q9Y236 hT41 C8orf1		OKL38 family	http://zinc.docking.org/results/combination?filter.purchasability=purchasable&annotation.name=OSGI2_HUMAN	http://cansar.icr.ac.uk/cansar/molecular-targets/Q9Y236/				0	0	0	0	0	0	0	-1.85	60
Q8WW12	PCNP	PEST proteolytic signal-containing nuclear protein		PCNP_HUMAN, PCNP	Nucleus	Q8WW12 PCNP_HUMAN PEST proteolytic signal-containing nuclear protein Q8WW12,B2RBE7,D3DN52,Q53GF3,Q6AI44,Q96CU3,Q9NS81	nuclear body, nucleoplasm, nucleus		http://zinc.docking.org/results/combination?filter.purchasability=purchasable&annotation.name=PCNP_HUMAN	http://cansar.icr.ac.uk/cansar/molecular-targets/Q8WW12/				0	0	0	0	0	0	0	-3	59
O15511	ARPC5	Actin-related protein 2/3 complex subunit 5		ARPC5_HUMAN, ARPC5, ARC16	Cytoplasm, Cytoskeleton, Cell projection, Nucleus	O15511 ARPC5_HUMAN Actin-related protein 2/3 complex subunit 5 O15511,A6NEC4,Q6PG42 Arp2/3 complex 16 kDa subunit ARC16	actin cytoskeleton, arp2/3 protein complex, cytoplasm, cytosol, endosome, extracellular exosome, extracellular region, ficolin-1-rich granule lumen, focal adhesion, growth cone, lamellipodium, nucleus, secretory granule lumen, site of double-strand break	ARPC5 family	http://zinc.docking.org/results/combination?filter.purchasability=purchasable&annotation.name=ARPC5_HUMAN	http://cansar.icr.ac.uk/cansar/molecular-targets/O15511/				2	0	2	1	50	2	100	-3	59
P78411	IRX5	Iroquois-class homeodomain protein IRX-5		IRX5_HUMAN, IRX5, IRX2A, IRXB2	Nucleus	P78411 IRX5_HUMAN Iroquois-class homeodomain protein IRX-5 P78411,H0YMS7,P78416,Q7Z2E1 Homeodomain protein IRX-2A, Homeodomain protein IRXB2, Iroquois homeobox protein 5 IRX2A, IRXB2	nuclear chromatin	TALE/IRO homeobox family	http://zinc.docking.org/results/combination?filter.purchasability=purchasable&annotation.name=IRX5_HUMAN	http://cansar.icr.ac.uk/cansar/molecular-targets/P78411/				0	0	0	0	0	0	0	-3	59
Q969S6	TMEM203	Transmembrane protein 203		TM203_HUMAN, TMEM203	Endoplasmic reticulum membrane	Q969S6 TM203_HUMAN Transmembrane protein 203 Q969S6,Q6NW08	cell, endoplasmic reticulum, endoplasmic reticulum membrane, integral component of membrane		http://zinc.docking.org/results/combination?filter.purchasability=purchasable&annotation.name=TM203_HUMAN	http://cansar.icr.ac.uk/cansar/molecular-targets/Q969S6/				0	0	0	0	0	0	0	-3	59
Q96P16	RPRD1A	Regulation of nuclear pre-mRNA domain-containing protein 1A		RPR1A_HUMAN, RPRD1A, P15RS		Q96P16 RPR1A_HUMAN Regulation of nuclear pre-mRNA domain-containing protein 1A Q96P16,A8KA42,B2RBA3,Q7Z5G8,Q96FY9,Q9NVL4 Cyclin-dependent kinase inhibitor 2B-related protein, p15INK4B-related protein P15RS	nucleoplasm, rna polymerase ii	UPF0400 (RTT103) family	http://zinc.docking.org/results/combination?filter.purchasability=purchasable&annotation.name=RPR1A_HUMAN	http://cansar.icr.ac.uk/cansar/molecular-targets/Q96P16/				2	0	2	0	0	2	100	-3	59
P34932	HSPA4	Heat shock 70 kDa protein 4		HSP74_HUMAN, HSPA4, APG2	Cytoplasm	P34932 HSP74_HUMAN Heat shock 70 kDa protein 4 P34932,O95756,Q2TAL4,Q9BUK9 HSP70RY, Heat shock 70-related protein APG-2 APG2	cytosol, extracellular exosome, nucleus	heat shock protein 70 family	http://zinc.docking.org/results/combination?filter.purchasability=purchasable&annotation.name=HSP74_HUMAN	http://cansar.icr.ac.uk/cansar/molecular-targets/P34932/				0	0	0	0	0	0	0	0.8	88
P53680	AP2S1	AP-2 complex subunit sigma		AP2S1_HUMAN, AP2S1, AP17, CLAPS2	Cell membrane, Membrane, Coated pit	P53680 AP2S1_HUMAN AP-2 complex subunit sigma P53680,B2R4Z4,O75977,Q6PK67 Adaptor protein complex AP-2 subunit sigma, Adaptor-related protein complex 2 subunit sigma, Clathrin assembly protein 2 sigma small chain, Clathrin coat assembly protein AP17, Clathrin coat-associated protein AP17, HA2 17 kDa subunit, Plasma membrane adaptor AP-2 17 kDa protein, Sigma2-adaptin AP17, CLAPS2	ap-2 adaptor complex, clathrin-coated endocytic vesicle, clathrin-coated endocytic vesicle membrane, cytosol, endocytic vesicle membrane, endolysosome membrane, intracellular membrane-bounded organelle, plasma membrane	adaptor complexes small subunit family	http://zinc.docking.org/results/combination?filter.purchasability=purchasable&annotation.name=AP2S1_HUMAN	http://cansar.icr.ac.uk/cansar/molecular-targets/P53680/				15	0	15	1	7	5	34	-1.15	67
P28482	MAPK1	Mitogen-activated protein kinase 1	2.7.11.24	MK01_HUMAN, MAPK1, ERK2, PRKM1, PRKM2	Cytoplasm, Cytoskeleton, Spindle, Nucleus, Cytoplasm, Cytoskeleton, Microtubule organizing center, Centrosome, Cytoplasm, Membrane, Caveola	P28482 MK01_HUMAN Mitogen-activated protein kinase 1 P28482,A8CZ64 ERT1, Extracellular signal-regulated kinase 2, MAP kinase isoform p42, Mitogen-activated protein kinase 2 ERK2, PRKM1, PRKM2	axon, azurophil granule lumen, caveola, cell, cytoplasm, cytoskeleton, cytosol, dendrite cytoplasm, early endosome, extracellular region, ficolin-1-rich granule lumen, focal adhesion, golgi apparatus, late endosome, microtubule organizing center, mitochondrion, mitotic spindle, nucleoplasm, nucleus, perikaryon, plasma membrane, postsynaptic density, protein-containing complex, pseudopodium	CMGC Ser/Thr protein kinase family	http://zinc.docking.org/results/combination?filter.purchasability=purchasable&annotation.name=MK01_HUMAN	http://cansar.icr.ac.uk/cansar/molecular-targets/P28482/	48.55|Q15759|MAPK11|Regorafenib|Whole:::Protein		48.55|Q15759|MAPK11|Regorafenib|Whole:::Protein||39.09|P35916|FLT4|Axitinib,Cabozantinib,CABOZANTINIB S-MALATE,Lenvatinib,Lenvatinib Mesylate,Pazopanib,Pazopanib Hydrochloride,Regorafenib,Sorafenib,Sorafenib Tosylate,Sunitinib,Sunitinib Malate,Vandetanib|Whole:::Protein||38.71|P35968|KDR|Axitinib,Cabozantinib,CABOZANTINIB S-MALATE,Lenvatinib,Lenvatinib Mesylate,Pazopanib,Pazopanib Hydrochloride,R…	112	101	109	94	87	109	100	1	90	1	6173	2307	1980	1	1	1
Q13951	CBFB	Core-binding factor subunit beta		PEBB_HUMAN, CBFB	Nucleus	Q13951 PEBB_HUMAN Core-binding factor subunit beta Q13951,A8K347,Q13124,Q9HCT2 Polyomavirus enhancer-binding protein 2 beta subunit, SL3-3 enhancer factor 1 subunit beta, SL3/AKV core-binding factor beta subunit	core-binding factor complex, membrane, nucleoplasm, nucleus	CBF-beta family	http://zinc.docking.org/results/combination?filter.purchasability=purchasable&annotation.name=PEBB_HUMAN	http://cansar.icr.ac.uk/cansar/molecular-targets/Q13951/				6	1	6	3	50	5	84	-3	59	1	34	0	0	1	0	0
Q9UN86	G3BP2	Ras GTPase-activating protein-binding protein 2		G3BP2_HUMAN, G3BP2, KIAA0660	Cytoplasm, Cytoplasm, Stress granule	Q9UN86 G3BP2_HUMAN Ras GTPase-activating protein-binding protein 2 Q9UN86,A8K6X1,O60606,O75149,Q9UPA1 GAP SH3 domain-binding protein 2 KIAA0660	cytoplasm, cytoplasmic stress granule, cytosol, ribonucleoprotein complex		http://zinc.docking.org/results/combination?filter.purchasability=purchasable&annotation.name=G3BP2_HUMAN	http://cansar.icr.ac.uk/cansar/molecular-targets/Q9UN86/				1	0	1	0	0	1	100	-1.15	67
O43676	NDUFB3	NADH dehydrogenase [ubiquinone] 1 beta subcomplex subunit 3		NDUB3_HUMAN, NDUFB3	Mitochondrion inner membrane	O43676 NDUB3_HUMAN NADH dehydrogenase [ubiquinone] 1 beta subcomplex subunit 3 O43676,Q6IB80 Complex I-B12, NADH-ubiquinone oxidoreductase B12 subunit	integral component of membrane, mitochondrial inner membrane, mitochondrial respiratory chain complex i	complex I NDUFB3 subunit family	http://zinc.docking.org/results/combination?filter.purchasability=purchasable&annotation.name=NDUB3_HUMAN	http://cansar.icr.ac.uk/cansar/molecular-targets/O43676/				2	0	2	0	0	2	100	-3	59
Q8IX04	UEVLD	Ubiquitin-conjugating enzyme E2 variant 3		UEVLD_HUMAN, UEVLD, UEV3		Q8IX04 UEVLD_HUMAN Ubiquitin-conjugating enzyme E2 variant 3 Q8IX04,B2RB69,B4DL43,F5H6L6,H7BYD6,Q6P2F0,Q96FF5,Q9NUX7 EV and lactate/malate dehydrogenase domain-containing protein UEV3	extracellular exosome		http://zinc.docking.org/results/combination?filter.purchasability=purchasable&annotation.name=UEVLD_HUMAN	http://cansar.icr.ac.uk/cansar/molecular-targets/Q8IX04/				2	0	2	1	50	2	100	-3	59
Q92575	UBXN4	UBX domain-containing protein 4		UBXN4_HUMAN, UBXN4, KIAA0242, UBXD2, UBXDC1	Endoplasmic reticulum membrane, Nucleus envelope	Q92575 UBXN4_HUMAN UBX domain-containing protein 4 Q92575,A8K9W4,Q4ZG56,Q8IYM5 Erasin, UBX domain-containing protein 2 KIAA0242, UBXD2, UBXDC1	cytosol, endoplasmic reticulum, endoplasmic reticulum membrane, nuclear envelope		http://zinc.docking.org/results/combination?filter.purchasability=purchasable&annotation.name=UBXN4_HUMAN	http://cansar.icr.ac.uk/cansar/molecular-targets/Q92575/				1	0	1	0	0	1	100	-3	59
Q15691	MAPRE1	Microtubule-associated protein RP/EB family member 1		MARE1_HUMAN, MAPRE1	Cytoplasm, Cytoskeleton, Cytoplasm, Cytoskeleton, Microtubule organizing center, Centrosome, Golgi apparatus	Q15691 MARE1_HUMAN Microtubule-associated protein RP/EB family member 1 Q15691,B2R6I7,E1P5M8,Q3KQS8 APC-binding protein EB1, End-binding protein 1	cell projection membrane, centrosome, cortical microtubule cytoskeleton, cytoplasmic microtubule, cytosol, focal adhesion, golgi apparatus, microtubule, microtubule organizing center, microtubule plus-end, mitotic spindle astral microtubule end, spindle midzone	MAPRE family	http://zinc.docking.org/results/combination?filter.purchasability=purchasable&annotation.name=MARE1_HUMAN	http://cansar.icr.ac.uk/cansar/molecular-targets/Q15691/				28	1	27	5	19	18	67	-3	59
Q7Z739	YTHDF3	YTH domain-containing family protein 3		YTHD3_HUMAN, YTHDF3	Cytoplasm, Cytosol	Q7Z739 YTHD3_HUMAN YTH domain-containing family protein 3 Q7Z739,B3KXL4,Q63Z37,Q659A3	cytosol		http://zinc.docking.org/results/combination?filter.purchasability=purchasable&annotation.name=YTHD3_HUMAN	http://cansar.icr.ac.uk/cansar/molecular-targets/Q7Z739/				0	0	0	0	0	0	0	-3	59
Q9P289	STK26	Serine/threonine-protein kinase 26	2.7.11.1	STK26_HUMAN, STK26, MASK, MST4	Cytoplasm, Golgi apparatus	Q9P289 STK26_HUMAN Serine/threonine-protein kinase 26 Q9P289,B2RAU2,Q3ZB77,Q8NC04,Q9BXC3,Q9BXC4 MST3 and SOK1-related kinase, Mammalian STE20-like protein kinase 4, Serine/threonine-protein kinase MASK MASK, MST4	apical plasma membrane, cell periphery, cytoplasm, cytosol, extracellular exosome, golgi apparatus, golgi membrane, golgi-associated vesicle, membrane, perinuclear region of cytoplasm, vesicle membrane	STE Ser/Thr protein kinase family	http://zinc.docking.org/results/combination?filter.purchasability=purchasable&annotation.name=STK26_HUMAN	http://cansar.icr.ac.uk/cansar/molecular-targets/Q9P289/	40.21|Q00534|CDK6|Abemaciclib,Palbociclib,Ribociclib,Ribociclib Succinate|Whole:::Protein		40.21|Q00534|CDK6|Abemaciclib,Palbociclib,Ribociclib,Ribociclib Succinate|Whole:::Protein||39.18|P11802|CDK4|Abemaciclib,Palbociclib,Ribociclib,Ribociclib Succinate|Whole:::Protein||35.62|P23458|JAK1|Baricitinib,Ruxolitinib,Ruxolitinib Phosphate,Upadacitinib|Whole:::Protein	8	2	6	4	67	5	84	-0.45	74	1	973	9	5	1	1	1
Q9UKM9	RALY	RNA-binding protein Raly		RALY_HUMAN, RALY, HNRPCL2, P542	Nucleus	Q9UKM9 RALY_HUMAN RNA-binding protein Raly Q9UKM9,Q14621,Q2M365,Q5QPL8,Q9BQX6,Q9UJE3 Autoantigen p542, Heterogeneous nuclear ribonucleoprotein C-like 2, hnRNP associated with lethal yellow protein homolog HNRPCL2, P542	catalytic step 2 spliceosome, nucleus	RRM HNRPC family	http://zinc.docking.org/results/combination?filter.purchasability=purchasable&annotation.name=RALY_HUMAN	http://cansar.icr.ac.uk/cansar/molecular-targets/Q9UKM9/				1	0	1	0	0	1	100	-0.2	77
Q8IUR5	TMTC1	Protein O-mannosyl-transferase TMTC1	2.4.1.109	TMTC1_HUMAN, TMTC1	Membrane, Endoplasmic reticulum	Q8IUR5 TMTC1_HUMAN Protein O-mannosyl-transferase TMTC1 Q8IUR5,D0EP37,F5H8B5,Q6PIU4,Q6ZSM5,Q96N52,Q9BXM2 Transmembrane and TPR repeat-containing protein 1	endoplasmic reticulum, integral component of membrane	TMTC family	http://zinc.docking.org/results/combination?filter.purchasability=purchasable&annotation.name=TMTC1_HUMAN	http://cansar.icr.ac.uk/cansar/molecular-targets/Q8IUR5/				0	0	0	0	0	0	0	-1.85	60
P68036	UBE2L3	Ubiquitin-conjugating enzyme E2 L3	2.3.2.23	UB2L3_HUMAN, UBE2L3, UBCE7, UBCH7	Nucleus, Cytoplasm	P68036 UB2L3_HUMAN Ubiquitin-conjugating enzyme E2 L3 P68036,B2R4A7,B4DDG1,B4DSZ4,E7EWS7,P51966,P70653,Q9HAV1 E2 ubiquitin-conjugating enzyme L3, L-UBC, UbcH7, Ubiquitin carrier protein L3, Ubiquitin-conjugating enzyme E2-F1, Ubiquitin-protein ligase L3 UBCE7, UBCH7	cytoplasm, cytosol, nucleoplasm, nucleus, ubiquitin ligase complex	ubiquitin-conjugating enzyme family	http://zinc.docking.org/results/combination?filter.purchasability=purchasable&annotation.name=UB2L3_HUMAN	http://cansar.icr.ac.uk/cansar/molecular-targets/P68036/				14	0	14	5	36	12	86	-3	59
P10114	RAP2A	Ras-related protein Rap-2a		RAP2A_HUMAN, RAP2A	Recycling endosome membrane, Midbody	P10114 RAP2A_HUMAN Ras-related protein Rap-2a P10114,B2RCJ1,Q5JSC1,Q5JSC2 RbBP-30	cytosol, midbody, plasma membrane, recycling endosome, recycling endosome membrane	Ras family	http://zinc.docking.org/results/combination?filter.purchasability=purchasable&annotation.name=RAP2A_HUMAN	http://cansar.icr.ac.uk/cansar/molecular-targets/P10114/				3	3	3	2	67	3	100	-3	59
P63010	AP2B1	AP-2 complex subunit beta		AP2B1_HUMAN, AP2B1, ADTB2, CLAPB1	Cell membrane, Membrane, Coated pit	P63010 AP2B1_HUMAN AP-2 complex subunit beta P63010,A6NJP3,P21851,Q7Z451,Q96J19 AP105B, Adaptor protein complex AP-2 subunit beta, Adaptor-related protein complex 2 subunit beta, Beta-2-adaptin, Beta-adaptin, Clathrin assembly protein complex 2 beta large chain, Plasma membrane adaptor HA2/AP2 adaptin beta subunit ADTB2, CLAPB1	ap-2 adaptor complex, clathrin-coated endocytic vesicle, clathrin-coated endocytic vesicle membrane, cytosol, endocytic vesicle membrane, endolysosome membrane, glutamatergic synapse, membrane, plasma membrane, postsynapse, presynapse	adaptor complexes large subunit family	http://zinc.docking.org/results/combination?filter.purchasability=purchasable&annotation.name=AP2B1_HUMAN	http://cansar.icr.ac.uk/cansar/molecular-targets/P63010/				23	1	22	7	32	20	91	-3	59
Q13523	PRPF4B	Serine/threonine-protein kinase PRP4 homolog	2.7.11.1	PRP4B_HUMAN, PRPF4B, KIAA0536, PRP4, PRP4H, PRP4K	Nucleus	Q13523 PRP4B_HUMAN Serine/threonine-protein kinase PRP4 homolog Q13523,A8K5C9,Q5D0F6,Q5TAY8,Q8IVC3,Q8TDP2,Q96QT7,Q9UEE6 PRP4 kinase, PRP4 pre-mRNA-processing factor 4 homolog KIAA0536, PRP4, PRP4H, PRP4K	catalytic step 2 spliceosome, chromosome, nuclear speck, nucleus	CMGC Ser/Thr protein kinase family	http://zinc.docking.org/results/combination?filter.purchasability=purchasable&annotation.name=PRP4B_HUMAN	http://cansar.icr.ac.uk/cansar/molecular-targets/Q13523/	31.48|P36507|MAP2K2|Binimetinib,Cobimetinib,Cobimetinib Fumarate,Trametinib,Trametinib Dimethyl Sulfoxide|Whole:::Protein			7	6	7	7	100	7	100	0.4	84	1	78	2	1	1	1	1
O00443	PIK3C2A	Phosphatidylinositol 4-phosphate 3-kinase C2 domain-containing subunit alpha	2.7.1.154	P3C2A_HUMAN, PIK3C2A	Cell membrane, Golgi apparatus, Cytoplasmic vesicle, Clathrin-coated vesicle, Nucleus, Cytoplasm	O00443 P3C2A_HUMAN Phosphatidylinositol 4-phosphate 3-kinase C2 domain-containing subunit alpha O00443,B0LPH2,B4E2G4,Q14CQ9 Phosphoinositide 3-kinase-C2-alpha	clathrin-coated vesicle, cytoplasm, cytosol, extracellular exosome, golgi apparatus, membrane, nucleoplasm, phosphatidylinositol 3-kinase complex, plasma membrane, vesicle	PI3/PI4-kinase family	http://zinc.docking.org/results/combination?filter.purchasability=purchasable&annotation.name=P3C2A_HUMAN	http://cansar.icr.ac.uk/cansar/molecular-targets/O00443/	35.12|P48736|PIK3CG|Duvelisib|Whole:::Protein		35.12|P48736|PIK3CG|Duvelisib|Whole:::Protein	8	3	8	2	25	5	63	1.45	94	1	92	4	1	1	1	1
Q12849	GRSF1	G-rich sequence factor 1		GRSF1_HUMAN, GRSF1	Mitochondrion matrix, Cytoplasm	Q12849 GRSF1_HUMAN G-rich sequence factor 1 Q12849,B3KPW0,Q4W5S5,Q6ZST3,Q8IWD6,Q8NBD2	cytoplasm, mitochondrial nucleoid, mitochondrion, ribonucleoprotein granule		http://zinc.docking.org/results/combination?filter.purchasability=purchasable&annotation.name=GRSF1_HUMAN	http://cansar.icr.ac.uk/cansar/molecular-targets/Q12849/				3	0	3	0	0	2	67	-0.55	73
Q9H6K1	ILRUN	Protein ILRUN		ILRUN_HUMAN, ILRUN, C6orf106	Cytoplasm, Nucleus	Q9H6K1 ILRUN_HUMAN Protein ILRUN Q9H6K1,B2R8K7,Q5VV77,Q96MG5,Q9BUR9 Inflammation and lipid regulator with UBA-like and NBR1-like domains protein C6orf106	autophagosome, cytoplasm, nucleus, phagophore assembly site		http://zinc.docking.org/results/combination?filter.purchasability=purchasable&annotation.name=ILRUN_HUMAN	http://cansar.icr.ac.uk/cansar/molecular-targets/Q9H6K1/				1	0	1	0	0	1	100	-3	59
O95758	PTBP3	Polypyrimidine tract-binding protein 3		PTBP3_HUMAN, PTBP3, ROD1		O95758 PTBP3_HUMAN Polypyrimidine tract-binding protein 3 O95758,B1ALY2,B1ALY3,B1ALY5,B1ALY6,B3KME7,Q68DB9,Q86YB3,Q86YH9 Regulator of differentiation 1 ROD1	nucleus		http://zinc.docking.org/results/combination?filter.purchasability=purchasable&annotation.name=PTBP3_HUMAN	http://cansar.icr.ac.uk/cansar/molecular-targets/O95758/				0	0	0	0	0	0	0	-3	59
Q70CQ2	USP34	Ubiquitin carboxyl-terminal hydrolase 34	3.4.19.12	UBP34_HUMAN, USP34, KIAA0570, KIAA0729		Q70CQ2 UBP34_HUMAN Ubiquitin carboxyl-terminal hydrolase 34 Q70CQ2,A8MWD0,B3KWU9,O60316,O94834,Q3B777,Q6P6C9,Q7L8P6,Q8N3T9,Q8TBW2,Q9UGA1 Deubiquitinating enzyme 34, Ubiquitin thioesterase 34, Ubiquitin-specific-processing protease 34 KIAA0570, KIAA0729	cytoplasm, cytosol	peptidase C19 family	http://zinc.docking.org/results/combination?filter.purchasability=purchasable&annotation.name=UBP34_HUMAN	http://cansar.icr.ac.uk/cansar/molecular-targets/Q70CQ2/				0	0	0	0	0	0	0	-1.55	63
Q9NPJ4	PNRC2	Proline-rich nuclear receptor coactivator 2		PNRC2_HUMAN, PNRC2	Nucleus, Cytoplasm, P-body	Q9NPJ4 PNRC2_HUMAN Proline-rich nuclear receptor coactivator 2 Q9NPJ4,B4DU72	cytosol, golgi apparatus, nucleoplasm, nucleus, p-body	PNRC family	http://zinc.docking.org/results/combination?filter.purchasability=purchasable&annotation.name=PNRC2_HUMAN	http://cansar.icr.ac.uk/cansar/molecular-targets/Q9NPJ4/				3	0	0	0	0	0	0	-3	59
Q8IY47	KBTBD2	Kelch repeat and BTB domain-containing protein 2		KBTB2_HUMAN, KBTBD2, BKLHD1, KIAA1489		Q8IY47 KBTB2_HUMAN Kelch repeat and BTB domain-containing protein 2 Q8IY47,A8K9T7,Q86Y62,Q9P239,Q9UFM7,Q9Y382 BTB and kelch domain-containing protein 1 BKLHD1, KIAA1489			http://zinc.docking.org/results/combination?filter.purchasability=purchasable&annotation.name=KBTB2_HUMAN	http://cansar.icr.ac.uk/cansar/molecular-targets/Q8IY47/	27.27|Q14145|KEAP1|Dimethyl Fumarate|Whole:::Protein			0	0	0	0	0	0	0	-1.8	60
P33176	KIF5B	Kinesin-1 heavy chain		KINH_HUMAN, KIF5B, KNS, KNS1	Cytoplasm, Cytoskeleton	P33176 KINH_HUMAN Kinesin-1 heavy chain P33176,A0AVB2,Q5VZ85 Conventional kinesin heavy chain, Ubiquitous kinesin heavy chain KNS, KNS1	axon cytoplasm, axonal growth cone, cell, centriolar satellite, ciliary rootlet, cytosol, dendrite cytoplasm, kinesin complex, membrane, microtubule, perinuclear region of cytoplasm, phagocytic vesicle, vesicle	Kinesin family	http://zinc.docking.org/results/combination?filter.purchasability=purchasable&annotation.name=KINH_HUMAN	http://cansar.icr.ac.uk/cansar/molecular-targets/P33176/				15	5	15	12	80	13	87	-0.6	73	1	97	2	2	1	1	1
Q9UJK0	TSR3	Ribosome biogenesis protein TSR3 homolog		TSR3_HUMAN, TSR3, C16orf42, UND313L		Q9UJK0 TSR3_HUMAN Ribosome biogenesis protein TSR3 homolog Q9UJK0,Q6PJT8 C16orf42, UND313L	cytosol	TSR3 family	http://zinc.docking.org/results/combination?filter.purchasability=purchasable&annotation.name=TSR3_HUMAN	http://cansar.icr.ac.uk/cansar/molecular-targets/Q9UJK0/				0	0	0	0	0	0	0	-3	59
Q92922	SMARCC1	SWI/SNF complex subunit SMARCC1		SMRC1_HUMAN, SMARCC1, BAF155	Nucleus, Cytoplasm	Q92922 SMRC1_HUMAN SWI/SNF complex subunit SMARCC1 Q92922,Q17RS0,Q6P172,Q8IWH2 BRG1-associated factor 155, SWI/SNF complex 155 kDa subunit, SWI/SNF-related matrix-associated actin-dependent regulator of chromatin subfamily C member 1 BAF155	cytoplasm, nbaf complex, npbaf complex, nuclear chromatin, nucleoplasm, nucleus, protein-containing complex, swi/snf complex, xy body	SMARCC family	http://zinc.docking.org/results/combination?filter.purchasability=purchasable&annotation.name=SMRC1_HUMAN	http://cansar.icr.ac.uk/cansar/molecular-targets/Q92922/				3	0	3	0	0	2	67	-3	59
P38117	ETFB	Electron transfer flavoprotein subunit beta		ETFB_HUMAN, ETFB	Mitochondrion matrix	P38117 ETFB_HUMAN Electron transfer flavoprotein subunit beta P38117,A8K766,B3KNY2,Q6IBH7,Q71RF6,Q9Y3S7	mitochondrial matrix, mitochondrion	ETF beta-subunit/FixA family	http://zinc.docking.org/results/combination?filter.purchasability=purchasable&annotation.name=ETFB_HUMAN	http://cansar.icr.ac.uk/cansar/molecular-targets/P38117/				4	4	4	4	100	4	100	-3	59	1	180	1	1	1	1	1
Q8TA86	RP9	Retinitis pigmentosa 9 protein		RP9_HUMAN, RP9	Nucleus	Q8TA86 RP9_HUMAN Retinitis pigmentosa 9 protein Q8TA86 Pim-1-associated protein	nucleus, signal recognition particle receptor complex		http://zinc.docking.org/results/combination?filter.purchasability=purchasable&annotation.name=RP9_HUMAN	http://cansar.icr.ac.uk/cansar/molecular-targets/Q8TA86/				0	0	0	0	0	0	0	-3	59
Q9BTE1	DCTN5	Dynactin subunit 5		DCTN5_HUMAN, DCTN5	Cytoplasm, Cytoskeleton, Chromosome, Centromere, Kinetochore	Q9BTE1 DCTN5_HUMAN Dynactin subunit 5 Q9BTE1,A8K9X8,H3BN51,H3BQA4 Dynactin subunit p25	centrosome, condensed chromosome kinetochore, cytosol, nuclear membrane, nucleoplasm	dynactin subunits 5/6 family	http://zinc.docking.org/results/combination?filter.purchasability=purchasable&annotation.name=DCTN5_HUMAN	http://cansar.icr.ac.uk/cansar/molecular-targets/Q9BTE1/				10	0	10	9	90	10	100	-3	59
Q15072	ZNF146	Zinc finger protein OZF		OZF_HUMAN, ZNF146, OZF	Nucleus	Q15072 OZF_HUMAN Zinc finger protein OZF Q15072,Q2TB94 Only zinc finger protein, Zinc finger protein 146 OZF	cytosol, nucleolus, nucleus	krueppel C2H2-type zinc-finger protein family	http://zinc.docking.org/results/combination?filter.purchasability=purchasable&annotation.name=OZF_HUMAN	http://cansar.icr.ac.uk/cansar/molecular-targets/Q15072/				0	0	0	0	0	0	0	-3	59
Q9BPZ7	MAPKAP1	Target of rapamycin complex 2 subunit MAPKAP1		SIN1_HUMAN, MAPKAP1, MIP1, SIN1	Cell membrane, Cytoplasmic vesicle, Nucleus	Q9BPZ7 SIN1_HUMAN Target of rapamycin complex 2 subunit MAPKAP1 Q9BPZ7,A8K1Z5,B1AMA4,B7Z309,Q00426,Q5JSV5,Q5JSV6,Q5JSV9,Q658R0,Q699U1,Q699U2,Q699U3,Q699U4,Q6GVJ0,Q6GVJ1,Q6GVJ2 Mitogen-activated protein kinase 2-associated protein 1, Stress-activated map kinase-interacting protein 1 MIP1, SIN1	cytoplasm, cytoplasmic vesicle, cytosol, golgi apparatus, nucleoplasm, plasma membrane, torc2 complex	SIN1 family	http://zinc.docking.org/results/combination?filter.purchasability=purchasable&annotation.name=SIN1_HUMAN	http://cansar.icr.ac.uk/cansar/molecular-targets/Q9BPZ7/				2	0	2	0	0	2	100	-3	59
Q9HAV7	GRPEL1	GrpE protein homolog 1, mitochondrial		GRPE1_HUMAN, GRPEL1, GREPEL1	Mitochondrion matrix	Q9HAV7 GRPE1_HUMAN GrpE protein homolog 1, mitochondrial Q9HAV7,B2R783,Q549M6 HMGE, Mt-GrpE#1 GREPEL1	mitochondrial matrix, mitochondrion, nucleoplasm, pam complex	GrpE family	http://zinc.docking.org/results/combination?filter.purchasability=purchasable&annotation.name=GRPE1_HUMAN	http://cansar.icr.ac.uk/cansar/molecular-targets/Q9HAV7/				0	0	0	0	0	0	0	-3	59
Q9NUP9	LIN7C	Protein lin-7 homolog C		LIN7C_HUMAN, LIN7C, MALS3, VELI3	Cell membrane, Basolateral cell membrane, Cell junction, Cell junction, Synapse, Postsynaptic density membrane, Cell junction, Tight junction	Q9NUP9 LIN7C_HUMAN Protein lin-7 homolog C Q9NUP9 Mammalian lin-seven protein 3, Vertebrate lin-7 homolog 3 MALS3, VELI3	basolateral plasma membrane, bicellular tight junction, cell-cell junction, cytoplasm, glutamatergic synapse, mpp7-dlg1-lin7 complex, plasma membrane, postsynaptic density membrane, presynapse, synapse	lin-7 family	http://zinc.docking.org/results/combination?filter.purchasability=purchasable&annotation.name=LIN7C_HUMAN	http://cansar.icr.ac.uk/cansar/molecular-targets/Q9NUP9/				1	0	1	1	100	1	100	-1.55	63
Q8IYQ7	THNSL1	Threonine synthase-like 1		THNS1_HUMAN, THNSL1		Q8IYQ7 THNS1_HUMAN Threonine synthase-like 1 Q8IYQ7,B3KWL1,D3DRV3,Q5VV21		threonine synthase family	http://zinc.docking.org/results/combination?filter.purchasability=purchasable&annotation.name=THNS1_HUMAN	http://cansar.icr.ac.uk/cansar/molecular-targets/Q8IYQ7/				0	0	0	0	0	0	0	0.7	87
O75752	B3GALNT1	UDP-GalNAc:beta-1,3-N-acetylgalactosaminyltransferase 1	2.4.1.79	B3GL1_HUMAN, B3GALNT1, B3GALT3	Golgi apparatus membrane	O75752 B3GL1_HUMAN UDP-GalNAc:beta-1,3-N-acetylgalactosaminyltransferase 1 O75752,D3DNM4,Q3Y531,Q6IAI5,Q8NFM8,Q8NFM9,Q9HA06 Beta-1,3-galactosyltransferase 3, Beta-3-Gx-T3, Galactosylgalactosylglucosylceramide beta-D-acetyl-galactosaminyltransferase, Globoside synthase, UDP-N-acetylgalactosamine:globotriaosylceramide beta-1,3-N-acetylgalactosaminyltransferase B3GALT3	endoplasmic reticulum, golgi apparatus, golgi membrane, integral component of membrane	glycosyltransferase 31 family	http://zinc.docking.org/results/combination?filter.purchasability=purchasable&annotation.name=B3GL1_HUMAN	http://cansar.icr.ac.uk/cansar/molecular-targets/O75752/				0	0	0	0	0	0	0	-3	59
Q8WY36	BBX	HMG box transcription factor BBX		BBX_HUMAN, BBX, HBP2	Nucleus	Q8WY36 BBX_HUMAN HMG box transcription factor BBX Q8WY36,A2RRM7,Q2TAJ1,Q7L3J8,Q7LBY8,Q8NDB0,Q8WY35,Q9H0J6 Bobby sox homolog, HMG box-containing protein 2 HBP2	cytosol, nuclear chromatin, nucleoplasm		http://zinc.docking.org/results/combination?filter.purchasability=purchasable&annotation.name=BBX_HUMAN	http://cansar.icr.ac.uk/cansar/molecular-targets/Q8WY36/				0	0	0	0	0	0	0	-0.75	71
O15269	SPTLC1	Serine palmitoyltransferase 1	2.3.1.50	SPTC1_HUMAN, SPTLC1, LCB1	Endoplasmic reticulum membrane	O15269 SPTC1_HUMAN Serine palmitoyltransferase 1 O15269,A8K681,Q5VWB4,Q96IX6 Long chain base biosynthesis protein 1, Serine-palmitoyl-CoA transferase 1 LCB1	endoplasmic reticulum, endoplasmic reticulum membrane, integral component of membrane, serine c-palmitoyltransferase complex, spots complex	class-II pyridoxal-phosphate-dependent aminotransferase family	http://zinc.docking.org/results/combination?filter.purchasability=purchasable&annotation.name=SPTC1_HUMAN	http://cansar.icr.ac.uk/cansar/molecular-targets/O15269/				0	0	0	0	0	0	0	-3	59	1	1	1	0	1	1	0
O14662	STX16	Syntaxin-16		STX16_HUMAN, STX16	Golgi apparatus membrane, Cytoplasm	O14662 STX16_HUMAN Syntaxin-16 O14662,A6NK32,A6NN69,A8MPP0,B7ZBN1,B7ZBN2,B7ZBN3,E1P5M0,E1P607,O14661,O14663,O60517,Q5W084,Q5W086,Q5W087,Q5XKI6,Q6GMS8,Q9H0Z0,Q9H1T7,Q9H1T8,Q9UIX5	cytoplasm, cytosol, endomembrane system, focal adhesion, golgi apparatus, golgi cisterna, golgi membrane, integral component of membrane, intracellular membrane-bounded organelle, membrane, perinuclear region of cytoplasm, snare complex, trans-golgi network, trans-golgi network membrane	syntaxin family	http://zinc.docking.org/results/combination?filter.purchasability=purchasable&annotation.name=STX16_HUMAN	http://cansar.icr.ac.uk/cansar/molecular-targets/O14662/				0	0	0	0	0	0	0	-3	59
P14373	TRIM27	Zinc finger protein RFP	2.3.2.27	TRI27_HUMAN, TRIM27, RFP, RNF76	Nucleus, Cytoplasm, Nucleus, PML body, Early endosome	P14373 TRI27_HUMAN Zinc finger protein RFP P14373,A2BE15,Q5RJA8,Q5ST26,Q6LA73,Q6NXR9,Q9BZY6,Q9UJL3 RING finger protein 76, RING-type E3 ubiquitin transferase TRIM27, Ret finger protein, Tripartite motif-containing protein 27 RFP, RNF76	cytoplasm, cytosol, early endosome, endosome, fibrillar center, nuclear membrane, nucleolus, nucleoplasm, nucleus, pml body	TRIM/RBCC family	http://zinc.docking.org/results/combination?filter.purchasability=purchasable&annotation.name=TRI27_HUMAN	http://cansar.icr.ac.uk/cansar/molecular-targets/P14373/				0	0	0	0	0	0	0	-3	59
Q96GG9	DCUN1D1	DCN1-like protein 1		DCNL1_HUMAN, DCUN1D1, DCN1, DCUN1L1, RP42, SCCRO	Nucleus	Q96GG9 DCNL1_HUMAN DCN1-like protein 1 Q96GG9,B2RB37,Q7L3G9,Q8TEX7,Q9H6M1,Q9HCT3 DCUN1 domain-containing protein 1, Defective in cullin neddylation protein 1-like protein 1, Squamous cell carcinoma-related oncogene DCN1, DCUN1L1, RP42, SCCRO	cytosol, nucleoplasm, ubiquitin ligase complex		http://zinc.docking.org/results/combination?filter.purchasability=purchasable&annotation.name=DCNL1_HUMAN	http://cansar.icr.ac.uk/cansar/molecular-targets/Q96GG9/				12	9	12	8	67	12	100	-3	59	1	52	3	0	1	1	0
Q8TAD4	SLC30A5	Zinc transporter 5		ZNT5_HUMAN, SLC30A5, ZNT5, ZNTL1, ZTL1	Golgi apparatus, Trans-Golgi network membrane	Q8TAD4 ZNT5_HUMAN Zinc transporter 5 Q8TAD4,B7ZM89,Q6UX54,Q7L4M4,Q8TDG3,Q9BVY8,Q9H9H1 Solute carrier family 30 member 5, ZnT-like transporter 1 ZNT5, ZNTL1, ZTL1	apical plasma membrane, cell, golgi apparatus, integral component of plasma membrane, membrane, nucleolus, nucleoplasm, secretory granule, secretory granule membrane	cation diffusion facilitator (CDF) transporter (TC 2.A.4) family	http://zinc.docking.org/results/combination?filter.purchasability=purchasable&annotation.name=ZNT5_HUMAN	http://cansar.icr.ac.uk/cansar/molecular-targets/Q8TAD4/				0	0	0	0	0	0	0	-0.65	72
Q53GS7	GLE1	Nucleoporin GLE1		GLE1_HUMAN, GLE1, GLE1L	Nucleus, Cytoplasm, Cytoplasm, Nucleus, Nuclear pore complex	Q53GS7 GLE1_HUMAN Nucleoporin GLE1 Q53GS7,O75458,Q53GT9,Q5VVU1,Q8NCP6,Q9UFL6 GLE1-like protein GLE1L	cytoplasm, cytosol, extracellular space, membrane, nuclear membrane, nuclear pore, nuclear pore cytoplasmic filaments, nucleolus	GLE1 family	http://zinc.docking.org/results/combination?filter.purchasability=purchasable&annotation.name=GLE1_HUMAN	http://cansar.icr.ac.uk/cansar/molecular-targets/Q53GS7/				3	0	3	2	67	3	100	2.35	98
Q04721	NOTCH2	Neurogenic locus notch homolog protein 2		NOTC2_HUMAN, NOTCH2	Cell membrane, Nucleus, Cytoplasm	Q04721 NOTC2_HUMAN Neurogenic locus notch homolog protein 2 Q04721,Q5T3X7,Q99734,Q9H240	cell surface, cilium, endoplasmic reticulum membrane, extracellular region, golgi membrane, integral component of plasma membrane, membrane, nucleoplasm, nucleus, plasma membrane, receptor complex	NOTCH family	http://zinc.docking.org/results/combination?filter.purchasability=purchasable&annotation.name=NOTC2_HUMAN	http://cansar.icr.ac.uk/cansar/molecular-targets/Q04721/				2	1	2	1	50	1	50	1.4	94	1	1	1	0	1	1	0
O94826	TOMM70	Mitochondrial import receptor subunit TOM70		TOM70_HUMAN, TOMM70, KIAA0719, TOM70, TOMM70A	Mitochondrion outer membrane	O94826 TOM70_HUMAN Mitochondrial import receptor subunit TOM70 O94826,D3DN48 Mitochondrial precursor proteins import receptor, Translocase of outer membrane 70 kDa subunit, Translocase of outer mitochondrial membrane protein 70 KIAA0719, TOM70, TOMM70A	extracellular exosome, integral component of membrane, membrane, mitochondrial outer membrane, mitochondrial outer membrane translocase complex, mitochondrion	Tom70 family	http://zinc.docking.org/results/combination?filter.purchasability=purchasable&annotation.name=TOM70_HUMAN	http://cansar.icr.ac.uk/cansar/molecular-targets/O94826/				0	0	0	0	0	0	0	-1.15	67
P61244	MAX	Protein max		MAX_HUMAN, MAX, BHLHD4	Nucleus, Cell projection, Dendrite	P61244 MAX_HUMAN Protein max P61244,A6NH73,A8K265,A8K4G4,A8K824,P25912,P52163,Q14803,Q96CY8 Class D basic helix-loop-helix protein 4, Myc-associated factor X BHLHD4	cytoplasm, dendrite, mll1 complex, nuclear chromatin, nucleoplasm, nucleus, pml body, protein-dna complex, rna polymerase ii transcription factor complex	MAX family	http://zinc.docking.org/results/combination?filter.purchasability=purchasable&annotation.name=MAX_HUMAN	http://cansar.icr.ac.uk/cansar/molecular-targets/P61244/				9	0	9	0	0	1	12	-3	59	1	72	0	0	1	0	0
Q9HBL8	NMRAL1	NmrA-like family domain-containing protein 1		NMRL1_HUMAN, NMRAL1, HSCARG	Cytoplasm, Cytoplasm, Perinuclear region, Nucleus	Q9HBL8 NMRL1_HUMAN NmrA-like family domain-containing protein 1 Q9HBL8 HSCARG	cytosol, nucleoplasm, nucleus, perinuclear region of cytoplasm	NmrA-type oxidoreductase family	http://zinc.docking.org/results/combination?filter.purchasability=purchasable&annotation.name=NMRL1_HUMAN	http://cansar.icr.ac.uk/cansar/molecular-targets/Q9HBL8/				5	3	5	5	100	5	100	-3	59
P08069	IGF1R	Insulin-like growth factor 1 receptor	2.7.10.1	IGF1R_HUMAN, IGF1R	Cell membrane	P08069 IGF1R_HUMAN Insulin-like growth factor 1 receptor P08069,B1B5Y2,Q14CV2,Q9UCC0 Insulin-like growth factor I receptor	alphav-beta3 integrin-igf-1-igf1r complex, axon, cell, insulin receptor complex, integral component of plasma membrane, intracellular membrane-bounded organelle, membrane, plasma membrane, receptor complex	Tyr protein kinase family	http://zinc.docking.org/results/combination?filter.purchasability=purchasable&annotation.name=IGF1R_HUMAN	http://cansar.icr.ac.uk/cansar/molecular-targets/P08069/	100.00|P08069|IGF1R|Brigatinib,Mecasermin,Mecasermin Rinfabate,Somatropin|Whole:::Protein	100.00|P08069|IGF1R|Brigatinib,Mecasermin,Mecasermin Rinfabate,Somatropin|Whole:::Protein	100.00|P08069|IGF1R|Brigatinib,Mecasermin,Mecasermin Rinfabate,Somatropin|Whole:::Protein||49.82|P08922|ROS1|Brigatinib,Entrectinib,Lorlatinib|Whole:::Protein||43.97|Q9UM73|ALK|Alectinib,Alectinib Hydrochloride,Brigatinib,Ceritinib,Crizotinib,Entrectinib,Lorlatinib|Whole:::Protein||43.94|Q16620|NTRK2|Entrectinib,Larotrectinib|Whole:::Protein||42.61|P00519|ABL1|Bosutinib,Dasatinib,Imatinib,Imatini…	30	25	29	20	69	29	100	1.15	92	1	4429	1107	504	1	1	1
Q13620	CUL4B	Cullin-4B		CUL4B_HUMAN, CUL4B, KIAA0695	Nucleus	Q13620 CUL4B_HUMAN Cullin-4B Q13620,B1APK5,B3KVX4,B7Z5K8,Q6PIE4,Q6UP07,Q7Z673,Q9BY37,Q9UEB7,Q9UED7 KIAA0695	cul4-ring e3 ubiquitin ligase complex, cul4b-ring e3 ubiquitin ligase complex, cullin-ring ubiquitin ligase complex, cytosol, extracellular exosome, nucleoplasm, scf ubiquitin ligase complex	cullin family	http://zinc.docking.org/results/combination?filter.purchasability=purchasable&annotation.name=CUL4B_HUMAN	http://cansar.icr.ac.uk/cansar/molecular-targets/Q13620/				4	0	4	3	75	4	100	-0.65	72
Q4KMZ8	NKAIN1	Sodium/potassium-transporting ATPase subunit beta-1-interacting protein 1		NKAI1_HUMAN, NKAIN1, FAM77C	Cell membrane	Q4KMZ8 NKAI1_HUMAN Sodium/potassium-transporting ATPase subunit beta-1-interacting protein 1 Q4KMZ8,A2VDJ3,B7Z5F5,B7Z5W9,Q9H9M7 Protein FAM77C FAM77C	integral component of membrane, plasma membrane	NKAIN family	http://zinc.docking.org/results/combination?filter.purchasability=purchasable&annotation.name=NKAI1_HUMAN	http://cansar.icr.ac.uk/cansar/molecular-targets/Q4KMZ8/				0	0	0	0	0	0	0	-1.25	66
O95900	TRUB2	Mitochondrial mRNA pseudouridine synthase TRUB2	5.4.99.-	TRUB2_HUMAN, TRUB2	Mitochondrion matrix	O95900 TRUB2_HUMAN Mitochondrial mRNA pseudouridine synthase TRUB2 O95900,B7Z7G5	mitochondrial matrix	pseudouridine synthase TruB family	http://zinc.docking.org/results/combination?filter.purchasability=purchasable&annotation.name=TRUB2_HUMAN	http://cansar.icr.ac.uk/cansar/molecular-targets/O95900/				0	0	0	0	0	0	0	-3	59
Q86VP6	CAND1	Cullin-associated NEDD8-dissociated protein 1		CAND1_HUMAN, CAND1, KIAA0829, TIP120, TIP120A	Cytoplasm, Nucleus	Q86VP6 CAND1_HUMAN Cullin-associated NEDD8-dissociated protein 1 Q86VP6,B2RAU3,O94918,Q6PIY4,Q8NDJ4,Q96JZ9,Q96T19,Q9BTC4,Q9H0G2,Q9P0H7,Q9UF85 Cullin-associated and neddylation-dissociated protein 1, TBP-interacting protein of 120 kDa A, p120 CAND1 KIAA0829, TIP120, TIP120A	cell, cullin-ring ubiquitin ligase complex, cytoplasm, cytosol, extracellular exosome, extracellular region, ficolin-1-rich granule lumen, golgi apparatus, membrane, nucleoplasm, nucleus, secretory granule lumen, ubiquitin ligase complex	CAND family	http://zinc.docking.org/results/combination?filter.purchasability=purchasable&annotation.name=CAND1_HUMAN	http://cansar.icr.ac.uk/cansar/molecular-targets/Q86VP6/				2	0	2	0	0	2	100	1.15	92
Q8WUJ0	STYX	Serine/threonine/tyrosine-interacting protein		STYX_HUMAN, STYX	Nucleus, Cytoplasm, Cytosol	Q8WUJ0 STYX_HUMAN Serine/threonine/tyrosine-interacting protein Q8WUJ0,B9EJG0,Q99850 Inactive tyrosine-protein phosphatase STYX, Phosphoserine/threonine/tyrosine interaction protein	cytoplasm, cytosol, nucleoplasm, nucleus	protein-tyrosine phosphatase family	http://zinc.docking.org/results/combination?filter.purchasability=purchasable&annotation.name=STYX_HUMAN	http://cansar.icr.ac.uk/cansar/molecular-targets/Q8WUJ0/				1	0	1	0	0	0	0	-1.7	61
O43164	PJA2	E3 ubiquitin-protein ligase Praja-2	2.3.2.27	PJA2_HUMAN, PJA2, KIAA0438, RNF131	Cytoplasm, Cell membrane, Endoplasmic reticulum membrane, Golgi apparatus membrane, Cell junction, Synapse, Cell junction, Synapse, Postsynaptic density	O43164 PJA2_HUMAN E3 ubiquitin-protein ligase Praja-2 O43164,A8K6U4,D3DSZ5,Q68D49,Q8N1G5 RING finger protein 131, RING-type E3 ubiquitin transferase Praja-2 KIAA0438, RNF131	cell junction, cytoplasm, endoplasmic reticulum membrane, golgi membrane, intermediate filament cytoskeleton, plasma membrane, postsynaptic density		http://zinc.docking.org/results/combination?filter.purchasability=purchasable&annotation.name=PJA2_HUMAN	http://cansar.icr.ac.uk/cansar/molecular-targets/O43164/				0	0	0	0	0	0	0	-3	59
O43432	EIF4G3	Eukaryotic translation initiation factor 4 gamma 3		IF4G3_HUMAN, EIF4G3		O43432 IF4G3_HUMAN Eukaryotic translation initiation factor 4 gamma 3 O43432,B9EGQ7,Q15597,Q504Z1,Q5SWC3,Q8NEN1 eIF-4-gamma II	cytosol, eukaryotic translation initiation factor 4f complex	eukaryotic initiation factor 4G family	http://zinc.docking.org/results/combination?filter.purchasability=purchasable&annotation.name=IF4G3_HUMAN	http://cansar.icr.ac.uk/cansar/molecular-targets/O43432/				1	0	1	0	0	1	100	-3	59
Q9UKW4	VAV3	Guanine nucleotide exchange factor VAV3		VAV3_HUMAN, VAV3		Q9UKW4 VAV3_HUMAN Guanine nucleotide exchange factor VAV3 Q9UKW4,B1AMM0,B1APV5,B4E232,B7ZLR1,E9PQ97,O60498,O95230,Q9Y5X8	cytosol, plasma membrane		http://zinc.docking.org/results/combination?filter.purchasability=purchasable&annotation.name=VAV3_HUMAN	http://cansar.icr.ac.uk/cansar/molecular-targets/Q9UKW4/				1	0	1	0	0	1	100	1.35	93
P49281	SLC11A2	Natural resistance-associated macrophage protein 2		NRAM2_HUMAN, SLC11A2, DCT1, DMT1, NRAMP2	Cell membrane, Early endosome, Endosome membrane, Mitochondrion outer membrane, Cell membrane	P49281 NRAM2_HUMAN Natural resistance-associated macrophage protein 2 P49281,B3KT08,B4DK84,F5H741,O43288,O60932,O94801,Q498Z5,Q8IUD7,Q96J35 Divalent cation transporter 1, Divalent metal transporter 1, Solute carrier family 11 member 2 DCT1, DMT1, NRAMP2	apical part of cell, apical plasma membrane, basal part of cell, brush border membrane, cell, cell surface, cytoplasm, cytoplasmic vesicle, early endosome, extracellular vesicle, integral component of plasma membrane, late endosome, late endosome membrane, lysosomal membrane, lysosome, membrane, mitochondrial outer membrane, mitochondrion, nucleus, paraferritin complex, perinuclear region of cyto…	NRAMP family	http://zinc.docking.org/results/combination?filter.purchasability=purchasable&annotation.name=NRAM2_HUMAN	http://cansar.icr.ac.uk/cansar/molecular-targets/P49281/				3	0	0	0	0	0	0	0.6	86	1	48	0	0	1	0	0
Q9NP79	VTA1	Vacuolar protein sorting-associated protein VTA1 homolog		VTA1_HUMAN, VTA1, C6orf55	Cytoplasm, Endosome membrane	Q9NP79 VTA1_HUMAN Vacuolar protein sorting-associated protein VTA1 homolog Q9NP79,B4DW55,E1P594,E7ETQ7,Q5TGM1,Q6IAE8,Q9H0R2,Q9H3K9,Q9P0Q0 Dopamine-responsive gene 1 protein, LYST-interacting protein 5, SKD1-binding protein 1 C6orf55	cytosol, endosome membrane, extracellular exosome, intracellular membrane-bounded organelle, nucleoplasm	VTA1 family	http://zinc.docking.org/results/combination?filter.purchasability=purchasable&annotation.name=VTA1_HUMAN	http://cansar.icr.ac.uk/cansar/molecular-targets/Q9NP79/				6	0	6	1	17	6	100	-3	59
Q07157	TJP1	Tight junction protein ZO-1		ZO1_HUMAN, TJP1, ZO1	Cell membrane, Cell junction, Tight junction, Cell junction, Cell junction, Gap junction, Cell projection, Podosome	Q07157 ZO1_HUMAN Tight junction protein ZO-1 Q07157,B4E3K1,Q2NKP3,Q4ZGJ6 Tight junction protein 1, Zona occludens protein 1, Zonula occludens protein 1 ZO1	apical junction complex, apical part of cell, basolateral plasma membrane, bicellular tight junction, cell junction, cell projection, cell-cell adherens junction, cytoplasm, cytosol, gap junction, plasma membrane, podosome, protein-containing complex, tight junction	MAGUK family	http://zinc.docking.org/results/combination?filter.purchasability=purchasable&annotation.name=ZO1_HUMAN	http://cansar.icr.ac.uk/cansar/molecular-targets/Q07157/				19	2	19	6	32	15	79	1.15	92
Q99459	CDC5L	Cell division cycle 5-like protein		CDC5L_HUMAN, CDC5L, KIAA0432, PCDC5RP	Nucleus, Nucleus speckle, Cytoplasm	Q99459 CDC5L_HUMAN Cell division cycle 5-like protein Q99459,Q76N46,Q99974 Pombe cdc5-related protein KIAA0432, PCDC5RP	catalytic step 2 spliceosome, cytoplasm, membrane, nuclear speck, nucleoplasm, nucleus, perinuclear region of cytoplasm, protein-dna complex, prp19 complex, u2-type catalytic step 2 spliceosome	CEF1 family	http://zinc.docking.org/results/combination?filter.purchasability=purchasable&annotation.name=CDC5L_HUMAN	http://cansar.icr.ac.uk/cansar/molecular-targets/Q99459/				9	0	9	0	0	7	78	-3	59
Q13503	MED21	Mediator of RNA polymerase II transcription subunit 21		MED21_HUMAN, MED21, SRB7, SURB7	Nucleus	Q13503 MED21_HUMAN Mediator of RNA polymerase II transcription subunit 21 Q13503,B2R4I3,Q6IB05,Q92811 Mediator complex subunit 21, RNA polymerase II holoenzyme component SRB7 SRB7, SURB7	mediator complex, ubiquitin ligase complex	Mediator complex subunit 21 family	http://zinc.docking.org/results/combination?filter.purchasability=purchasable&annotation.name=MED21_HUMAN	http://cansar.icr.ac.uk/cansar/molecular-targets/Q13503/				0	0	0	0	0	0	0	-3	59
P60604	UBE2G2	Ubiquitin-conjugating enzyme E2 G2	2.3.2.23	UB2G2_HUMAN, UBE2G2		P60604 UB2G2_HUMAN Ubiquitin-conjugating enzyme E2 G2 P60604,A6NMQ7,A8K3L4,D3DSL7,P56554 E2 ubiquitin-conjugating enzyme G2, Ubiquitin carrier protein G2, Ubiquitin-protein ligase G2	cytosol, endoplasmic reticulum	ubiquitin-conjugating enzyme family	http://zinc.docking.org/results/combination?filter.purchasability=purchasable&annotation.name=UB2G2_HUMAN	http://cansar.icr.ac.uk/cansar/molecular-targets/P60604/				6	0	6	0	0	5	84	-3	59
Q7Z5Y7	KCTD20	BTB/POZ domain-containing protein KCTD20		KCD20_HUMAN, KCTD20, C6orf69	Cytoplasm	Q7Z5Y7 KCD20_HUMAN BTB/POZ domain-containing protein KCTD20 Q7Z5Y7,B4DZD3,B4E2Q3,F5H3T3,Q5W105,Q69YQ7,Q8IZ55 Potassium channel tetramerization domain containing 20 C6orf69	cytoplasm		http://zinc.docking.org/results/combination?filter.purchasability=purchasable&annotation.name=KCD20_HUMAN	http://cansar.icr.ac.uk/cansar/molecular-targets/Q7Z5Y7/				0	0	0	0	0	0	0	-0.65	72
O60763	USO1	General vesicular transport factor p115		USO1_HUMAN, USO1, VDP	Cytoplasm, Cytosol, Golgi apparatus membrane	O60763 USO1_HUMAN General vesicular transport factor p115 O60763,B2RAQ0,Q6PK63,Q86TB8,Q8N592 Protein USO1 homolog, Transcytosis-associated protein, Vesicle-docking protein VDP	cytosol, endoplasmic reticulum, er to golgi transport vesicle membrane, fibrillar center, golgi apparatus, golgi membrane, golgi stack, membrane, perinuclear region of cytoplasm, transport vesicle	VDP/USO1/EDE1 family	http://zinc.docking.org/results/combination?filter.purchasability=purchasable&annotation.name=USO1_HUMAN	http://cansar.icr.ac.uk/cansar/molecular-targets/O60763/				1	0	1	0	0	1	100	-3	59
O75477	ERLIN1	Erlin-1		ERLN1_HUMAN, ERLIN1, C10orf69, KE04, KEO4, SPFH1	Endoplasmic reticulum membrane	O75477 ERLN1_HUMAN Erlin-1 O75477,B0QZ42,D3DR65,Q53HV0 Endoplasmic reticulum lipid raft-associated protein 1, Protein KE04, Stomatin-prohibitin-flotillin-HflC/K domain-containing protein 1 C10orf69, KE04, KEO4, SPFH1	endoplasmic reticulum, endoplasmic reticulum membrane, integral component of membrane, protein-containing complex	band 7/mec-2 family	http://zinc.docking.org/results/combination?filter.purchasability=purchasable&annotation.name=ERLN1_HUMAN	http://cansar.icr.ac.uk/cansar/molecular-targets/O75477/				0	0	0	0	0	0	0	-3	59
Q5MIZ7	PPP4R3B	Serine/threonine-protein phosphatase 4 regulatory subunit 3B		P4R3B_HUMAN, PPP4R3B, KIAA1387, PP4R3B, SMEK2	Cytoplasm, Cytoplasm, Cytoskeleton, Microtubule organizing center, Centrosome, Nucleus	Q5MIZ7 P4R3B_HUMAN Serine/threonine-protein phosphatase 4 regulatory subunit 3B Q5MIZ7,Q6P9B0,Q86XB8,Q9BQJ0,Q9BRK2,Q9H913,Q9P2G0 SMEK homolog 2 KIAA1387, PP4R3B, SMEK2	centrosome, cytoplasm, nuclear speck, nucleoplasm, protein phosphatase 4 complex	SMEK family	http://zinc.docking.org/results/combination?filter.purchasability=purchasable&annotation.name=P4R3B_HUMAN	http://cansar.icr.ac.uk/cansar/molecular-targets/Q5MIZ7/				0	0	0	0	0	0	0	-1.05	68
Q9Y6W3	CAPN7	Calpain-7	3.4.22.-	CAN7_HUMAN, CAPN7, PALBH	Nucleus	Q9Y6W3 CAN7_HUMAN Calpain-7 Q9Y6W3 PalB homolog PALBH	extracellular exosome, nucleus	peptidase C2 family	http://zinc.docking.org/results/combination?filter.purchasability=purchasable&annotation.name=CAN7_HUMAN	http://cansar.icr.ac.uk/cansar/molecular-targets/Q9Y6W3/				1	0	1	0	0	1	100	-0.1	78
Q9UIA9	XPO7	Exportin-7		XPO7_HUMAN, XPO7, KIAA0745, RANBP16	Cytoplasm, Nucleus, Nucleus, Nuclear pore complex	Q9UIA9 XPO7_HUMAN Exportin-7 Q9UIA9,O94846,Q6PJK9,Q8NEK7 Ran-binding protein 16 KIAA0745, RANBP16	cytoplasm, nuclear pore, nucleus	exportin family	http://zinc.docking.org/results/combination?filter.purchasability=purchasable&annotation.name=XPO7_HUMAN	http://cansar.icr.ac.uk/cansar/molecular-targets/Q9UIA9/				0	0	0	0	0	0	0	-0.8	71
Q15126	PMVK	Phosphomevalonate kinase	2.7.4.2	PMVK_HUMAN, PMVK, PMKI	Cytoplasm, Cytosol	Q15126 PMVK_HUMAN Phosphomevalonate kinase Q15126,Q5TZW9 PMKI	cytosol, extracellular exosome, membrane, peroxisome		http://zinc.docking.org/results/combination?filter.purchasability=purchasable&annotation.name=PMVK_HUMAN	http://cansar.icr.ac.uk/cansar/molecular-targets/Q15126/				1	0	1	0	0	1	100	-3	59
Q9UKB1	FBXW11	F-box/WD repeat-containing protein 11		FBW1B_HUMAN, FBXW11, BTRCP2, FBW1B, FBXW1B, KIAA0696	Cytoplasm, Nucleus	Q9UKB1 FBW1B_HUMAN F-box/WD repeat-containing protein 11 Q9UKB1,B2RC98,Q9P2S8,Q9P2S9,Q9Y4C6 F-box and WD repeats protein beta-TrCP2, F-box/WD repeat-containing protein 1B, Homologous to Slimb protein BTRCP2, FBW1B, FBXW1B, KIAA0696	centrosome, cytosol, nucleus, scf ubiquitin ligase complex, ubiquitin ligase complex		http://zinc.docking.org/results/combination?filter.purchasability=purchasable&annotation.name=FBW1B_HUMAN	http://cansar.icr.ac.uk/cansar/molecular-targets/Q9UKB1/				1	0	1	1	100	1	100	-1.8	60
Q9H0R1	AP5M1	AP-5 complex subunit mu-1		AP5M1_HUMAN, AP5M1, C14orf108, MUDENG	Cytoplasm, Cytosol, Late endosome membrane, Lysosome membrane	Q9H0R1 AP5M1_HUMAN AP-5 complex subunit mu-1 Q9H0R1,O95354,Q6ZMD7,Q96DX3,Q9NVC5 Adaptor-related protein complex 5 subunit mu-1, Mu-2-related death-inducing protein, Putative HIV-1 infection-related protein C14orf108, MUDENG	ap-type membrane coat adaptor complex, cytosol, late endosome, late endosome membrane, lysosomal membrane, lysosome, membrane	adaptor complexes medium subunit family	http://zinc.docking.org/results/combination?filter.purchasability=purchasable&annotation.name=AP5M1_HUMAN	http://cansar.icr.ac.uk/cansar/molecular-targets/Q9H0R1/				0	0	0	0	0	0	0	-3	59
Q96SB4	SRPK1	SRSF protein kinase 1	2.7.11.1	SRPK1_HUMAN, SRPK1	Cytoplasm, Nucleus, Nucleus matrix, Microsome, Cytoplasm, Nucleus matrix, Microsome	Q96SB4 SRPK1_HUMAN SRSF protein kinase 1 Q96SB4,B4DS61,Q12890,Q5R364,Q5R365,Q8IY12 SFRS protein kinase 1, Serine/arginine-rich protein-specific kinase 1	cytoplasm, cytosol, endoplasmic reticulum, nuclear matrix, nucleoplasm, nucleus, plasma membrane	CMGC Ser/Thr protein kinase family	http://zinc.docking.org/results/combination?filter.purchasability=purchasable&annotation.name=SRPK1_HUMAN	http://cansar.icr.ac.uk/cansar/molecular-targets/Q96SB4/	31.37|P11802|CDK4|Abemaciclib,Palbociclib,Ribociclib,Ribociclib Succinate|Whole:::Protein			9	7	8	8	100	8	100	-0.4	75	1	843	22	9	1	1	1
P15621	ZNF44	Zinc finger protein 44		ZNF44_HUMAN, ZNF44, GIOT2, KOX7, ZNF55, ZNF58	Nucleus	P15621 ZNF44_HUMAN Zinc finger protein 44 P15621,B4DML9,B9EGJ5,B9ZVM2,P17018,Q9ULZ7 Gonadotropin-inducible ovary transcription repressor 2, Zinc finger protein 55, Zinc finger protein 58, Zinc finger protein KOX7 GIOT2, KOX7, ZNF55, ZNF58	nucleus	krueppel C2H2-type zinc-finger protein family	http://zinc.docking.org/results/combination?filter.purchasability=purchasable&annotation.name=ZNF44_HUMAN	http://cansar.icr.ac.uk/cansar/molecular-targets/P15621/				0	0	0	0	0	0	0	-3	59
Q9NYJ8	TAB2	TGF-beta-activated kinase 1 and MAP3K7-binding protein 2		TAB2_HUMAN, TAB2, KIAA0733, MAP3K7IP2	Membrane, Cytoplasm, Cytosol	Q9NYJ8 TAB2_HUMAN TGF-beta-activated kinase 1 and MAP3K7-binding protein 2 Q9NYJ8,B2RCC4,E1P5A0,O94838,Q6I9W8,Q76N06,Q9UFP7 Mitogen-activated protein kinase kinase kinase 7-interacting protein 2, TAK1-binding protein 2, TGF-beta-activated kinase 1-binding protein 2 KIAA0733, MAP3K7IP2	cytosol, endosome membrane, nucleoplasm, plasma membrane		http://zinc.docking.org/results/combination?filter.purchasability=purchasable&annotation.name=TAB2_HUMAN	http://cansar.icr.ac.uk/cansar/molecular-targets/Q9NYJ8/				5	0	5	1	20	3	60	-1.75	61
Q07065	CKAP4	Cytoskeleton-associated protein 4		CKAP4_HUMAN, CKAP4	Endoplasmic reticulum membrane, Cell membrane, Cytoplasm, Cytoskeleton, Cytoplasm, Perinuclear region	Q07065 CKAP4_HUMAN Cytoskeleton-associated protein 4 Q07065,Q504S5,Q53ES6 63-kDa cytoskeleton-linking membrane protein	azurophil granule membrane, cytoplasmic ribonucleoprotein granule, cytoskeleton, cytosol, endoplasmic reticulum, endoplasmic reticulum lumen, endoplasmic reticulum membrane, extracellular exosome, integral component of membrane, lamellar body, lipid droplet, membrane, nuclear speck, perinuclear region of cytoplasm, plasma membrane, rough endoplasmic reticulum, specific granule membrane		http://zinc.docking.org/results/combination?filter.purchasability=purchasable&annotation.name=CKAP4_HUMAN	http://cansar.icr.ac.uk/cansar/molecular-targets/Q07065/				0	0	0	0	0	0	0	-3	59
Q92879	CELF1	CUGBP Elav-like family member 1		CELF1_HUMAN, CELF1, BRUNOL2, CUGBP, CUGBP1, NAB50	Nucleus, Cytoplasm	Q92879 CELF1_HUMAN CUGBP Elav-like family member 1 Q92879,B4E2U5,D3DQS0,F8W940,Q4LE52,Q9NP83,Q9NR06 50 kDa nuclear polyadenylated RNA-binding protein, Bruno-like protein 2, CUG triplet repeat RNA-binding protein 1, CUG-BP- and ETR-3-like factor 1, Deadenylation factor CUG-BP, Embryo deadenylation element-binding protein homolog, RNA-binding protein BRUNOL-2 BRUNOL2, CUGBP, CUGBP1, NAB50	cytoplasm, membrane, nucleoplasm, nucleus, ribonucleoprotein complex	CELF/BRUNOL family	http://zinc.docking.org/results/combination?filter.purchasability=purchasable&annotation.name=CELF1_HUMAN	http://cansar.icr.ac.uk/cansar/molecular-targets/Q92879/				8	0	8	1	13	4	50	-0.95	69
Q8NBF6	AVL9	Late secretory pathway protein AVL9 homolog		AVL9_HUMAN, AVL9, KIAA0241	Recycling endosome, Membrane	Q8NBF6 AVL9_HUMAN Late secretory pathway protein AVL9 homolog Q8NBF6,Q92573 KIAA0241	integral component of membrane, recycling endosome	AVL9 family	http://zinc.docking.org/results/combination?filter.purchasability=purchasable&annotation.name=AVL9_HUMAN	http://cansar.icr.ac.uk/cansar/molecular-targets/Q8NBF6/				0	0	0	0	0	0	0	-3	59
Q13423	NNT	NAD(P) transhydrogenase, mitochondrial	7.1.1.1	NNTM_HUMAN, NNT	Mitochondrion inner membrane	Q13423 NNTM_HUMAN NAD(P) transhydrogenase, mitochondrial Q13423,Q16796,Q2TB60,Q8N3V4 Nicotinamide nucleotide transhydrogenase, Pyridine nucleotide transhydrogenase	cell, integral component of membrane, membrane, mitochondrial inner membrane, mitochondrial respirasome, mitochondrion		http://zinc.docking.org/results/combination?filter.purchasability=purchasable&annotation.name=NNTM_HUMAN	http://cansar.icr.ac.uk/cansar/molecular-targets/Q13423/				3	3	3	3	100	3	100	-0.35	75
Q92540	SMG7	Protein SMG7		SMG7_HUMAN, SMG7, C1orf16, EST1C, KIAA0250	Cytoplasm, Nucleus	Q92540 SMG7_HUMAN Protein SMG7 Q92540,B4DRB2,E9PCI0,E9PEH2,Q5T1Q0,Q6PIE0,Q7Z7H9,Q8IXC1,Q8IXC2 EST1-like protein C, SMG-7 homolog C1orf16, EST1C, KIAA0250	cytoplasm, cytosol, intermediate filament cytoskeleton, nucleus, telomerase holoenzyme complex		http://zinc.docking.org/results/combination?filter.purchasability=purchasable&annotation.name=SMG7_HUMAN	http://cansar.icr.ac.uk/cansar/molecular-targets/Q92540/				1	0	1	0	0	1	100	-3	59
Q9NVW2	RLIM	E3 ubiquitin-protein ligase RLIM	2.3.2.27	RNF12_HUMAN, RLIM, RNF12	Nucleus	Q9NVW2 RNF12_HUMAN E3 ubiquitin-protein ligase RLIM Q9NVW2,B2RBQ1,D3DTE0,Q96D38,Q9Y598 LIM domain-interacting RING finger protein, RING finger LIM domain-binding protein, RING finger protein 12, RING-type E3 ubiquitin transferase RLIM, Renal carcinoma antigen NY-REN-43 RNF12	cytosol, nucleoplasm, nucleus, transcriptional repressor complex	RNF12 family	http://zinc.docking.org/results/combination?filter.purchasability=purchasable&annotation.name=RNF12_HUMAN	http://cansar.icr.ac.uk/cansar/molecular-targets/Q9NVW2/				3	0	3	0	0	1	34	1	90
Q587I9	SFT2D3	Vesicle transport protein SFT2C		SFT2C_HUMAN, SFT2D3	Membrane	Q587I9 SFT2C_HUMAN Vesicle transport protein SFT2C Q587I9,Q8N2P9 SFT2 domain-containing protein 3	integral component of membrane	SFT2 family	http://zinc.docking.org/results/combination?filter.purchasability=purchasable&annotation.name=SFT2C_HUMAN	http://cansar.icr.ac.uk/cansar/molecular-targets/Q587I9/				0	0	0	0	0	0	0	-3	59
P46937	YAP1	Transcriptional coactivator YAP1		YAP1_HUMAN, YAP1, YAP65	Cytoplasm, Nucleus	P46937 YAP1_HUMAN Transcriptional coactivator YAP1 P46937,B4DTY1,B7ZA01,E3WEB5,E3WEB6,E9PRV2,F5H202,K0KQ18,K0KYZ8,K0L195,K0L1G3,Q7Z574,Q8IUY9 Protein yorkie homolog, Yes-associated protein YAP65 homolog YAP65	cytoplasm, cytosol, membrane, nucleoplasm, nucleus, tead-1-yap complex, tead-2-yap complex	YAP1 family	http://zinc.docking.org/results/combination?filter.purchasability=purchasable&annotation.name=YAP1_HUMAN	http://cansar.icr.ac.uk/cansar/molecular-targets/P46937/				36	6	28	0	0	14	50	-3	59
Q5JTV8	TOR1AIP1	Torsin-1A-interacting protein 1		TOIP1_HUMAN, TOR1AIP1, LAP1	Nucleus inner membrane	Q5JTV8 TOIP1_HUMAN Torsin-1A-interacting protein 1 Q5JTV8,A8K630,B0QZ57,Q5JTV6,Q8IZ65,Q9H8Y6,Q9HAJ1,Q9NV52,Q9Y3X5 Lamin-associated protein 1B LAP1	integral component of membrane, nuclear inner membrane, nuclear membrane, nucleus	TOR1AIP family	http://zinc.docking.org/results/combination?filter.purchasability=purchasable&annotation.name=TOIP1_HUMAN	http://cansar.icr.ac.uk/cansar/molecular-targets/Q5JTV8/				1	0	1	0	0	1	100	-3	59
Q8IWD4	CCDC117	Coiled-coil domain-containing protein 117		CC117_HUMAN, CCDC117		Q8IWD4 CC117_HUMAN Coiled-coil domain-containing protein 117 Q8IWD4,A8K0F1,B7Z2V1,B7Z860,Q6ICA7,Q8N278			http://zinc.docking.org/results/combination?filter.purchasability=purchasable&annotation.name=CC117_HUMAN	http://cansar.icr.ac.uk/cansar/molecular-targets/Q8IWD4/				0	0	0	0	0	0	0	-3	59
Q9UJY4	GGA2	ADP-ribosylation factor-binding protein GGA2		GGA2_HUMAN, GGA2, KIAA1080	Golgi apparatus, Trans-Golgi network membrane, Endosome membrane, Early endosome membrane	Q9UJY4 GGA2_HUMAN ADP-ribosylation factor-binding protein GGA2 Q9UJY4,D3DWF0,O14564,Q9NYN2,Q9UPS2 Gamma-adaptin-related protein 2, Golgi-localized, gamma ear-containing, ARF-binding protein 2, VHS domain and ear domain of gamma-adaptin KIAA1080	clathrin-coated vesicle, early endosome membrane, endosome membrane, golgi apparatus, trans-golgi network	GGA protein family	http://zinc.docking.org/results/combination?filter.purchasability=purchasable&annotation.name=GGA2_HUMAN	http://cansar.icr.ac.uk/cansar/molecular-targets/Q9UJY4/				1	0	1	0	0	1	100	-3	59
Q15796	SMAD2	Mothers against decapentaplegic homolog 2		SMAD2_HUMAN, SMAD2, MADH2, MADR2	Cytoplasm, Nucleus	Q15796 SMAD2_HUMAN Mothers against decapentaplegic homolog 2 Q15796 JV18-1, Mad-related protein 2, SMAD family member 2 MADH2, MADR2	activin responsive factor complex, cytoplasm, cytosol, heteromeric smad protein complex, nuclear chromatin, nucleoplasm, nucleus, protein-containing complex, smad protein complex, transcription factor complex	dwarfin/SMAD family	http://zinc.docking.org/results/combination?filter.purchasability=purchasable&annotation.name=SMAD2_HUMAN	http://cansar.icr.ac.uk/cansar/molecular-targets/Q15796/				6	0	5	1	20	5	100	-3	59	1	9	0	0	1	0	0
Q16514	TAF12	Transcription initiation factor TFIID subunit 12		TAF12_HUMAN, TAF12, TAF15, TAF2J, TAFII20	Nucleus	Q16514 TAF12_HUMAN Transcription initiation factor TFIID subunit 12 Q16514,D3DPM5,Q15775,Q5T077 Transcription initiation factor TFIID 20/15 kDa subunits TAF15, TAF2J, TAFII20	nucleoplasm, nucleus, pcaf complex, saga complex, slik (saga-like) complex, staga complex, transcription factor tfiid complex, transcription factor tftc complex	TAF12 family	http://zinc.docking.org/results/combination?filter.purchasability=purchasable&annotation.name=TAF12_HUMAN	http://cansar.icr.ac.uk/cansar/molecular-targets/Q16514/				5	0	5	0	0	1	20	-3	59
Q4G0N4	NADK2	NAD kinase 2, mitochondrial	2.7.1.23	NAKD2_HUMAN, NADK2, C5orf33, MNADK, NADKD1	Mitochondrion	Q4G0N4 NAKD2_HUMAN NAD kinase 2, mitochondrial Q4G0N4,B5MC93,Q6UTX5,Q96NM0 Mitochondrial NAD kinase, NAD kinase domain-containing protein 1, mitochondrial C5orf33, MNADK, NADKD1	mitochondrial matrix, mitochondrion	NAD kinase family	http://zinc.docking.org/results/combination?filter.purchasability=purchasable&annotation.name=NAKD2_HUMAN	http://cansar.icr.ac.uk/cansar/molecular-targets/Q4G0N4/				0	0	0	0	0	0	0	-3	59
Q9H9L7	AKIRIN1	Akirin-1		AKIR1_HUMAN, AKIRIN1, C1orf108	Nucleus	Q9H9L7 AKIR1_HUMAN Akirin-1 Q9H9L7,B4DZU6,Q0VDB3,Q53FK8 C1orf108	nuclear membrane, nucleoplasm, nucleus	akirin family	http://zinc.docking.org/results/combination?filter.purchasability=purchasable&annotation.name=AKIR1_HUMAN	http://cansar.icr.ac.uk/cansar/molecular-targets/Q9H9L7/				0	0	0	0	0	0	0	-3	59
Q8N2S1	LTBP4	Latent-transforming growth factor beta-binding protein 4		LTBP4_HUMAN, LTBP4	Secreted, Extracellular space, Extracellular matrix	Q8N2S1 LTBP4_HUMAN Latent-transforming growth factor beta-binding protein 4 Q8N2S1,O00508,O75412,O75413	collagen-containing extracellular matrix, extracellular matrix, extracellular region, extracellular space	LTBP family	http://zinc.docking.org/results/combination?filter.purchasability=purchasable&annotation.name=LTBP4_HUMAN	http://cansar.icr.ac.uk/cansar/molecular-targets/Q8N2S1/				0	0	0	0	0	0	0	1.1	91
O95214	LEPROTL1	Leptin receptor overlapping transcript-like 1		LERL1_HUMAN, LEPROTL1	Membrane	O95214 LERL1_HUMAN Leptin receptor overlapping transcript-like 1 O95214,E9PHP8,Q9BW48 Endospanin-2	endosome, integral component of membrane	OB-RGRP/VPS55 family	http://zinc.docking.org/results/combination?filter.purchasability=purchasable&annotation.name=LERL1_HUMAN	http://cansar.icr.ac.uk/cansar/molecular-targets/O95214/				0	0	0	0	0	0	0	-3	59
Q9HAV4	XPO5	Exportin-5		XPO5_HUMAN, XPO5, KIAA1291, RANBP21	Nucleus, Cytoplasm	Q9HAV4 XPO5_HUMAN Exportin-5 Q9HAV4,Q5JTE6,Q96G48,Q96HN3,Q9BWM6,Q9BZV5,Q9H9M4,Q9NT89,Q9NW39,Q9ULC9 Ran-binding protein 21 KIAA1291, RANBP21	cytoplasm, cytosol, nucleoplasm, nucleus, risc complex, rna nuclear export complex	exportin family	http://zinc.docking.org/results/combination?filter.purchasability=purchasable&annotation.name=XPO5_HUMAN	http://cansar.icr.ac.uk/cansar/molecular-targets/Q9HAV4/	25.77|O14980|XPO1|Selinexor|Whole:::Protein			3	0	3	3	100	3	100	-0.15	78
Q6P1J9	CDC73	Parafibromin		CDC73_HUMAN, CDC73, C1orf28, HRPT2	Nucleus	Q6P1J9 CDC73_HUMAN Parafibromin Q6P1J9,A6NLZ8,B2RBR2,Q6PK51,Q96A07,Q9H245,Q9H5L7 Cell division cycle protein 73 homolog, Hyperparathyroidism 2 protein C1orf28, HRPT2	cdc73/paf1 complex, cytosol, nuclear chromosome, nucleoplasm, nucleus	CDC73 family	http://zinc.docking.org/results/combination?filter.purchasability=purchasable&annotation.name=CDC73_HUMAN	http://cansar.icr.ac.uk/cansar/molecular-targets/Q6P1J9/				3	0	3	0	0	2	67	1	90
Q9NV92	NDFIP2	NEDD4 family-interacting protein 2		NFIP2_HUMAN, NDFIP2, KIAA1165, N4WBP5A	Endosome membrane, Golgi apparatus membrane, Endosome, Multivesicular body membrane	Q9NV92 NFIP2_HUMAN NEDD4 family-interacting protein 2 Q9NV92,Q7Z2H3,Q7Z428,Q8TAR3,Q9ULQ5 NEDD4 WW domain-binding protein 5A, Putative MAPK-activating protein PM04/PM05/PM06/PM07, Putative NF-kappa-B-activating protein 413 KIAA1165, N4WBP5A	cytoplasm, endoplasmic reticulum, golgi apparatus, golgi membrane, integral component of membrane, intracellular membrane-bounded organelle, mitochondrion, multivesicular body membrane, perinuclear region of cytoplasm		http://zinc.docking.org/results/combination?filter.purchasability=purchasable&annotation.name=NFIP2_HUMAN	http://cansar.icr.ac.uk/cansar/molecular-targets/Q9NV92/				0	0	0	0	0	0	0	-3	59
Q96K76	USP47	Ubiquitin carboxyl-terminal hydrolase 47	3.4.19.12	UBP47_HUMAN, USP47	Cytoplasm	Q96K76 UBP47_HUMAN Ubiquitin carboxyl-terminal hydrolase 47 Q96K76,B3KXF5,E9PM46,Q658U0,Q86Y73,Q8TEP6,Q9BWI0,Q9NWN1 Deubiquitinating enzyme 47, Ubiquitin thioesterase 47, Ubiquitin-specific-processing protease 47	cytoplasm, nucleoplasm, scf ubiquitin ligase complex	peptidase C19 family	http://zinc.docking.org/results/combination?filter.purchasability=purchasable&annotation.name=UBP47_HUMAN	http://cansar.icr.ac.uk/cansar/molecular-targets/Q96K76/				0	0	0	0	0	0	0	-1.5	64	1	14	0	0	1	0	0
O60271	SPAG9	C-Jun-amino-terminal kinase-interacting protein 4		JIP4_HUMAN, SPAG9, HSS, KIAA0516, MAPK8IP4, SYD1	Cytoplasm, Cytoplasm, Perinuclear region, Lysosome membrane, Cytoplasmic vesicle, Secretory vesicle, Acrosome	O60271 JIP4_HUMAN C-Jun-amino-terminal kinase-interacting protein 4 O60271,A6H8U5,A8MSX0,B4DHH2,O60905,Q3KQU8,Q3MKM7,Q86WC7,Q86WC8,Q8IZX7,Q96II0,Q9H811 Cancer/testis antigen 89, Human lung cancer oncogene 6 protein, JNK-associated leucine-zipper protein, Mitogen-activated protein kinase 8-interacting protein 4, Proliferation-inducing protein 6, Protein highly expressed in testis, Sperm surface pr…	acrosomal vesicle, centriolar satellite, cytoplasm, cytosol, extracellular exosome, lysosomal membrane, perinuclear region of cytoplasm	JIP scaffold family	http://zinc.docking.org/results/combination?filter.purchasability=purchasable&annotation.name=JIP4_HUMAN	http://cansar.icr.ac.uk/cansar/molecular-targets/O60271/				1	0	1	0	0	0	0	0.7	87
Q8N3S3	PHTF2	Putative homeodomain transcription factor 2		PHTF2_HUMAN, PHTF2	Nucleus	Q8N3S3 PHTF2_HUMAN Putative homeodomain transcription factor 2 Q8N3S3,A0JP04,A0JP05,A4D1C2,B3KQZ2,E9PEE3,G5E9H7,Q6NW35,Q8TBW4,Q9H099	endoplasmic reticulum, nucleus		http://zinc.docking.org/results/combination?filter.purchasability=purchasable&annotation.name=PHTF2_HUMAN	http://cansar.icr.ac.uk/cansar/molecular-targets/Q8N3S3/				0	0	0	0	0	0	0	-3	59
P26045	PTPN3	Tyrosine-protein phosphatase non-receptor type 3	3.1.3.48	PTN3_HUMAN, PTPN3, PTPH1	Cell membrane, Cytoplasm, Cytoskeleton	P26045 PTN3_HUMAN Tyrosine-protein phosphatase non-receptor type 3 P26045,A0AUW9,E7EN99,E9PGU7 Protein-tyrosine phosphatase H1 PTPH1	cytoplasm, cytoplasmic side of plasma membrane, cytoskeleton, plasma membrane	protein-tyrosine phosphatase family	http://zinc.docking.org/results/combination?filter.purchasability=purchasable&annotation.name=PTN3_HUMAN	http://cansar.icr.ac.uk/cansar/molecular-targets/P26045/				10	0	10	3	30	10	100	-3	59	1	6	0	0	1	0	0
Q86XN7	PROSER1	Proline and serine-rich protein 1		PRSR1_HUMAN, PROSER1, C13orf23, KIAA2032		Q86XN7 PRSR1_HUMAN Proline and serine-rich protein 1 Q86XN7,A6NJ97,Q6P2S2,Q7Z3X5,Q8N3D2,Q8N3P1,Q9H9M1 C13orf23, KIAA2032			http://zinc.docking.org/results/combination?filter.purchasability=purchasable&annotation.name=PRSR1_HUMAN	http://cansar.icr.ac.uk/cansar/molecular-targets/Q86XN7/				0	0	0	0	0	0	0	-3	59
Q6NZ67	MZT2B	Mitotic-spindle organizing protein 2B		MZT2B_HUMAN, MZT2B, FAM128B, MOZART2B	Cytoplasm, Cytoskeleton, Microtubule organizing center, Centrosome, Cytoplasm, Cytoskeleton, Spindle	Q6NZ67 MZT2B_HUMAN Mitotic-spindle organizing protein 2B Q6NZ67,Q96CG4 Mitotic-spindle organizing protein associated with a ring of gamma-tubulin 2B FAM128B, MOZART2B	centrosome, cytosol, gamma-tubulin ring complex, nucleoplasm, spindle	MOZART2 family	http://zinc.docking.org/results/combination?filter.purchasability=purchasable&annotation.name=MZT2B_HUMAN	http://cansar.icr.ac.uk/cansar/molecular-targets/Q6NZ67/				0	0	0	0	0	0	0	-3	59
Q5VWN6	TASOR2	Protein TASOR 2		TASO2_HUMAN, TASOR2, C10orf18, FAM208B, KIAA2006		Q5VWN6 TASO2_HUMAN Protein TASOR 2 Q5VWN6,Q2YD91,Q5VWN5,Q6ZRQ8,Q8IVG4,Q9BUZ7,Q9H5J9,Q9H7A4,Q9H996,Q9NXA1 C10orf18, FAM208B, KIAA2006	cytosol, nucleoplasm	TASOR family	http://zinc.docking.org/results/combination?filter.purchasability=purchasable&annotation.name=TASO2_HUMAN	http://cansar.icr.ac.uk/cansar/molecular-targets/Q5VWN6/				0	0	0	0	0	0	0	-1.4	65
O43747	AP1G1	AP-1 complex subunit gamma-1		AP1G1_HUMAN, AP1G1, ADTG, CLAPG1	Golgi apparatus, Cytoplasmic vesicle, Clathrin-coated vesicle membrane	O43747 AP1G1_HUMAN AP-1 complex subunit gamma-1 O43747,O75709,O75842,Q9UG09,Q9Y3U4 Adaptor protein complex AP-1 subunit gamma-1, Adaptor-related protein complex 1 subunit gamma-1, Clathrin assembly protein complex 1 gamma-1 large chain, Gamma1-adaptin, Golgi adaptor HA1/AP1 adaptin subunit gamma-1 ADTG, CLAPG1	ap-1 adaptor complex, clathrin-coated vesicle, clathrin-coated vesicle membrane, cytoplasm, cytoplasmic vesicle membrane, cytosol, golgi apparatus, golgi membrane, intracellular membrane-bounded organelle, lysosomal membrane, membrane, recycling endosome, trans-golgi network membrane	adaptor complexes large subunit family	http://zinc.docking.org/results/combination?filter.purchasability=purchasable&annotation.name=AP1G1_HUMAN	http://cansar.icr.ac.uk/cansar/molecular-targets/O43747/				7	0	7	2	29	7	100	-3	59
O95140	MFN2	Mitofusin-2	3.6.5.-	MFN2_HUMAN, MFN2, CPRP1, KIAA0214	Mitochondrion outer membrane	O95140 MFN2_HUMAN Mitofusin-2 O95140,A8K1B3,O95572,Q5JXC3,Q5JXC4,Q9H131,Q9NSX8 Transmembrane GTPase MFN2 CPRP1, KIAA0214	cytosol, integral component of membrane, intrinsic component of mitochondrial outer membrane, microtubule cytoskeleton, mitochondrial outer membrane, mitochondrion	Dynamin/Fzo/YdjA family	http://zinc.docking.org/results/combination?filter.purchasability=purchasable&annotation.name=MFN2_HUMAN	http://cansar.icr.ac.uk/cansar/molecular-targets/O95140/				3	1	3	2	67	3	100	-3	59
O94915	FRYL	Protein furry homolog-like		FRYL_HUMAN, FRYL, AF4P12, KIAA0826		O94915 FRYL_HUMAN Protein furry homolog-like O94915,O95640,Q8WTZ5,Q9NT40 ALL1-fused gene from chromosome 4p12 protein AF4P12, KIAA0826	cell cortex	furry protein family	http://zinc.docking.org/results/combination?filter.purchasability=purchasable&annotation.name=FRYL_HUMAN	http://cansar.icr.ac.uk/cansar/molecular-targets/O94915/				0	0	0	0	0	0	0	0.15	81
Q9UPN3	MACF1	Microtubule-actin cross-linking factor 1, isoforms 1/2/3/5		MACF1_HUMAN, MACF1, ABP620, ACF7, KIAA0465, KIAA1251	Cytoplasm, Cytoskeleton, Cytoplasm, Golgi apparatus, Cell membrane, Cell projection, Ruffle membrane, Cytoplasm, Golgi apparatus	Q9UPN3 MACF1_HUMAN Microtubule-actin cross-linking factor 1, isoforms 1/2/3/5 Q9UPN3,B1ALC5,E9PJT0,O75053,Q5VW20,Q8WXY1,Q8WXY2,Q96PK2,Q9H540,Q9UKP0,Q9ULG9 620 kDa actin-binding protein, Actin cross-linking family protein 7, Macrophin-1, Trabeculin-alpha ABP620, ACF7, KIAA0465, KIAA1251	actin cytoskeleton, cytoplasm, cytoskeleton, golgi apparatus, membrane, microtubule, plasma membrane, ruffle membrane	plakin or cytolinker family	http://zinc.docking.org/results/combination?filter.purchasability=purchasable&annotation.name=MACF1_HUMAN	http://cansar.icr.ac.uk/cansar/molecular-targets/Q9UPN3/				3	0	3	0	0	2	67	-0.35	75
P68400	CSNK2A1	Casein kinase II subunit alpha	2.7.11.1	CSK21_HUMAN, CSNK2A1, CK2A1	Nucleus	P68400 CSK21_HUMAN Casein kinase II subunit alpha P68400,B4DYS6,D3DVV8,P19138,P20426,Q14013,Q5U065 CK2A1	cytosol, nucleoplasm, nucleus, nurd complex, plasma membrane, protein kinase ck2 complex, sin3 complex	Ser/Thr protein kinase family	http://zinc.docking.org/results/combination?filter.purchasability=purchasable&annotation.name=CSK21_HUMAN	http://cansar.icr.ac.uk/cansar/molecular-targets/P68400/	33.33|P49840|GSK3A|Lithium Carbonate|Whole:::Protein			188	163	177	171	97	177	100	0.85	89	1	2249	316	193	1	1	1
P46109	CRKL	Crk-like protein		CRKL_HUMAN, CRKL		P46109 CRKL_HUMAN Crk-like protein P46109,A8KA44,D3DX35	cytosol, extrinsic component of postsynaptic membrane, neuromuscular junction, nucleoplasm, protein-containing complex	CRK family	http://zinc.docking.org/results/combination?filter.purchasability=purchasable&annotation.name=CRKL_HUMAN	http://cansar.icr.ac.uk/cansar/molecular-targets/P46109/				6	0	6	0	0	4	67	1.3	93
Q08AD1	CAMSAP2	Calmodulin-regulated spectrin-associated protein 2		CAMP2_HUMAN, CAMSAP2, CAMSAP1L1, KIAA1078	Cytoplasm, Cytoskeleton, Golgi apparatus	Q08AD1 CAMP2_HUMAN Calmodulin-regulated spectrin-associated protein 2 Q08AD1,B1APG6,Q08AD2,Q6PGN8,Q96FB3,Q9UG20,Q9UPS4 Calmodulin-regulated spectrin-associated protein 1-like protein 1 CAMSAP1L1, KIAA1078	cytosol, golgi apparatus, microtubule end	CAMSAP1 family	http://zinc.docking.org/results/combination?filter.purchasability=purchasable&annotation.name=CAMP2_HUMAN	http://cansar.icr.ac.uk/cansar/molecular-targets/Q08AD1/				0	0	0	0	0	0	0	0.9	89
O00418	EEF2K	Eukaryotic elongation factor 2 kinase	2.7.11.20	EF2K_HUMAN, EEF2K		O00418 EF2K_HUMAN Eukaryotic elongation factor 2 kinase O00418,Q8N588 Calcium/calmodulin-dependent eukaryotic elongation factor 2 kinase	cytoplasm, cytosol, dendritic spine, postsynaptic density	Alpha-type protein kinase family	http://zinc.docking.org/results/combination?filter.purchasability=purchasable&annotation.name=EF2K_HUMAN	http://cansar.icr.ac.uk/cansar/molecular-targets/O00418/				3	0	2	0	0	2	100	0	80	1	400	0	0	1	0	0
Q01968	OCRL	Inositol polyphosphate 5-phosphatase OCRL	3.1.3.36	OCRL_HUMAN, OCRL, OCRL1	Cytoplasmic vesicle, Phagosome membrane, Early endosome membrane, Membrane, Clathrin-coated pit, Cell projection, Cilium, Photoreceptor outer segment, Cell projection, Cilium, Cytoplasmic vesicle, Endosome, Golgi apparatus, Trans-Golgi network, Lysosome	Q01968 OCRL_HUMAN Inositol polyphosphate 5-phosphatase OCRL Q01968,A6NKI1,A8KAP2,B7ZLX2,O60800,Q15684,Q15774,Q4VY09,Q4VY10,Q5JQF1,Q5JQF2,Q9UJG5,Q9UMA5 Inositol polyphosphate 5-phosphatase OCRL-1, Lowe oculocerebrorenal syndrome protein, Phosphatidylinositol 3,4,5-triphosphate 5-phosphatase OCRL1	clathrin-coated pit, clathrin-coated vesicle, cytoplasm, cytosol, early endosome, early endosome membrane, golgi stack, golgi-associated vesicle, lysosome, membrane, nucleus, phagocytic vesicle membrane, photoreceptor outer segment, plasma membrane, trans-golgi network	inositol 1,4,5-trisphosphate 5-phosphatase type II family	http://zinc.docking.org/results/combination?filter.purchasability=purchasable&annotation.name=OCRL_HUMAN	http://cansar.icr.ac.uk/cansar/molecular-targets/Q01968/				5	0	5	1	20	5	100	-3	59
P55082	MFAP3	Microfibril-associated glycoprotein 3		MFAP3_HUMAN, MFAP3	Cell membrane	P55082 MFAP3_HUMAN Microfibril-associated glycoprotein 3 P55082,B2RDK0,B4DKA1,Q9NXA7	cytoplasm, extracellular region, integral component of membrane, nucleus, plasma membrane		http://zinc.docking.org/results/combination?filter.purchasability=purchasable&annotation.name=MFAP3_HUMAN	http://cansar.icr.ac.uk/cansar/molecular-targets/P55082/				0	0	0	0	0	0	0	-3	59
P23511	NFYA	Nuclear transcription factor Y subunit alpha		NFYA_HUMAN, NFYA	Nucleus	P23511 NFYA_HUMAN Nuclear transcription factor Y subunit alpha P23511,Q8IXU0 CAAT box DNA-binding protein subunit A, Nuclear transcription factor Y subunit A	ccaat-binding factor complex, nuclear chromatin, nucleoplasm, nucleus, protein-dna complex, rna polymerase ii transcription factor complex	NFYA/HAP2 subunit family	http://zinc.docking.org/results/combination?filter.purchasability=purchasable&annotation.name=NFYA_HUMAN	http://cansar.icr.ac.uk/cansar/molecular-targets/P23511/				4	2	1	0	0	1	100	-3	59
O75122	CLASP2	CLIP-associating protein 2		CLAP2_HUMAN, CLASP2, KIAA0627	Cytoplasm, Cytoskeleton, Cytoplasm, Cytoskeleton, Microtubule organizing center, Centrosome, Chromosome, Centromere, Kinetochore, Cytoplasm, Cytoskeleton, Spindle, Golgi apparatus, Golgi apparatus, Trans-Golgi network, Cell membrane, Cell projection, Ruffle membrane	O75122 CLAP2_HUMAN CLIP-associating protein 2 O75122,B2RTR1,F5H604,Q7L8F6,Q8N6R6,Q9BQT3,Q9BQT4,Q9H7A3,Q9NSZ2 Cytoplasmic linker-associated protein 2, Protein Orbit homolog 2 KIAA0627	axonal growth cone, basal cortex, cell, cell cortex, cell leading edge, condensed chromosome kinetochore, cortical microtubule plus-end, cytoplasm, cytoplasmic microtubule, cytosol, golgi apparatus, kinetochore microtubule, membrane, microtubule, microtubule organizing center, plasma membrane, ruffle membrane, trans-golgi network	CLASP family	http://zinc.docking.org/results/combination?filter.purchasability=purchasable&annotation.name=CLAP2_HUMAN	http://cansar.icr.ac.uk/cansar/molecular-targets/O75122/				2	0	2	0	0	1	50	-0.55	73
Q8N3R9	MPP5	MAGUK p55 subfamily member 5		MPP5_HUMAN, MPP5, PALS1	Golgi apparatus, Cell membrane, Endomembrane system, Cell junction, Tight junction, Cell junction, Adherens junction, Cell projection, Axon, Perikaryon, Apical cell membrane, Endoplasmic reticulum-Golgi intermediate compartment, Golgi apparatus	Q8N3R9 MPP5_HUMAN MAGUK p55 subfamily member 5 Q8N3R9,A1L380,Q7Z631,Q86T98,Q8N7I5,Q9H9Q0 PALS1	apical plasma membrane, axon, bicellular tight junction, cell-cell adherens junction, cytoplasm, endoplasmic reticulum-golgi intermediate compartment, extracellular exosome, golgi apparatus, lateral loop, myelin sheath adaxonal region, perikaryon, plasma membrane, protein-containing complex, schmidt-lanterman incisure	MAGUK family	http://zinc.docking.org/results/combination?filter.purchasability=purchasable&annotation.name=MPP5_HUMAN	http://cansar.icr.ac.uk/cansar/molecular-targets/Q8N3R9/				5	1	5	1	20	2	40	-0.1	78
Q9H9Y6	POLR1B	DNA-directed RNA polymerase I subunit RPA2	2.7.7.6	RPA2_HUMAN, POLR1B	Nucleus, Nucleolus	Q9H9Y6 RPA2_HUMAN DNA-directed RNA polymerase I subunit RPA2 Q9H9Y6,B7Z6Y7,B7Z823,F5GZX4,F8W898,Q2TAM4,Q585T5,Q6ZRR2,Q9H9D3 DNA-directed RNA polymerase I 135 kDa polypeptide	cytosol, nucleolus, nucleoplasm, rna polymerase i complex	RNA polymerase beta chain family	http://zinc.docking.org/results/combination?filter.purchasability=purchasable&annotation.name=RPA2_HUMAN	http://cansar.icr.ac.uk/cansar/molecular-targets/Q9H9Y6/	34.24|P0A8V2|rpoB|Rifabutin,Rifampin,Rifapentine,Rifaximin|Whole:::Protein			0	0	0	0	0	0	0	0.1	81
Q9H422	HIPK3	Homeodomain-interacting protein kinase 3	2.7.11.1	HIPK3_HUMAN, HIPK3, DYRK6, FIST3, PKY	Cytoplasm, Nucleus	Q9H422 HIPK3_HUMAN Homeodomain-interacting protein kinase 3 Q9H422,O14632,Q2PBG4,Q2PBG5,Q92632,Q9HAS2 Androgen receptor-interacting nuclear protein kinase, Fas-interacting serine/threonine-protein kinase, Homolog of protein kinase YAK1 DYRK6, FIST3, PKY	cytoplasm, cytosol, nuclear body, nucleus, pml body	CMGC Ser/Thr protein kinase family	http://zinc.docking.org/results/combination?filter.purchasability=purchasable&annotation.name=HIPK3_HUMAN	http://cansar.icr.ac.uk/cansar/molecular-targets/Q9H422/	32.91|P11802|CDK4|Abemaciclib,Palbociclib,Ribociclib,Ribociclib Succinate|Whole:::Protein			0	0	0	0	0	0	0	0.5	85	1	351	5	3	1	1	1
Q05048	CSTF1	Cleavage stimulation factor subunit 1		CSTF1_HUMAN, CSTF1	Nucleus	Q05048 CSTF1_HUMAN Cleavage stimulation factor subunit 1 Q05048,Q5QPD8 CF-1 50 kDa subunit, Cleavage stimulation factor 50 kDa subunit	mrna cleavage stimulating factor complex, nucleoplasm		http://zinc.docking.org/results/combination?filter.purchasability=purchasable&annotation.name=CSTF1_HUMAN	http://cansar.icr.ac.uk/cansar/molecular-targets/Q05048/				1	0	1	1	100	1	100	-3	59
P51648	ALDH3A2	Aldehyde dehydrogenase family 3 member A2	1.2.1.3	AL3A2_HUMAN, ALDH3A2, ALDH10, FALDH	Microsome membrane, Endoplasmic reticulum membrane	P51648 AL3A2_HUMAN Aldehyde dehydrogenase family 3 member A2 P51648,Q6I9T3,Q93011,Q96J37 Aldehyde dehydrogenase 10, Fatty aldehyde dehydrogenase, Microsomal aldehyde dehydrogenase ALDH10, FALDH	endoplasmic reticulum membrane, integral component of membrane, intracellular membrane-bounded organelle, peroxisomal membrane, peroxisome	aldehyde dehydrogenase family	http://zinc.docking.org/results/combination?filter.purchasability=purchasable&annotation.name=AL3A2_HUMAN	http://cansar.icr.ac.uk/cansar/molecular-targets/P51648/	27.95|P05091|ALDH2|Disulfiram|Whole:::Protein			1	0	1	1	100	1	100	-3	59
Q49AR2	C5orf22	UPF0489 protein C5orf22		CE022_HUMAN, C5orf22		Q49AR2 CE022_HUMAN UPF0489 protein C5orf22 Q49AR2,Q8ND28,Q8WU61,Q9NUR1		UPF0489 family	http://zinc.docking.org/results/combination?filter.purchasability=purchasable&annotation.name=CE022_HUMAN	http://cansar.icr.ac.uk/cansar/molecular-targets/Q49AR2/				0	0	0	0	0	0	0	-1.8	60
P08581	MET	Hepatocyte growth factor receptor	2.7.10.1	MET_HUMAN, MET	Membrane, Secreted	P08581 MET_HUMAN Hepatocyte growth factor receptor P08581,A1L467,B5A932,E7EQ94,O60366,Q12875,Q9UDX7,Q9UPL8 HGF/SF receptor, Proto-oncogene c-Met, Scatter factor receptor, Tyrosine-protein kinase Met	basal plasma membrane, cell surface, extracellular region, integral component of membrane, integral component of plasma membrane, plasma membrane, receptor complex	Tyr protein kinase family	http://zinc.docking.org/results/combination?filter.purchasability=purchasable&annotation.name=MET_HUMAN	http://cansar.icr.ac.uk/cansar/molecular-targets/P08581/	100.00|P08581|MET|Cabozantinib,CABOZANTINIB S-MALATE,Crizotinib|Whole:::Protein	100.00|P08581|MET|Cabozantinib,CABOZANTINIB S-MALATE,Crizotinib|Whole:::Protein	100.00|P08581|MET|Cabozantinib,CABOZANTINIB S-MALATE,Crizotinib|Whole:::Protein||47.20|P36888|FLT3|Brigatinib,Gilteritinib,Sorafenib,Sorafenib Tosylate,Sunitinib,Sunitinib Malate|Whole:::Protein||45.96|P10721|KIT|Axitinib,Dasatinib,Imatinib,Imatinib Mesylate,Pazopanib,Pazopanib Hydrochloride,Regorafenib,Sorafenib,Sorafenib Tosylate,Sunitinib,Sunitinib Malate|Whole:::Protein||45.60|P17948|FLT1|Axi…	84	71	82	52	64	77	94	1.5	94	1	5211	1652	810	1	1	1
O95298	NDUFC2	NADH dehydrogenase [ubiquinone] 1 subunit C2		NDUC2_HUMAN, NDUFC2	Mitochondrion inner membrane	O95298 NDUC2_HUMAN NADH dehydrogenase [ubiquinone] 1 subunit C2 O95298,E9PNU8,E9PRB2,Q549M5,Q6FIH8,Q9UBJ9 Complex I-B14.5b, Human lung cancer oncogene 1 protein, NADH-ubiquinone oxidoreductase subunit B14.5b	azurophil granule membrane, cytoplasm, integral component of membrane, mitochondrial inner membrane, mitochondrial respiratory chain complex i, mitochondrion, plasma membrane	complex I NDUFC2 subunit family	http://zinc.docking.org/results/combination?filter.purchasability=purchasable&annotation.name=NDUC2_HUMAN	http://cansar.icr.ac.uk/cansar/molecular-targets/O95298/				2	2	2	0	0	2	100	-3	59
Q8WUA4	GTF3C2	General transcription factor 3C polypeptide 2		TF3C2_HUMAN, GTF3C2, KIAA0011	Nucleus	Q8WUA4 TF3C2_HUMAN General transcription factor 3C polypeptide 2 Q8WUA4,D6W557,Q16632,Q9BWI7 TF3C-beta, Transcription factor IIIC 110 kDa subunit, Transcription factor IIIC subunit beta KIAA0011	nucleoplasm, transcription factor tfiiic complex		http://zinc.docking.org/results/combination?filter.purchasability=purchasable&annotation.name=TF3C2_HUMAN	http://cansar.icr.ac.uk/cansar/molecular-targets/Q8WUA4/				0	0	0	0	0	0	0	-3	59
Q96B97	SH3KBP1	SH3 domain-containing kinase-binding protein 1		SH3K1_HUMAN, SH3KBP1, CIN85	Cytoplasm, Cytoplasm, Cytoskeleton, Cytoplasmic vesicle membrane, Cell junction, Synapse, Synaptosome, Cell junction, Focal adhesion	Q96B97 SH3K1_HUMAN SH3 domain-containing kinase-binding protein 1 Q96B97,B7Z1D5,Q5JPT4,Q5JPT5,Q8IWX6,Q8IX98,Q96RN4,Q9NYR0 CD2-binding protein 3, Cbl-interacting protein of 85 kDa, Human Src family kinase-binding protein 1 CIN85	cell-cell junction, cytoplasm, cytoplasmic vesicle membrane, cytoskeleton, cytosol, endocytic vesicle, focal adhesion, neuron projection, plasma membrane, synapse		http://zinc.docking.org/results/combination?filter.purchasability=purchasable&annotation.name=SH3K1_HUMAN	http://cansar.icr.ac.uk/cansar/molecular-targets/Q96B97/				8	0	8	0	0	5	63	0.2	82
Q5T1V6	DDX59	Probable ATP-dependent RNA helicase DDX59	3.6.4.13	DDX59_HUMAN, DDX59, ZNHIT5	Cytoplasm, Nucleus	Q5T1V6 DDX59_HUMAN Probable ATP-dependent RNA helicase DDX59 Q5T1V6,Q6PJL2,Q8IVW3,Q9H0W3 DEAD box protein 59, Zinc finger HIT domain-containing protein 5 ZNHIT5	cytoplasm, intracellular, nucleus	DEAD box helicase family	http://zinc.docking.org/results/combination?filter.purchasability=purchasable&annotation.name=DDX59_HUMAN	http://cansar.icr.ac.uk/cansar/molecular-targets/Q5T1V6/				1	0	1	0	0	1	100	-1.45	64
Q9NY97	B3GNT2	N-acetyllactosaminide beta-1,3-N-acetylglucosaminyltransferase 2	2.4.1.149	B3GN2_HUMAN, B3GNT2, B3GALT7, B3GNT1	Golgi apparatus membrane	Q9NY97 B3GN2_HUMAN N-acetyllactosaminide beta-1,3-N-acetylglucosaminyltransferase 2 Q9NY97,Q54AC1,Q9NQQ9,Q9NQR0,Q9NUT9 Beta-1,3-N-acetylglucosaminyltransferase 1, Beta-1,3-galactosyltransferase 7, Beta-3-Gx-T7, UDP-Gal:beta-GlcNAc beta-1,3-galactosyltransferase 7, UDP-GlcNAc:betaGal beta-1,3-N-acetylglucosaminyltransferase 2, UDP-galactose:beta-N-acetylglucosamine beta-1,3-galactosyltransferase 7…	endoplasmic reticulum, golgi apparatus, golgi membrane, integral component of membrane	glycosyltransferase 31 family	http://zinc.docking.org/results/combination?filter.purchasability=purchasable&annotation.name=B3GN2_HUMAN	http://cansar.icr.ac.uk/cansar/molecular-targets/Q9NY97/				0	0	0	0	0	0	0	-3	59
Q8N9T8	KRI1	Protein KRI1 homolog		KRI1_HUMAN, KRI1		Q8N9T8 KRI1_HUMAN Protein KRI1 homolog Q8N9T8,Q2M1R5,Q2M1R7,Q7L5J7,Q96G92,Q9BU50,Q9H6I1,Q9H978	90s preribosome, nucleolus	KRI1 family	http://zinc.docking.org/results/combination?filter.purchasability=purchasable&annotation.name=KRI1_HUMAN	http://cansar.icr.ac.uk/cansar/molecular-targets/Q8N9T8/				0	0	0	0	0	0	0	-3	59
Q86TP1	PRUNE1	Exopolyphosphatase PRUNE1	3.6.1.1	PRUN1_HUMAN, PRUNE1, PRUNE	Cytoplasm, Nucleus, Cell junction, Focal adhesion	Q86TP1 PRUN1_HUMAN Exopolyphosphatase PRUNE1 Q86TP1,B2RCH8,B4DFL7,Q5SZF9,Q659E5,Q6P4E0,Q8N654,Q96JU5,Q9C071,Q9C072,Q9UIV0 Drosophila-related expressed sequence 17, HTcD37, Protein prune homolog 1 PRUNE	cytoplasm, cytosol, focal adhesion, nucleus	PPase class C family	http://zinc.docking.org/results/combination?filter.purchasability=purchasable&annotation.name=PRUN1_HUMAN	http://cansar.icr.ac.uk/cansar/molecular-targets/Q86TP1/				0	0	0	0	0	0	0	-3	59	1	10	0	0	1	0	0
O75346	ZNF253	Zinc finger protein 253		ZN253_HUMAN, ZNF253, BMZF1, ZNF411	Nucleus	O75346 ZN253_HUMAN Zinc finger protein 253 O75346,A4FVA7,Q0P6G3,Q6P0L2,Q8NCA3,Q8NCF9 Bone marrow zinc finger 1, Zinc finger protein 411 BMZF1, ZNF411	nucleus	krueppel C2H2-type zinc-finger protein family	http://zinc.docking.org/results/combination?filter.purchasability=purchasable&annotation.name=ZN253_HUMAN	http://cansar.icr.ac.uk/cansar/molecular-targets/O75346/				0	0	0	0	0	0	0	-3	59
Q08828	ADCY1	Adenylate cyclase type 1	4.6.1.1	ADCY1_HUMAN, ADCY1	Membrane, Cell membrane, Cytoplasm, Membrane raft	Q08828 ADCY1_HUMAN Adenylate cyclase type 1 Q08828,A4D2L8,Q75MI1 ATP pyrophosphate-lyase 1, Adenylate cyclase type I, Adenylyl cyclase 1, Ca(2+)/calmodulin-activated adenylyl cyclase	cytoplasm, extracellular exosome, glutamatergic synapse, hippocampal mossy fiber to ca3 synapse, integral component of plasma membrane, integral component of postsynaptic density membrane, membrane raft, nucleus, plasma membrane, schaffer collateral - ca1 synapse	adenylyl cyclase class-4/guanylyl cyclase family	http://zinc.docking.org/results/combination?filter.purchasability=purchasable&annotation.name=ADCY1_HUMAN	http://cansar.icr.ac.uk/cansar/molecular-targets/Q08828/	33.62|Q02153|GUCY1B1|Nitric Oxide,Nitroglycerin,Riociguat,Sodium Nitroprusside|Whole:::Protein			0	0	0	0	0	0	0	-0.2	77	1	100	25	3	1	1	1
Q96KR1	ZFR	Zinc finger RNA-binding protein		ZFR_HUMAN, ZFR	Nucleus, Cytoplasm, Cytoplasmic granule, Chromosome	Q96KR1 ZFR_HUMAN Zinc finger RNA-binding protein Q96KR1,B2RNR5,Q05C08,Q3B7X5,Q6P5A3,Q86UA0,Q9H6V4,Q9NTI1,Q9Y687 M-phase phosphoprotein homolog	chromosome, cytoplasm, nucleus		http://zinc.docking.org/results/combination?filter.purchasability=purchasable&annotation.name=ZFR_HUMAN	http://cansar.icr.ac.uk/cansar/molecular-targets/Q96KR1/				0	0	0	0	0	0	0	-3	59
P68402	PAFAH1B2	Platelet-activating factor acetylhydrolase IB subunit beta	3.1.1.47	PA1B2_HUMAN, PAFAH1B2, PAFAHB	Cytoplasm	P68402 PA1B2_HUMAN Platelet-activating factor acetylhydrolase IB subunit beta P68402,A8DPS5,A8DPS6,A8DPS7,E9PEJ5,E9PLP3,O00687,Q29459,Q6IBR6 PAF acetylhydrolase 30 kDa subunit, PAF-AH subunit beta PAFAHB	cytoplasm, cytosol, extracellular exosome, extracellular region, fibrillar center, ficolin-1-rich granule lumen, nucleolus, plasma membrane, secretory granule lumen	'GDSL' lipolytic enzyme family	http://zinc.docking.org/results/combination?filter.purchasability=purchasable&annotation.name=PA1B2_HUMAN	http://cansar.icr.ac.uk/cansar/molecular-targets/P68402/				2	0	2	1	50	2	100	-3	59	1	20	0	0	1	0	0
Q9NVF7	FBXO28	F-box only protein 28		FBX28_HUMAN, FBXO28, CENP-30, KIAA0483	Chromosome, Centromere, Kinetochore	Q9NVF7 FBX28_HUMAN F-box only protein 28 Q9NVF7,E9PEM8,O75070 CENP-30, KIAA0483	condensed chromosome kinetochore, kinetochore		http://zinc.docking.org/results/combination?filter.purchasability=purchasable&annotation.name=FBX28_HUMAN	http://cansar.icr.ac.uk/cansar/molecular-targets/Q9NVF7/				0	0	0	0	0	0	0	-3	59
Q92541	RTF1	RNA polymerase-associated protein RTF1 homolog		RTF1_HUMAN, RTF1, KIAA0252	Nucleus, Nucleoplasm	Q92541 RTF1_HUMAN RNA polymerase-associated protein RTF1 homolog Q92541,Q96BX6 KIAA0252	cdc73/paf1 complex, nucleolus, nucleoplasm		http://zinc.docking.org/results/combination?filter.purchasability=purchasable&annotation.name=RTF1_HUMAN	http://cansar.icr.ac.uk/cansar/molecular-targets/Q92541/				6	0	6	0	0	6	100	-3	59
O43318	MAP3K7	Mitogen-activated protein kinase kinase kinase 7	2.7.11.25	M3K7_HUMAN, MAP3K7, TAK1	Cytoplasm, Cell membrane	O43318 M3K7_HUMAN Mitogen-activated protein kinase kinase kinase 7 O43318,B2RE27,E1P523,O43317,O43319,Q5TDN2,Q5TDN3,Q5TDT7,Q9NTR3,Q9NZ70 Transforming growth factor-beta-activated kinase 1 TAK1	ada2/gcn5/ada3 transcription activator complex, cytosol, endosome membrane, nucleus, plasma membrane	STE Ser/Thr protein kinase family	http://zinc.docking.org/results/combination?filter.purchasability=purchasable&annotation.name=M3K7_HUMAN	http://cansar.icr.ac.uk/cansar/molecular-targets/O43318/	34.87|P36507|MAP2K2|Binimetinib,Cobimetinib,Cobimetinib Fumarate,Trametinib,Trametinib Dimethyl Sulfoxide|Whole:::Protein			20	20	20	15	75	20	100	-0.2	77	1	596	65	57	1	1	1
A0AVT1	UBA6	Ubiquitin-like modifier-activating enzyme 6	6.2.1.45	UBA6_HUMAN, UBA6, MOP4, UBE1L2		A0AVT1 UBA6_HUMAN Ubiquitin-like modifier-activating enzyme 6 A0AVT1,A6N8M7,B2RAV3,Q4W5K0,Q6UV21,Q86T78,Q86TC7,Q8N5T3,Q8N9E4,Q9H3T7,Q9NVC9 Monocyte protein 4, Ubiquitin-activating enzyme E1-like protein 2 MOP4, UBE1L2	cytoplasm, cytosol, nucleus	ubiquitin-activating E1 family	http://zinc.docking.org/results/combination?filter.purchasability=purchasable&annotation.name=UBA6_HUMAN	http://cansar.icr.ac.uk/cansar/molecular-targets/A0AVT1/				0	0	0	0	0	0	0	-3	59	1	3	0	0	1	0	0
Q15386	UBE3C	Ubiquitin-protein ligase E3C	2.3.2.26	UBE3C_HUMAN, UBE3C, KIAA0010, KIAA10	Nucleus	Q15386 UBE3C_HUMAN Ubiquitin-protein ligase E3C Q15386,A4D235,A6NCP3,Q8TC15,Q96CR4,Q9UDU3 HECT-type ubiquitin transferase E3C, HectH2 KIAA0010, KIAA10	nucleus, proteasome complex		http://zinc.docking.org/results/combination?filter.purchasability=purchasable&annotation.name=UBE3C_HUMAN	http://cansar.icr.ac.uk/cansar/molecular-targets/Q15386/				1	0	1	1	100	1	100	-1.85	60
Q9HBD1	RC3H2	Roquin-2	2.3.2.27	RC3H2_HUMAN, RC3H2, MNAB, RNF164	Cytoplasm, P-body	Q9HBD1 RC3H2_HUMAN Roquin-2 Q9HBD1,Q4VXB1,Q5JPD7,Q86ST6,Q8N3D6,Q96F27,Q9H5J2,Q9HBD2,Q9NWN9,Q9NXE1 Membrane-associated nucleic acid-binding protein, RING finger and CCCH-type zinc finger domain-containing protein 2, RING finger protein 164, RING-type E3 ubiquitin transferase Roquin-2 MNAB, RNF164	cell surface, intracellular membrane-bounded organelle, membrane, p-body		http://zinc.docking.org/results/combination?filter.purchasability=purchasable&annotation.name=RC3H2_HUMAN	http://cansar.icr.ac.uk/cansar/molecular-targets/Q9HBD1/				4	0	4	1	25	3	75	-0.6	73
Q9HBM6	TAF9B	Transcription initiation factor TFIID subunit 9B		TAF9B_HUMAN, TAF9B, TAF9L	Nucleus	Q9HBM6 TAF9B_HUMAN Transcription initiation factor TFIID subunit 9B Q9HBM6,B2RUZ9,Q9Y2S3 Neuronal cell death-related protein 7, Transcription initiation factor TFIID subunit 9-like, Transcription-associated factor TAFII31L TAF9L	nucleoplasm, saga complex, transcription factor tfiid complex, transcription factor tftc complex	TAF9 family	http://zinc.docking.org/results/combination?filter.purchasability=purchasable&annotation.name=TAF9B_HUMAN	http://cansar.icr.ac.uk/cansar/molecular-targets/Q9HBM6/				0	0	0	0	0	0	0	-0.4	75
P28288	ABCD3	ATP-binding cassette sub-family D member 3		ABCD3_HUMAN, ABCD3, PMP70, PXMP1	Peroxisome membrane	P28288 ABCD3_HUMAN ATP-binding cassette sub-family D member 3 P28288,D3DT46,Q15271,Q6NUN5,Q96DA3,Q9H529 70 kDa peroxisomal membrane protein PMP70, PXMP1	cytosol, integral component of membrane, intracellular membrane-bounded organelle, membrane, mitochondrion, peroxisomal matrix, peroxisomal membrane, peroxisome	ABCD family	http://zinc.docking.org/results/combination?filter.purchasability=purchasable&annotation.name=ABCD3_HUMAN	http://cansar.icr.ac.uk/cansar/molecular-targets/P28288/	26.16|P08183|ABCB1|Cobicistat|Whole:::Protein			0	0	0	0	0	0	0	-3	59
O60942	RNGTT	mRNA-capping enzyme	3.1.3.33	MCE1_HUMAN, RNGTT, CAP1A	Nucleus	O60942 MCE1_HUMAN mRNA-capping enzyme O60942,E1P513,E1P514,O43483,O60257,O60351,Q5TCW8,Q8WUM8 HCAP1, HCE CAP1A	nucleoplasm, nucleus		http://zinc.docking.org/results/combination?filter.purchasability=purchasable&annotation.name=MCE1_HUMAN	http://cansar.icr.ac.uk/cansar/molecular-targets/O60942/				2	0	2	2	100	2	100	1.15	92
P30154	PPP2R1B	Serine/threonine-protein phosphatase 2A 65 kDa regulatory subunit A beta isoform		2AAB_HUMAN, PPP2R1B		P30154 2AAB_HUMAN Serine/threonine-protein phosphatase 2A 65 kDa regulatory subunit A beta isoform P30154,A8MY67,B0YJ69,B4DGQ6,B4DK91,B4DWW5,F8W8G1,O75620,Q8NHV8 PP2A subunit A isoform PR65-beta, PP2A subunit A isoform R1-beta	cytoplasm, extracellular exosome, membrane raft, protein phosphatase type 2a complex	phosphatase 2A regulatory subunit A family	http://zinc.docking.org/results/combination?filter.purchasability=purchasable&annotation.name=2AAB_HUMAN	http://cansar.icr.ac.uk/cansar/molecular-targets/P30154/				0	0	0	0	0	0	0	-3	59
P15336	ATF2	Cyclic AMP-dependent transcription factor ATF-2	2.3.1.48	ATF2_HUMAN, ATF2, CREB2, CREBP1	Nucleus, Cytoplasm, Mitochondrion outer membrane	P15336 ATF2_HUMAN Cyclic AMP-dependent transcription factor ATF-2 P15336,A1L3Z2,A4D7U4,A4D7U5,A4D7V1,D3DPE9,G8JLM5,Q13000,Q3B7B7,Q4ZFU9,Q53RY2,Q8TAR1,Q96JT8 Activating transcription factor 2, Cyclic AMP-responsive element-binding protein 2, HB16, Histone acetyltransferase ATF2, cAMP response element-binding protein CRE-BP1 CREB2, CREBP1	cytoplasm, mitochondrial outer membrane, nuclear chromatin, nucleoplasm, nucleus, site of double-strand break	bZIP family	http://zinc.docking.org/results/combination?filter.purchasability=purchasable&annotation.name=ATF2_HUMAN	http://cansar.icr.ac.uk/cansar/molecular-targets/P15336/				3	0	2	0	0	0	0	1.45	94
P06400	RB1	Retinoblastoma-associated protein		RB_HUMAN, RB1	Nucleus	P06400 RB_HUMAN Retinoblastoma-associated protein P06400,A8K5E3,P78499,Q5VW46,Q8IZL4 p105-Rb, p110-RB1, pRb, pp110	chromatin, nucleoplasm, nucleus, pml body, rb-e2f complex, spindle, swi/snf complex, transcription factor complex	retinoblastoma protein (RB) family	http://zinc.docking.org/results/combination?filter.purchasability=purchasable&annotation.name=RB_HUMAN	http://cansar.icr.ac.uk/cansar/molecular-targets/P06400/				15	1	11	7	64	10	91	0.1	81	1	41	0	0	1	0	0
Q96F86	EDC3	Enhancer of mRNA-decapping protein 3		EDC3_HUMAN, EDC3, LSM16, YJDC, YJEFN2	Cytoplasm, P-body	Q96F86 EDC3_HUMAN Enhancer of mRNA-decapping protein 3 Q96F86,B3KPH0,D3DW61,Q9H797 LSM16 homolog, YjeF N-terminal domain-containing protein 2, YjeF domain-containing protein 1 LSM16, YJDC, YJEFN2	cytoplasmic ribonucleoprotein granule, cytosol, membrane, p-body	EDC3 family	http://zinc.docking.org/results/combination?filter.purchasability=purchasable&annotation.name=EDC3_HUMAN	http://cansar.icr.ac.uk/cansar/molecular-targets/Q96F86/				6	1	6	1	17	3	50	-0.35	75
P16220	CREB1	Cyclic AMP-responsive element-binding protein 1		CREB1_HUMAN, CREB1	Nucleus	P16220 CREB1_HUMAN Cyclic AMP-responsive element-binding protein 1 P16220,P21934,Q6V963,Q9UMA7	atf4-creb1 transcription factor complex, axon, mitochondrial matrix, nuclear chromatin, nuclear euchromatin, nucleoplasm, nucleus, transcription factor complex	bZIP family	http://zinc.docking.org/results/combination?filter.purchasability=purchasable&annotation.name=CREB1_HUMAN	http://cansar.icr.ac.uk/cansar/molecular-targets/P16220/				3	0	3	0	0	0	0	-3	59	1	10	0	0	1	0	0
O43462	MBTPS2	Membrane-bound transcription factor site-2 protease	3.4.24.85	MBTP2_HUMAN, MBTPS2, S2P	Membrane, Cytoplasm	O43462 MBTP2_HUMAN Membrane-bound transcription factor site-2 protease O43462,Q9UM70,Q9UMD3 Endopeptidase S2P, Sterol regulatory element-binding proteins intramembrane protease S2P	cytoplasm, endoplasmic reticulum membrane, golgi membrane, integral component of membrane	peptidase M50A family	http://zinc.docking.org/results/combination?filter.purchasability=purchasable&annotation.name=MBTP2_HUMAN	http://cansar.icr.ac.uk/cansar/molecular-targets/O43462/				0	0	0	0	0	0	0	-3	59
Q9BY77	POLDIP3	Polymerase delta-interacting protein 3		PDIP3_HUMAN, POLDIP3, KIAA1649, PDIP46	Nucleus, Nucleus speckle, Cytoplasm	Q9BY77 PDIP3_HUMAN Polymerase delta-interacting protein 3 Q9BY77,A8K6F8,A8K6V9,Q009A7,Q5H972,Q6PGN6,Q7Z6Z0,Q9NSP5,Q9NSP6 46 kDa DNA polymerase delta interaction protein, S6K1 Aly/REF-like target KIAA1649, PDIP46	cytoplasm, cytoplasmic ribonucleoprotein granule, cytosol, nuclear speck, nucleoplasm		http://zinc.docking.org/results/combination?filter.purchasability=purchasable&annotation.name=PDIP3_HUMAN	http://cansar.icr.ac.uk/cansar/molecular-targets/Q9BY77/				0	0	0	0	0	0	0	-3	59
Q9H9J2	MRPL44	39S ribosomal protein L44, mitochondrial	3.1.26.-	RM44_HUMAN, MRPL44	Mitochondrion	Q9H9J2 RM44_HUMAN 39S ribosomal protein L44, mitochondrial Q9H9J2,Q53S16,Q6IA62,Q9H821 Mitochondrial large ribosomal subunit protein mL44	mitochondrial inner membrane, mitochondrial large ribosomal subunit, mitochondrion, nucleoplasm, nucleus, plasma membrane	ribonuclease III family	http://zinc.docking.org/results/combination?filter.purchasability=purchasable&annotation.name=RM44_HUMAN	http://cansar.icr.ac.uk/cansar/molecular-targets/Q9H9J2/				3	0	3	0	0	3	100	-3	59
Q5T8D3	ACBD5	Acyl-CoA-binding domain-containing protein 5		ACBD5_HUMAN, ACBD5, KIAA1996	Peroxisome membrane	Q5T8D3 ACBD5_HUMAN Acyl-CoA-binding domain-containing protein 5 Q5T8D3,B3KQ56,D3DRW0,Q5T8D4,Q5T8E1,Q5T8E2,Q86UV1,Q8N6E3,Q9UFB5 KIAA1996	integral component of membrane, membrane, nucleoplasm, peroxisomal membrane, peroxisome	ATG37 family	http://zinc.docking.org/results/combination?filter.purchasability=purchasable&annotation.name=ACBD5_HUMAN	http://cansar.icr.ac.uk/cansar/molecular-targets/Q5T8D3/				1	1	1	1	100	1	100	-3	59
Q8TAA5	GRPEL2	GrpE protein homolog 2, mitochondrial		GRPE2_HUMAN, GRPEL2	Mitochondrion matrix	Q8TAA5 GRPE2_HUMAN GrpE protein homolog 2, mitochondrial Q8TAA5,B4DFA6,Q49AJ6 Mt-GrpE#2	mitochondrion, pam complex	GrpE family	http://zinc.docking.org/results/combination?filter.purchasability=purchasable&annotation.name=GRPE2_HUMAN	http://cansar.icr.ac.uk/cansar/molecular-targets/Q8TAA5/				0	0	0	0	0	0	0	-3	59
Q9H582	ZNF644	Zinc finger protein 644		ZN644_HUMAN, ZNF644, KIAA1221, ZEP2	Nucleus	Q9H582 ZN644_HUMAN Zinc finger protein 644 Q9H582,A2RU71,Q2TAM0,Q5TCC0,Q6BEP7,Q6P446,Q6PI06,Q7LG67,Q9ULJ9 Zinc finger motif enhancer-binding protein 2 KIAA1221, ZEP2	nucleus	krueppel C2H2-type zinc-finger protein family	http://zinc.docking.org/results/combination?filter.purchasability=purchasable&annotation.name=ZN644_HUMAN	http://cansar.icr.ac.uk/cansar/molecular-targets/Q9H582/				0	0	0	0	0	0	0	1.75	96
Q8WUM0	NUP133	Nuclear pore complex protein Nup133		NU133_HUMAN, NUP133	Nucleus, Nuclear pore complex, Chromosome, Centromere, Kinetochore	Q8WUM0 NU133_HUMAN Nuclear pore complex protein Nup133 Q8WUM0,B2RAZ8,Q5T8N0,Q9H9W2,Q9NV71,Q9NVC4 133 kDa nucleoporin, Nucleoporin Nup133	condensed chromosome kinetochore, cytosol, host cell, membrane, nuclear envelope, nuclear membrane, nuclear pore, nuclear pore outer ring	nucleoporin Nup133 family	http://zinc.docking.org/results/combination?filter.purchasability=purchasable&annotation.name=NU133_HUMAN	http://cansar.icr.ac.uk/cansar/molecular-targets/Q8WUM0/				5	0	5	3	60	5	100	-1.4	65
Q9H814	PHAX	Phosphorylated adapter RNA export protein		PHAX_HUMAN, PHAX, RNUXA	Nucleus, Nucleoplasm, Nucleus, Cajal body, Cytoplasm	Q9H814 PHAX_HUMAN Phosphorylated adapter RNA export protein Q9H814,Q9H8W1 RNA U small nuclear RNA export adapter protein RNUXA	cajal body, centrosome, cytosol, neuronal cell body, nucleoplasm, nucleus	PHAX family	http://zinc.docking.org/results/combination?filter.purchasability=purchasable&annotation.name=PHAX_HUMAN	http://cansar.icr.ac.uk/cansar/molecular-targets/Q9H814/				1	0	1	0	0	1	100	-3	59
Q03164	KMT2A	Histone-lysine N-methyltransferase 2A	2.1.1.354	KMT2A_HUMAN, KMT2A, ALL1, CXXC7, HRX, HTRX, MLL, MLL1, TRX1	Nucleus, Nucleus, Nucleus	Q03164 KMT2A_HUMAN Histone-lysine N-methyltransferase 2A Q03164,E9PQG7,Q13743,Q13744,Q14845,Q16364,Q59FF2,Q6UBD1,Q9HBJ3,Q9UD94,Q9UMA3 ALL-1, CXXC-type zinc finger protein 7, Myeloid/lymphoid or mixed-lineage leukemia, Myeloid/lymphoid or mixed-lineage leukemia protein 1, Trithorax-like protein, Zinc finger protein HRX ALL1, CXXC7, HRX, HTRX, MLL, MLL1, TRX1	cytosol, histone methyltransferase complex, mll1 complex, nucleoplasm, nucleus	Histone-lysine methyltransferase family	http://zinc.docking.org/results/combination?filter.purchasability=purchasable&annotation.name=KMT2A_HUMAN	http://cansar.icr.ac.uk/cansar/molecular-targets/Q03164/				33	10	24	6	25	19	80	-0.25	77	1	97	35	2	1	1	1
Q9NR56	MBNL1	Muscleblind-like protein 1		MBNL1_HUMAN, MBNL1, EXP, KIAA0428, MBNL	Nucleus, Cytoplasm, Cytoplasmic granule	Q9NR56 MBNL1_HUMAN Muscleblind-like protein 1 Q9NR56,E9PBW7,O43311,O43797,Q86UV8,Q86UV9,Q96P92,Q96RE3 Triplet-expansion RNA-binding protein EXP, KIAA0428, MBNL	cytoplasm, cytoplasmic stress granule, cytosol, nucleoplasm, nucleus	muscleblind family	http://zinc.docking.org/results/combination?filter.purchasability=purchasable&annotation.name=MBNL1_HUMAN	http://cansar.icr.ac.uk/cansar/molecular-targets/Q9NR56/				6	0	6	0	0	5	84	-3	59
Q9NUJ1	ABHD10	Mycophenolic acid acyl-glucuronide esterase, mitochondrial	3.1.1.93	ABHDA_HUMAN, ABHD10	Mitochondrion	Q9NUJ1 ABHDA_HUMAN Mycophenolic acid acyl-glucuronide esterase, mitochondrial Q9NUJ1,B7Z6A8,C9IZX5,D3DN63,Q8TCF9 Alpha/beta hydrolase domain-containing protein 10	cytosol, mitochondrial matrix, mitochondrion		http://zinc.docking.org/results/combination?filter.purchasability=purchasable&annotation.name=ABHDA_HUMAN	http://cansar.icr.ac.uk/cansar/molecular-targets/Q9NUJ1/				0	0	0	0	0	0	0	0.75	88
O95905	ECD	Protein ecdysoneless homolog		ECD_HUMAN, ECD	Cytoplasm, Nucleus	O95905 ECD_HUMAN Protein ecdysoneless homolog O95905,C9JX46,E9PAW8 Human suppressor of GCR two	cytoplasm, cytosol, nucleoplasm, nucleus	ECD family	http://zinc.docking.org/results/combination?filter.purchasability=purchasable&annotation.name=ECD_HUMAN	http://cansar.icr.ac.uk/cansar/molecular-targets/O95905/				0	0	0	0	0	0	0	-0.2	77
Q13613	MTMR1	Myotubularin-related protein 1	3.1.3.95	MTMR1_HUMAN, MTMR1	Cell membrane, Cytoplasm	Q13613 MTMR1_HUMAN Myotubularin-related protein 1 Q13613,A0A024RC07,Q9UBX6,Q9UEM0,Q9UQD5 Phosphatidylinositol-3,5-bisphosphate 3-phosphatase, Phosphatidylinositol-3-phosphate phosphatase	cytoplasm, cytosol, plasma membrane	protein-tyrosine phosphatase family	http://zinc.docking.org/results/combination?filter.purchasability=purchasable&annotation.name=MTMR1_HUMAN	http://cansar.icr.ac.uk/cansar/molecular-targets/Q13613/				1	0	1	1	100	1	100	-0.75	71
Q9P270	SLAIN2	SLAIN motif-containing protein 2		SLAI2_HUMAN, SLAIN2, KIAA1458	Cytoplasm, Cytoskeleton	Q9P270 SLAI2_HUMAN SLAIN motif-containing protein 2 Q9P270,A8K4P1,Q8N5R3 KIAA1458	centrosome, cytosol, microtubule cytoskeleton	SLAIN motif-containing family	http://zinc.docking.org/results/combination?filter.purchasability=purchasable&annotation.name=SLAI2_HUMAN	http://cansar.icr.ac.uk/cansar/molecular-targets/Q9P270/				1	0	0	0	0	0	0	-3	59
Q8TAG9	EXOC6	Exocyst complex component 6		EXOC6_HUMAN, EXOC6, SEC15A, SEC15L, SEC15L1	Cytoplasm, Cytoplasm, Perinuclear region, Cell projection, Growth cone, Midbody, Midbody ring	Q8TAG9 EXOC6_HUMAN Exocyst complex component 6 Q8TAG9,E9PHI3,Q5VXH8,Q9NZ24 Exocyst complex component Sec15A, SEC15-like protein 1 SEC15A, SEC15L, SEC15L1	cytosol, exocyst, flemming body, growth cone, perinuclear region of cytoplasm, plasma membrane	SEC15 family	http://zinc.docking.org/results/combination?filter.purchasability=purchasable&annotation.name=EXOC6_HUMAN	http://cansar.icr.ac.uk/cansar/molecular-targets/Q8TAG9/				0	0	0	0	0	0	0	-0.1	78
Q9NR31	SAR1A	GTP-binding protein SAR1a		SAR1A_HUMAN, SAR1A, SAR1, SARA, SARA1	Endoplasmic reticulum, Golgi apparatus	Q9NR31 SAR1A_HUMAN GTP-binding protein SAR1a Q9NR31,B4DQ19 COPII-associated small GTPase SAR1, SARA, SARA1	copii vesicle coat, endoplasmic reticulum, endoplasmic reticulum exit site, golgi membrane	SAR1 family	http://zinc.docking.org/results/combination?filter.purchasability=purchasable&annotation.name=SAR1A_HUMAN	http://cansar.icr.ac.uk/cansar/molecular-targets/Q9NR31/				1	1	1	0	0	1	100	-3	59
Q99590	SCAF11	Protein SCAF11		SCAFB_HUMAN, SCAF11, CASP11, SFRS2IP, SIP1, SRSF2IP	Nucleus	Q99590 SCAFB_HUMAN Protein SCAF11 Q99590,A6NEU9,A6NLW5,Q8IW59 CTD-associated SR protein 11, Renal carcinoma antigen NY-REN-40, SC35-interacting protein 1, SR-related and CTD-associated factor 11, SRSF2-interacting protein, Serine/arginine-rich splicing factor 2-interacting protein, Splicing factor, arginine/serine-rich 2-interacting protein, Splicing regulatory protein 129 CASP11, SFRS2IP, SIP1, …	nuclear body, nucleolus, nucleoplasm		http://zinc.docking.org/results/combination?filter.purchasability=purchasable&annotation.name=SCAFB_HUMAN	http://cansar.icr.ac.uk/cansar/molecular-targets/Q99590/				0	0	0	0	0	0	0	-3	59
Q6TCH4	PAQR6	Membrane progestin receptor delta		PAQR6_HUMAN, PAQR6	Cell membrane	Q6TCH4 PAQR6_HUMAN Membrane progestin receptor delta Q6TCH4,B7Z9R9,D3DVB4,D3DVB6,Q5TCK9,Q6PDU0,Q7Z4Q7,Q7Z4Q9,Q8N121,Q8N3M2,Q9H621 Membrane progesterone P4 receptor delta, Membrane progesterone receptor delta, Progesterone and adipoQ receptor family member 6, Progestin and adipoQ receptor family member 6	integral component of membrane, plasma membrane	ADIPOR family	http://zinc.docking.org/results/combination?filter.purchasability=purchasable&annotation.name=PAQR6_HUMAN	http://cansar.icr.ac.uk/cansar/molecular-targets/Q6TCH4/				0	0	0	0	0	0	0	-3	59
Q13546	RIPK1	Receptor-interacting serine/threonine-protein kinase 1	2.7.11.1	RIPK1_HUMAN, RIPK1, RIP, RIP1	Cytoplasm, Cell membrane	Q13546 RIPK1_HUMAN Receptor-interacting serine/threonine-protein kinase 1 Q13546,A0AV89,B2RAG1,B4E3F9,Q13180,Q59H33 Cell death protein RIP, Receptor-interacting protein 1 RIP, RIP1	cytosol, death-inducing signaling complex, endosome membrane, membrane raft, mitochondrion, receptor complex, ripoptosome	TKL Ser/Thr protein kinase family	http://zinc.docking.org/results/combination?filter.purchasability=purchasable&annotation.name=RIPK1_HUMAN	http://cansar.icr.ac.uk/cansar/molecular-targets/Q13546/	32.93|P11362|FGFR1|Erdafitinib,Pazopanib,Pazopanib Hydrochloride,Vandetanib|Whole:::Protein			17	15	15	13	87	14	94	-0.35	75	1	319	75	51	1	1	1
Q14004	CDK13	Cyclin-dependent kinase 13	2.7.11.22	CDK13_HUMAN, CDK13, CDC2L, CDC2L5, CHED, KIAA1791	Nucleus speckle	Q14004 CDK13_HUMAN Cyclin-dependent kinase 13 Q14004,Q53G78,Q6DKQ9,Q75MH4,Q75MH5,Q96JN4,Q9H4A0,Q9H4A1,Q9UDR4 CDC2-related protein kinase 5, Cell division cycle 2-like protein kinase 5, Cell division protein kinase 13, Cholinesterase-related cell division controller CDC2L, CDC2L5, CHED, KIAA1791	chromosome, cyclin k-cdk13 complex, cyclin-dependent protein kinase holoenzyme complex, cyclin/cdk positive transcription elongation factor complex, cytosol, extracellular region, extracellular space, ficolin-1-rich granule lumen, golgi apparatus, nuclear chromatin, nuclear cyclin-dependent protein kinase holoenzyme complex, nuclear speck, nucleoplasm, nucleus	CMGC Ser/Thr protein kinase family	http://zinc.docking.org/results/combination?filter.purchasability=purchasable&annotation.name=CDK13_HUMAN	http://cansar.icr.ac.uk/cansar/molecular-targets/Q14004/	37.70|P11802|CDK4|Abemaciclib,Palbociclib,Ribociclib,Ribociclib Succinate|Whole:::Protein		37.70|P11802|CDK4|Abemaciclib,Palbociclib,Ribociclib,Ribociclib Succinate|Whole:::Protein||37.58|Q00534|CDK6|Abemaciclib,Palbociclib,Ribociclib,Ribociclib Succinate|Whole:::Protein	1	1	1	1	100	1	100	-3	59	1	310	5	4	1	1	1
P35240	NF2	Merlin		MERL_HUMAN, NF2, SCH	Cell projection, Filopodium membrane, Cell projection, Ruffle membrane, Nucleus, Cytoplasm, Perinuclear region, Cytoplasmic granule, Cytoplasm, Perinuclear region, Cytoplasmic granule, Nucleus, Cell projection, Filopodium membrane, Cell projection, Ruffle membrane, Cytoplasm, Perinuclear region, Cytoplasmic granule, Cytoplasm, Cytoskeleton	P35240 MERL_HUMAN Merlin P35240,O95683,Q8WUJ2,Q969N0,Q969Q3,Q96T30,Q96T31,Q96T32,Q96T33,Q9BTW3,Q9UNG9,Q9UNH3,Q9UNH4 Moesin-ezrin-radixin-like protein, Neurofibromin-2, Schwannomerlin, Schwannomin SCH	adherens junction, apical part of cell, cell body, cleavage furrow, cortical actin cytoskeleton, cytoplasm, cytoskeleton, cytosol, early endosome, filopodium membrane, lamellipodium, membrane, neuron projection, nucleolus, nucleus, perinuclear region of cytoplasm, plasma membrane, ruffle membrane		http://zinc.docking.org/results/combination?filter.purchasability=purchasable&annotation.name=MERL_HUMAN	http://cansar.icr.ac.uk/cansar/molecular-targets/P35240/				5	1	5	3	60	5	100	-3	59
Q86SG6	NEK8	Serine/threonine-protein kinase Nek8	2.7.11.1	NEK8_HUMAN, NEK8, JCK, NEK12A	Cytoplasm, Cytoplasm, Cytoskeleton, Cell projection, Cilium, Cytoplasm, Cytoskeleton, Microtubule organizing center, Centrosome	Q86SG6 NEK8_HUMAN Serine/threonine-protein kinase Nek8 Q86SG6,A6NIC5,Q14CL7,Q2M1S6,Q8NDH1 Never in mitosis A-related kinase 8, Nima-related protein kinase 12a JCK, NEK12A	centrosome, ciliary base, ciliary inversin compartment, cilium, cytoplasm	NEK Ser/Thr protein kinase family	http://zinc.docking.org/results/combination?filter.purchasability=purchasable&annotation.name=NEK8_HUMAN	http://cansar.icr.ac.uk/cansar/molecular-targets/Q86SG6/	32.99|P36507|MAP2K2|Binimetinib,Cobimetinib,Cobimetinib Fumarate,Trametinib,Trametinib Dimethyl Sulfoxide|Whole:::Protein			0	0	0	0	0	0	0	-3	59	1	14	0	0	1	0	0
P52306	RAP1GDS1	Rap1 GTPase-GDP dissociation stimulator 1		GDS1_HUMAN, RAP1GDS1		P52306 GDS1_HUMAN Rap1 GTPase-GDP dissociation stimulator 1 P52306,E9PH06,G5E9P9,Q499L7,Q4KMV2,Q4QQI8,Q9BUW9,Q9BUX6,Q9NYM2,Q9NZA8 Exchange factor smgGDS, SMG GDS protein, SMG P21 stimulatory GDP/GTP exchange protein	cytosol, endoplasmic reticulum, extracellular exosome, mitochondrion		http://zinc.docking.org/results/combination?filter.purchasability=purchasable&annotation.name=GDS1_HUMAN	http://cansar.icr.ac.uk/cansar/molecular-targets/P52306/				2	0	2	2	100	2	100	-3	59
P53634	CTSC	Dipeptidyl peptidase 1	3.4.14.1	CATC_HUMAN, CTSC, CPPI	Lysosome	P53634 CATC_HUMAN Dipeptidyl peptidase 1 P53634,A8K7V2,B5MDD5,Q2HIY8,Q53G93,Q71E75,Q71E76,Q7M4N9,Q7Z3G7,Q7Z5U7,Q8WY99,Q8WYA7,Q8WYA8 Cathepsin C, Cathepsin J, Dipeptidyl peptidase I, Dipeptidyl transferase CPPI	azurophil granule lumen, centrosome, collagen-containing extracellular matrix, copii-coated er to golgi transport vesicle, endoplasmic reticulum lumen, endoplasmic reticulum-golgi intermediate compartment membrane, extracellular exosome, extracellular region, extracellular space, golgi membrane, intracellular membrane-bounded organelle, lysosome, membrane, nucleoplasm	peptidase C1 family	http://zinc.docking.org/results/combination?filter.purchasability=purchasable&annotation.name=CATC_HUMAN	http://cansar.icr.ac.uk/cansar/molecular-targets/P53634/				18	18	18	0	0	18	100	1.65	95	1	766	546	506	1	1	1
Q9UK73	FEM1B	Protein fem-1 homolog B		FEM1B_HUMAN, FEM1B, F1AA, KIAA0396	Cytoplasm, Nucleus	Q9UK73 FEM1B_HUMAN Protein fem-1 homolog B Q9UK73,O43146 FEM1-beta, Fem-1-like death receptor-binding protein alpha, Fem-1-like in apoptotic pathway protein alpha F1AA, KIAA0396	cytoplasm, cytosol, nucleoplasm, nucleus	fem-1 family	http://zinc.docking.org/results/combination?filter.purchasability=purchasable&annotation.name=FEM1B_HUMAN	http://cansar.icr.ac.uk/cansar/molecular-targets/Q9UK73/				0	0	0	0	0	0	0	0.05	80
O00767	SCD	Acyl-CoA desaturase	1.14.19.1	ACOD_HUMAN, SCD	Endoplasmic reticulum membrane	O00767 ACOD_HUMAN Acyl-CoA desaturase O00767,B2R5U0,D3DR68,Q16150,Q53GR9,Q5W037,Q5W038,Q6GSS4,Q96KF6,Q9BS07,Q9Y695 Delta(9)-desaturase, Fatty acid desaturase, Stearoyl-CoA desaturase	endoplasmic reticulum, endoplasmic reticulum membrane, integral component of endoplasmic reticulum membrane, integral component of membrane, membrane, nucleolus	fatty acid desaturase type 1 family	http://zinc.docking.org/results/combination?filter.purchasability=purchasable&annotation.name=ACOD_HUMAN	http://cansar.icr.ac.uk/cansar/molecular-targets/O00767/				1	1	1	1	100	1	100	1.4	94	1	602	210	183	1	1	1
P0DMV8	HSPA1A	Heat shock 70 kDa protein 1A		HS71A_HUMAN, HSPA1A, HSP72, HSPA1, HSX70	Cytoplasm, Nucleus, Cytoplasm, Cytoskeleton, Microtubule organizing center, Centrosome	P0DMV8 HS71A_HUMAN Heat shock 70 kDa protein 1A P0DMV8,B4E3B6,P08107,P19790,Q5JQI4,Q5SP17,Q9UQL9,Q9UQM0 Heat shock 70 kDa protein 1 HSP72, HSPA1, HSX70	aggresome, blood microparticle, centriole, centrosome, cytoplasm, cytosol, endoplasmic reticulum, extracellular exosome, extracellular region, ficolin-1-rich granule lumen, focal adhesion, inclusion body, mitochondrion, nuclear speck, nucleoplasm, nucleus, perinuclear region of cytoplasm, plasma membrane, protein-containing complex, ribonucleoprotein complex, vesicle	heat shock protein 70 family	http://zinc.docking.org/results/combination?filter.purchasability=purchasable&annotation.name=HS71A_HUMAN	http://cansar.icr.ac.uk/cansar/molecular-targets/P0DMV8/				40	28	39	31	80	38	98			1	35	1	0	1	1	0
Q8IWU5	SULF2	Extracellular sulfatase Sulf-2	3.1.6.-	SULF2_HUMAN, SULF2, KIAA1247	Endoplasmic reticulum, Golgi apparatus, Golgi stack, Cell surface	Q8IWU5 SULF2_HUMAN Extracellular sulfatase Sulf-2 Q8IWU5,E1P5U6,Q5JYE1,Q6UX86,Q96SG2,Q9H1H0,Q9UJR3,Q9ULH3 KIAA1247	cell surface, endoplasmic reticulum, extracellular space, golgi stack, plasma membrane	sulfatase family	http://zinc.docking.org/results/combination?filter.purchasability=purchasable&annotation.name=SULF2_HUMAN	http://cansar.icr.ac.uk/cansar/molecular-targets/Q8IWU5/				0	0	0	0	0	0	0	-3	59
Q9UKY7	CDV3	Protein CDV3 homolog		CDV3_HUMAN, CDV3, H41	Cytoplasm	Q9UKY7 CDV3_HUMAN Protein CDV3 homolog Q9UKY7,B3KUC2,Q96IP9 H41	cytosol, plasma membrane	CDV3 family	http://zinc.docking.org/results/combination?filter.purchasability=purchasable&annotation.name=CDV3_HUMAN	http://cansar.icr.ac.uk/cansar/molecular-targets/Q9UKY7/				0	0	0	0	0	0	0	-3	59
P61313	RPL15	60S ribosomal protein L15		RL15_HUMAN, RPL15, EC45	Membrane	P61313 RL15_HUMAN 60S ribosomal protein L15 P61313,P39030,P41051,Q5U0C0,Q642I1,Q6IPX6,Q8WYP2,Q96C44,Q9H2E5 Large ribosomal subunit protein eL15 EC45	a band, cytosol, cytosolic large ribosomal subunit, membrane, nucleus, ribosome	eukaryotic ribosomal protein eL15 family	http://zinc.docking.org/results/combination?filter.purchasability=purchasable&annotation.name=RL15_HUMAN	http://cansar.icr.ac.uk/cansar/molecular-targets/P61313/				0	0	0	0	0	0	0	-1.25	66
Q96T51	RUFY1	RUN and FYVE domain-containing protein 1		RUFY1_HUMAN, RUFY1, RABIP4, ZFYVE12	Cytoplasm, Early endosome membrane	Q96T51 RUFY1_HUMAN RUN and FYVE domain-containing protein 1 Q96T51,Q59FF3,Q71S93,Q9H6I3 FYVE-finger protein EIP1, La-binding protein 1, Rab4-interacting protein, Zinc finger FYVE domain-containing protein 12 RABIP4, ZFYVE12	cytoplasm, cytosol, early endosome membrane, endosome, intracellular membrane-bounded organelle, nuclear speck		http://zinc.docking.org/results/combination?filter.purchasability=purchasable&annotation.name=RUFY1_HUMAN	http://cansar.icr.ac.uk/cansar/molecular-targets/Q96T51/				2	0	2	0	0	1	50	-3	59
P46695	IER3	Radiation-inducible immediate-early gene IEX-1		IEX1_HUMAN, IER3, DIF2, IEX1, PRG1	Membrane	P46695 IEX1_HUMAN Radiation-inducible immediate-early gene IEX-1 P46695,Q5SU30,Q92691,Q93044 Differentiation-dependent gene 2 protein, Immediate early protein GLY96, Immediate early response 3 protein, PACAP-responsive gene 1 protein DIF2, IEX1, PRG1	cytosol, integral component of membrane, nucleus	IER3 family	http://zinc.docking.org/results/combination?filter.purchasability=purchasable&annotation.name=IEX1_HUMAN	http://cansar.icr.ac.uk/cansar/molecular-targets/P46695/				0	0	0	0	0	0	0	-3	59
O15239	NDUFA1	NADH dehydrogenase [ubiquinone] 1 alpha subcomplex subunit 1		NDUA1_HUMAN, NDUFA1	Mitochondrion inner membrane	O15239 NDUA1_HUMAN NADH dehydrogenase [ubiquinone] 1 alpha subcomplex subunit 1 O15239 Complex I-MWFE, NADH-ubiquinone oxidoreductase MWFE subunit	cytosol, integral component of membrane, mitochondrial inner membrane, mitochondrial membrane, mitochondrial respiratory chain complex i, mitochondrion	complex I NDUFA1 subunit family	http://zinc.docking.org/results/combination?filter.purchasability=purchasable&annotation.name=NDUA1_HUMAN	http://cansar.icr.ac.uk/cansar/molecular-targets/O15239/				2	0	2	0	0	2	100	-3	59
Q9NQP4	PFDN4	Prefoldin subunit 4		PFD4_HUMAN, PFDN4, PFD4	Nucleus, Cytoplasm, Mitochondrion	Q9NQP4 PFD4_HUMAN Prefoldin subunit 4 Q9NQP4,Q5TD11,Q92779 Protein C-1 PFD4	cytoplasm, cytosol, mitochondrion, nucleus, prefoldin complex	prefoldin subunit beta family	http://zinc.docking.org/results/combination?filter.purchasability=purchasable&annotation.name=PFD4_HUMAN	http://cansar.icr.ac.uk/cansar/molecular-targets/Q9NQP4/				5	0	5	1	20	2	40	-3	59
Q9NYP7	ELOVL5	Elongation of very long chain fatty acids protein 5	2.3.1.199	ELOV5_HUMAN, ELOVL5, ELOVL2	Endoplasmic reticulum membrane, Cell projection, Dendrite	Q9NYP7 ELOV5_HUMAN Elongation of very long chain fatty acids protein 5 Q9NYP7,B4DZJ2,F6SH78,Q59EL3,Q5TGH5,Q6NXE7,Q7L2S5,Q8NCG4,Q9UI22 3-keto acyl-CoA synthase ELOVL5, ELOVL fatty acid elongase 5, Fatty acid elongase 1, Very long chain 3-ketoacyl-CoA synthase 5, Very long chain 3-oxoacyl-CoA synthase 5 ELOVL2	dendrite, dendritic tree, endoplasmic reticulum, endoplasmic reticulum membrane, integral component of endoplasmic reticulum membrane, membrane, neuronal cell body	ELO family	http://zinc.docking.org/results/combination?filter.purchasability=purchasable&annotation.name=ELOV5_HUMAN	http://cansar.icr.ac.uk/cansar/molecular-targets/Q9NYP7/				0	0	0	0	0	0	0	-1.55	63	1	4	0	0	1	0	0
Q9UDW1	UQCR10	Cytochrome b-c1 complex subunit 9		QCR9_HUMAN, UQCR10, UCRC	Mitochondrion inner membrane	Q9UDW1 QCR9_HUMAN Cytochrome b-c1 complex subunit 9 Q9UDW1,B5MCM5,Q9T2V6 Complex III subunit 9, Complex III subunit X, Cytochrome c1 non-heme 7 kDa protein, Ubiquinol-cytochrome c reductase complex 7.2 kDa protein UCRC	mitochondrial inner membrane, mitochondrial respiratory chain complex iii	UQCR10/QCR9 family	http://zinc.docking.org/results/combination?filter.purchasability=purchasable&annotation.name=QCR9_HUMAN	http://cansar.icr.ac.uk/cansar/molecular-targets/Q9UDW1/				1	1	1	0	0	0	0	-3	59	1	1	0	0	1	0	0
Q8WXC6	COPS9	COP9 signalosome complex subunit 9		CSN9_HUMAN, COPS9, MYEOV2	Nucleus, Cytoplasm, Nucleus, Nucleoplasm, Nucleus, Nucleoplasm	Q8WXC6 CSN9_HUMAN COP9 signalosome complex subunit 9 Q8WXC6,Q8N110 CSN acidic protein, Myeloma-overexpressed gene 2 protein MYEOV2	cop9 signalosome, cytoplasm, nuclear chromatin, nucleoplasm, nucleus	CSN9 family	http://zinc.docking.org/results/combination?filter.purchasability=purchasable&annotation.name=CSN9_HUMAN	http://cansar.icr.ac.uk/cansar/molecular-targets/Q8WXC6/				0	0	0	0	0	0	0	-3	59
Q4ZG55	GREB1	Protein GREB1		GREB1_HUMAN, GREB1, KIAA0575	Membrane	Q4ZG55 GREB1_HUMAN Protein GREB1 Q4ZG55,A6NHD0,A6NKN0,B5MDA9,O60321,Q7Z5S2,Q9H2Q6,Q9H2Q7,Q9H2Q8 Gene regulated in breast cancer 1 protein KIAA0575	extracellular exosome, integral component of membrane, nucleoplasm	GREB1 family	http://zinc.docking.org/results/combination?filter.purchasability=purchasable&annotation.name=GREB1_HUMAN	http://cansar.icr.ac.uk/cansar/molecular-targets/Q4ZG55/				0	0	0	0	0	0	0	0.95	90
Q9H3M7	TXNIP	Thioredoxin-interacting protein		TXNIP_HUMAN, TXNIP, VDUP1	Cytoplasm	Q9H3M7 TXNIP_HUMAN Thioredoxin-interacting protein Q9H3M7,B4E3D3,Q16226,Q6PML0,Q9BXG9 Thioredoxin-binding protein 2, Vitamin D3 up-regulated protein 1 VDUP1	cytoplasm, cytosol, mitochondrial intermembrane space, nucleus	arrestin family	http://zinc.docking.org/results/combination?filter.purchasability=purchasable&annotation.name=TXNIP_HUMAN	http://cansar.icr.ac.uk/cansar/molecular-targets/Q9H3M7/				11	0	5	4	80	4	80	-3	59
Q9NX09	DDIT4	DNA damage-inducible transcript 4 protein		DDIT4_HUMAN, DDIT4, REDD1, RTP801	Mitochondrion, Cytoplasm, Cytosol	Q9NX09 DDIT4_HUMAN DNA damage-inducible transcript 4 protein Q9NX09,Q9H0S3 HIF-1 responsive protein RTP801, Protein regulated in development and DNA damage response 1 REDD1, RTP801	cytoplasm, cytosol, intracellular, mitochondrion	DDIT4 family	http://zinc.docking.org/results/combination?filter.purchasability=purchasable&annotation.name=DDIT4_HUMAN	http://cansar.icr.ac.uk/cansar/molecular-targets/Q9NX09/				1	0	1	0	0	1	100	-3	59
P62316	SNRPD2	Small nuclear ribonucleoprotein Sm D2		SMD2_HUMAN, SNRPD2, SNRPD1	Cytoplasm, Cytosol, Nucleus	P62316 SMD2_HUMAN Small nuclear ribonucleoprotein Sm D2 P62316,A8K797,J3KPM5,P43330 snRNP core protein D2 SNRPD1	catalytic step 2 spliceosome, cytosol, extracellular exosome, methylosome, nucleoplasm, nucleus, picln-sm protein complex, small nuclear ribonucleoprotein complex, smn-sm protein complex, spliceosomal complex, u1 snrnp, u12-type spliceosomal complex, u2 snrnp, u2-type catalytic step 2 spliceosome, u2-type precatalytic spliceosome, u4 snrnp, u4/u6 x u5 tri-snrnp complex, u5 snrnp	snRNP core protein family	http://zinc.docking.org/results/combination?filter.purchasability=purchasable&annotation.name=SMD2_HUMAN	http://cansar.icr.ac.uk/cansar/molecular-targets/P62316/				22	0	19	10	53	18	95	-3	59
P41567	EIF1	Eukaryotic translation initiation factor 1		EIF1_HUMAN, EIF1, SUI1		P41567 EIF1_HUMAN Eukaryotic translation initiation factor 1 P41567,Q9UNQ9 A121, Protein translation factor SUI1 homolog, Sui1iso1 SUI1	cytoplasm, eukaryotic 43s preinitiation complex, nucleus	SUI1 family	http://zinc.docking.org/results/combination?filter.purchasability=purchasable&annotation.name=EIF1_HUMAN	http://cansar.icr.ac.uk/cansar/molecular-targets/P41567/				3	0	3	1	34	2	67	-3	59
P15954	COX7C	Cytochrome c oxidase subunit 7C, mitochondrial		COX7C_HUMAN, COX7C	Mitochondrion inner membrane	P15954 COX7C_HUMAN Cytochrome c oxidase subunit 7C, mitochondrial P15954,Q6NR81 Cytochrome c oxidase polypeptide VIIc	integral component of membrane, mitochondrial inner membrane, mitochondrion	cytochrome c oxidase VIIc family	http://zinc.docking.org/results/combination?filter.purchasability=purchasable&annotation.name=COX7C_HUMAN	http://cansar.icr.ac.uk/cansar/molecular-targets/P15954/				1	0	1	0	0	0	0	-3	59
Q96QD8	SLC38A2	Sodium-coupled neutral amino acid transporter 2		S38A2_HUMAN, SLC38A2, ATA2, KIAA1382, SAT2, SNAT2	Cell membrane	Q96QD8 S38A2_HUMAN Sodium-coupled neutral amino acid transporter 2 Q96QD8,Q6IA88,Q6ZMG2,Q9HAV3,Q9NVA8,Q9P2G5 Amino acid transporter A2, Protein 40-9-1, Solute carrier family 38 member 2, System A amino acid transporter 2, System A transporter 1, System N amino acid transporter 2 ATA2, KIAA1382, SAT2, SNAT2	axon, brush border, dendrite, integral component of plasma membrane, neuronal cell body, plasma membrane, sarcolemma	amino acid/polyamine transporter 2 family	http://zinc.docking.org/results/combination?filter.purchasability=purchasable&annotation.name=S38A2_HUMAN	http://cansar.icr.ac.uk/cansar/molecular-targets/Q96QD8/				0	0	0	0	0	0	0	-3	59
P22314	UBA1	Ubiquitin-like modifier-activating enzyme 1	6.2.1.45	UBA1_HUMAN, UBA1, A1S9T, UBE1	Cytoplasm, Mitochondrion, Nucleus, Nucleus, Cytoplasm	P22314 UBA1_HUMAN Ubiquitin-like modifier-activating enzyme 1 P22314,Q5JRR8,Q96E13 Protein A1S9, Ubiquitin-activating enzyme E1 A1S9T, UBE1	cytoplasm, cytosol, extracellular exosome, mitochondrion, nucleoplasm, nucleus	ubiquitin-activating E1 family	http://zinc.docking.org/results/combination?filter.purchasability=purchasable&annotation.name=UBA1_HUMAN	http://cansar.icr.ac.uk/cansar/molecular-targets/P22314/				2	1	2	2	100	2	100	-1.55	63	1	26	0	0	1	0	0
P03372	ESR1	Estrogen receptor		ESR1_HUMAN, ESR1, ESR, NR3A1	Nucleus, Cytoplasm, Cell membrane, Nucleus, Cytoplasm, Cell membrane, Cell membrane, Nucleus, Golgi apparatus, Cell membrane	P03372 ESR1_HUMAN Estrogen receptor P03372,Q13511,Q14276,Q5T5H7,Q6MZQ9,Q9NU51,Q9UDZ7,Q9UIS7 ER-alpha, Estradiol receptor, Nuclear receptor subfamily 3 group A member 1 ESR, NR3A1	cell, cytoplasm, cytosol, golgi apparatus, integral component of membrane, membrane, nuclear chromatin, nucleoplasm, nucleus, plasma membrane, protein-containing complex, transcriptional preinitiation complex, transcriptionally active chromatin	nuclear hormone receptor family	http://zinc.docking.org/results/combination?filter.purchasability=purchasable&annotation.name=ESR1_HUMAN	http://cansar.icr.ac.uk/cansar/molecular-targets/P03372/	100.00|P03372|ESR1|Danazol,Dienestrol,Diethylstilbestrol,Diethylstilbestrol Diphosphate,Enclomiphene,Estradiol,Estradiol Valerate,Estradiol Cypionate,Estradiol Benzoate,Estradiol Acetate,Estrone,Estrone Sulfuric Acid,Estropipate,Ethinyl Estradiol,Fulvestrant,Mestranol,Ospemifene,Polyestradiol Phosphate,Quinestrol,Tamoxifen,Tamoxifen Citrate,Toremifene,Toremifene Citrate|Whole:::Protein	100.00|P03372|ESR1|Danazol,Dienestrol,Diethylstilbestrol,Diethylstilbestrol Diphosphate,Enclomiphene,Estradiol,Estradiol Valerate,Estradiol Cypionate,Estradiol Benzoate,Estradiol Acetate,Estrone,Estrone Sulfuric Acid,Estropipate,Ethinyl Estradiol,Fulvestrant,Mestranol,Ospemifene,Polyestradiol Phosphate,Quinestrol,Tamoxifen,Tamoxifen Citrate,Toremifene,Toremifene Citrate|Whole:::Protein||58.99|Q92…	100.00|P03372|ESR1|Danazol,Dienestrol,Diethylstilbestrol,Diethylstilbestrol Diphosphate,Enclomiphene,Estradiol,Estradiol Valerate,Estradiol Cypionate,Estradiol Benzoate,Estradiol Acetate,Estrone,Estrone Sulfuric Acid,Estropipate,Ethinyl Estradiol,Fulvestrant,Mestranol,Ospemifene,Polyestradiol Phosphate,Quinestrol,Tamoxifen,Tamoxifen Citrate,Toremifene,Toremifene Citrate|Whole:::Protein||58.99|Q92…	294	276	278	186	67	276	100	1.45	94	1	6696	1291	366	1	1	1
Q9UHD8	SEPTIN9	Septin-9		SEPT9_HUMAN, SEPTIN9, KIAA0991, MSF, SEPT9	Cytoplasm, Cytoskeleton	Q9UHD8 SEPT9_HUMAN Septin-9 Q9UHD8,A8K2V3,B3KPM0,B4DTL9,B4E0N2,B4E274,B7Z654,Q96QF3,Q96QF4,Q96QF5,Q9HA04,Q9UG40,Q9Y5W4 MLL septin-like fusion protein MSF-A, Ovarian/Breast septin, Septin D1 KIAA0991, MSF, SEPT9	actin cytoskeleton, axoneme, cytoplasm, microtubule, microtubule cytoskeleton, non-motile cilium, perinuclear region of cytoplasm, septin complex, septin ring, stress fiber	Septin GTPase family	http://zinc.docking.org/results/combination?filter.purchasability=purchasable&annotation.name=SEPT9_HUMAN	http://cansar.icr.ac.uk/cansar/molecular-targets/Q9UHD8/				3	3	3	3	100	3	100	-3	59	1	240	1	0	1	1	0
P49773	HINT1	Histidine triad nucleotide-binding protein 1	3.-.-.-	HINT1_HUMAN, HINT1, HINT, PKCI1, PRKCNH1	Cytoplasm, Nucleus	P49773 HINT1_HUMAN Histidine triad nucleotide-binding protein 1 P49773,Q9H5W8 Adenosine 5'-monophosphoramidase, Protein kinase C inhibitor 1, Protein kinase C-interacting protein 1 HINT, PKCI1, PRKCNH1	cytoskeleton, cytosol, extracellular exosome, histone deacetylase complex, nucleoplasm, nucleus, plasma membrane	HINT family	http://zinc.docking.org/results/combination?filter.purchasability=purchasable&annotation.name=HINT1_HUMAN	http://cansar.icr.ac.uk/cansar/molecular-targets/P49773/				48	41	48	8	17	48	100	-3	59	1	26	0	0	1	0	0
Q14094	CCNI	Cyclin-I		CCNI_HUMAN, CCNI		Q14094 CCNI_HUMAN Cyclin-I Q14094,B2R6M0,B7Z6X4	cyclin-dependent protein kinase holoenzyme complex, cytoplasm, nucleus	cyclin family	http://zinc.docking.org/results/combination?filter.purchasability=purchasable&annotation.name=CCNI_HUMAN	http://cansar.icr.ac.uk/cansar/molecular-targets/Q14094/				0	0	0	0	0	0	0	-0.65	72
P0DMV9	HSPA1B	Heat shock 70 kDa protein 1B		HS71B_HUMAN, HSPA1B, HSP72	Cytoplasm, Cytoplasm, Cytoskeleton, Microtubule organizing center, Centrosome	P0DMV9 HS71B_HUMAN Heat shock 70 kDa protein 1B P0DMV9,B4E3B6,P08107,P19790,Q5JQI4,Q5SP17,Q9UQL9,Q9UQM0 Heat shock 70 kDa protein 2 HSP72	aggresome, blood microparticle, centriole, centrosome, cytoplasm, cytosol, endoplasmic reticulum, extracellular exosome, extracellular region, ficolin-1-rich granule lumen, focal adhesion, inclusion body, mitochondrion, nuclear speck, nucleoplasm, nucleus, perinuclear region of cytoplasm, plasma membrane, protein-containing complex, ribonucleoprotein complex, vesicle	heat shock protein 70 family	http://zinc.docking.org/results/combination?filter.purchasability=purchasable&annotation.name=HS71B_HUMAN	http://cansar.icr.ac.uk/cansar/molecular-targets/P0DMV9/				17	11	16	14	88	16	100			1	35	1	0	1	1	0
Q9NQC3	RTN4	Reticulon-4		RTN4_HUMAN, RTN4, KIAA0886, NOGO	Endoplasmic reticulum membrane, Cell membrane, Endoplasmic reticulum membrane, Cell membrane, Cell junction, Endoplasmic reticulum membrane	Q9NQC3 RTN4_HUMAN Reticulon-4 Q9NQC3,O94962,Q7L7Q5,Q7L7Q6,Q7L7Q8,Q8IUA4,Q96B16,Q9BXG5,Q9H212,Q9H3I3,Q9UQ42,Q9Y293,Q9Y2Y7,Q9Y5U6 Foocen, Neurite outgrowth inhibitor, Neuroendocrine-specific protein, Neuroendocrine-specific protein C homolog, RTN-x, Reticulon-5 KIAA0886, NOGO	cell, cell junction, cell projection, endoplasmic reticulum, endoplasmic reticulum membrane, endoplasmic reticulum tubular network, endoplasmic reticulum tubular network membrane, integral component of endoplasmic reticulum membrane, neuronal cell body, nuclear envelope, plasma membrane, postsynaptic density		http://zinc.docking.org/results/combination?filter.purchasability=purchasable&annotation.name=RTN4_HUMAN	http://cansar.icr.ac.uk/cansar/molecular-targets/Q9NQC3/				2	0	1	0	0	1	100	-3	59
P30086	PEBP1	Phosphatidylethanolamine-binding protein 1		PEBP1_HUMAN, PEBP1, PBP, PEBP	Cytoplasm	P30086 PEBP1_HUMAN Phosphatidylethanolamine-binding protein 1 P30086,B2R4S1 HCNPpp, Neuropolypeptide h3, Prostatic-binding protein, Raf kinase inhibitor protein PBP, PEBP	cytosol, extracellular exosome, nucleus	phosphatidylethanolamine-binding protein family	http://zinc.docking.org/results/combination?filter.purchasability=purchasable&annotation.name=PEBP1_HUMAN	http://cansar.icr.ac.uk/cansar/molecular-targets/P30086/				4	0	4	0	0	3	75	-3	59	1	185	1	0	1	1	0
Q9UBM7	DHCR7	7-dehydrocholesterol reductase	1.3.1.21	DHCR7_HUMAN, DHCR7, D7SR	Endoplasmic reticulum membrane	Q9UBM7 DHCR7_HUMAN 7-dehydrocholesterol reductase Q9UBM7,B2R6Z2,O60492,O60717 Delta7-sterol reductase, Sterol Delta(7)-reductase, Sterol reductase SR-2 D7SR	cytosol, endoplasmic reticulum, endoplasmic reticulum membrane, integral component of endoplasmic reticulum membrane, membrane, nuclear outer membrane	ERG4/ERG24 family	http://zinc.docking.org/results/combination?filter.purchasability=purchasable&annotation.name=DHCR7_HUMAN	http://cansar.icr.ac.uk/cansar/molecular-targets/Q9UBM7/				0	0	0	0	0	0	0	-0.95	69	1	83	6	1	1	1	1
P63167	DYNLL1	Dynein light chain 1, cytoplasmic		DYL1_HUMAN, DYNLL1, DLC1, DNCL1, DNCLC1, HDLC1	Cytoplasm, Cytoskeleton, Microtubule organizing center, Centrosome, Cytoplasm, Cytoskeleton, Nucleus, Mitochondrion	P63167 DYL1_HUMAN Dynein light chain 1, cytoplasmic P63167,Q15701 8 kDa dynein light chain, Dynein light chain LC8-type 1, Protein inhibitor of neuronal nitric oxide synthase DLC1, DNCL1, DNCLC1, HDLC1	centrosome, ciliary tip, cilium, cytoplasm, cytoplasmic dynein complex, cytosol, dynein complex, ficolin-1-rich granule membrane, kinetochore, membrane, microtubule, mitochondrion, mitotic spindle, nucleus, plasma membrane, tertiary granule membrane	dynein light chain family	http://zinc.docking.org/results/combination?filter.purchasability=purchasable&annotation.name=DYL1_HUMAN	http://cansar.icr.ac.uk/cansar/molecular-targets/P63167/				10	0	10	2	20	7	70	-3	59
P84090	ERH	Enhancer of rudimentary homolog		ERH_HUMAN, ERH		P84090 ERH_HUMAN Enhancer of rudimentary homolog P84090,B2R5H2,P70659,Q14259	methylosome, midbody	E(R) family	http://zinc.docking.org/results/combination?filter.purchasability=purchasable&annotation.name=ERH_HUMAN	http://cansar.icr.ac.uk/cansar/molecular-targets/P84090/				4	0	4	0	0	3	75	-3	59
P07237	P4HB	Protein disulfide-isomerase	5.3.4.1	PDIA1_HUMAN, P4HB, ERBA2L, PDI, PDIA1, PO4DB	Endoplasmic reticulum, Endoplasmic reticulum lumen, Melanosome, Cell membrane	P07237 PDIA1_HUMAN Protein disulfide-isomerase P07237,B2RDQ2,P30037,P32079,Q15205,Q6LDE5 Cellular thyroid hormone-binding protein, Prolyl 4-hydroxylase subunit beta, p55 ERBA2L, PDI, PDIA1, PO4DB	cell, cytoskeleton, cytosol, endoplasmic reticulum, endoplasmic reticulum chaperone complex, endoplasmic reticulum lumen, endoplasmic reticulum-golgi intermediate compartment, external side of plasma membrane, extracellular exosome, extracellular region, focal adhesion, lamellipodium, melanosome, procollagen-proline 4-dioxygenase complex, protein-containing complex	protein disulfide isomerase family	http://zinc.docking.org/results/combination?filter.purchasability=purchasable&annotation.name=PDIA1_HUMAN	http://cansar.icr.ac.uk/cansar/molecular-targets/P07237/				11	2	11	4	37	10	91	-3	59	1	43	0	0	1	0	0
P0DP23	CALM1	Calmodulin-1		CALM1_HUMAN, CALM1, CALM, CAM, CAM1	Cytoplasm, Cytoskeleton, Spindle, Cytoplasm, Cytoskeleton, Spindle pole, Cytoplasm, Cytoskeleton, Microtubule organizing center, Centrosome	P0DP23 CALM1_HUMAN Calmodulin-1 P0DP23,P02593,P62158,P70667,P99014,Q13942,Q53S29,Q61379,Q61380,Q96HK3 CALM, CAM, CAM1	calcium channel complex, catalytic complex, cell, centrosome, cytoplasm, cytosol, extracellular region, nucleoplasm, nucleus, plasma membrane, protein-containing complex, sarcomere, spindle microtubule, spindle pole, vesicle	calmodulin family	http://zinc.docking.org/results/combination?filter.purchasability=purchasable&annotation.name=CALM1_HUMAN	http://cansar.icr.ac.uk/cansar/molecular-targets/P0DP23/	50.99|P63316|TNNC1|Bepridil,Bepridil Hydrochloride|Whole:::Protein	50.99|P63316|TNNC1|Bepridil,Bepridil Hydrochloride|Whole:::Protein	50.99|P63316|TNNC1|Bepridil,Bepridil Hydrochloride|Whole:::Protein	197	24	196	102	53	189	97			1	53	5	0	1	1	0
O14949	UQCRQ	Cytochrome b-c1 complex subunit 8		QCR8_HUMAN, UQCRQ	Mitochondrion inner membrane	O14949 QCR8_HUMAN Cytochrome b-c1 complex subunit 8 O14949,Q5FVE2,Q9BV88,Q9T2V7 Complex III subunit 8, Complex III subunit VIII, Ubiquinol-cytochrome c reductase complex 9.5 kDa protein, Ubiquinol-cytochrome c reductase complex ubiquinone-binding protein QP-C	mitochondrial inner membrane, mitochondrial respiratory chain complex iii, mitochondrion	UQCRQ/QCR8 family	http://zinc.docking.org/results/combination?filter.purchasability=purchasable&annotation.name=QCR8_HUMAN	http://cansar.icr.ac.uk/cansar/molecular-targets/O14949/				1	1	1	0	0	0	0	-3	59
Q9NZB2	FAM120A	Constitutive coactivator of PPAR-gamma-like protein 1		F120A_HUMAN, FAM120A, C9orf10, KIAA0183, OSSA	Cytoplasm, Cell membrane	Q9NZB2 F120A_HUMAN Constitutive coactivator of PPAR-gamma-like protein 1 Q9NZB2,A6NGU0,C4AMC6,O60649,Q14688,Q4VXF4,Q4VXF5,Q4VXG2,Q86V69,Q96I21,Q9NZB1 Oxidative stress-associated Src activator, Protein FAM120A C9orf10, KIAA0183, OSSA	cytosol, membrane, nucleus, plasma membrane	constitutive coactivator of PPAR-gamma family	http://zinc.docking.org/results/combination?filter.purchasability=purchasable&annotation.name=F120A_HUMAN	http://cansar.icr.ac.uk/cansar/molecular-targets/Q9NZB2/				0	0	0	0	0	0	0	-1.8	60
Q15014	MORF4L2	Mortality factor 4-like protein 2		MO4L2_HUMAN, MORF4L2, KIAA0026, MRGX	Nucleus	Q15014 MO4L2_HUMAN Mortality factor 4-like protein 2 Q15014,B3KP92,D3DXA5,Q567V0,Q8J026 MORF-related gene X protein, Protein MSL3-2, Transcription factor-like protein MRGX KIAA0026, MRGX	histone acetyltransferase complex, nua4 histone acetyltransferase complex, nucleolus, nucleoplasm, plasma membrane		http://zinc.docking.org/results/combination?filter.purchasability=purchasable&annotation.name=MO4L2_HUMAN	http://cansar.icr.ac.uk/cansar/molecular-targets/Q15014/				0	0	0	0	0	0	0	-3	59
Q6I9Y2	THOC7	THO complex subunit 7 homolog		THOC7_HUMAN, THOC7, NIF3L1BP1	Cytoplasm, Nucleus, Nucleus speckle	Q6I9Y2 THOC7_HUMAN THO complex subunit 7 homolog Q6I9Y2,Q6P1L3,Q8WUF2,Q9H5H0 Functional spliceosome-associated protein 24, Ngg1-interacting factor 3-like protein 1-binding protein 1, hTREX30 NIF3L1BP1	cytoplasm, cytosol, nuclear speck, nucleoplasm, nucleus, tho complex, tho complex part of transcription export complex, transcription export complex	THOC7 family	http://zinc.docking.org/results/combination?filter.purchasability=purchasable&annotation.name=THOC7_HUMAN	http://cansar.icr.ac.uk/cansar/molecular-targets/Q6I9Y2/				0	0	0	0	0	0	0	-3	59
P36969	GPX4	Phospholipid hydroperoxide glutathione peroxidase	1.11.1.12	GPX4_HUMAN, GPX4	Mitochondrion, Cytoplasm	P36969 GPX4_HUMAN Phospholipid hydroperoxide glutathione peroxidase P36969,O43381,Q6PJ59,Q9UPK2 Glutathione peroxidase 4	cytosol, extracellular exosome, mitochondrion, nuclear envelope, nucleoplasm, nucleus, protein-containing complex	glutathione peroxidase family	http://zinc.docking.org/results/combination?filter.purchasability=purchasable&annotation.name=GPX4_HUMAN	http://cansar.icr.ac.uk/cansar/molecular-targets/P36969/				8	4	8	0	0	6	75	-3	59
P36542	ATP5F1C	ATP synthase subunit gamma, mitochondrial		ATPG_HUMAN, ATP5F1C, ATP5C, ATP5C1, ATP5CL1	Mitochondrion inner membrane	P36542 ATPG_HUMAN ATP synthase subunit gamma, mitochondrial P36542,A8KA31,Q5VYP3,Q6I9V2,Q96AS8 ATP synthase F1 subunit gamma, F-ATPase gamma subunit ATP5C, ATP5C1, ATP5CL1	membrane, mitochondrial inner membrane, mitochondrial matrix, mitochondrial proton-transporting atp synthase complex, mitochondrial proton-transporting atp synthase complex, mitochondrion	ATPase gamma chain family	http://zinc.docking.org/results/combination?filter.purchasability=purchasable&annotation.name=ATPG_HUMAN	http://cansar.icr.ac.uk/cansar/molecular-targets/P36542/				0	0	0	0	0	0	0	0.65	86
P61956	SUMO2	Small ubiquitin-related modifier 2		SUMO2_HUMAN, SUMO2, SMT3B, SMT3H2	Nucleus, Nucleus, PML body	P61956 SUMO2_HUMAN Small ubiquitin-related modifier 2 P61956,B2R4I2,P55855,Q32Q42,Q6IPZ6,Q96HK1 HSMT3, SMT3 homolog 2, SUMO-3, Sentrin-2, Ubiquitin-like protein SMT3B SMT3B, SMT3H2	nucleoplasm, nucleus, pml body	ubiquitin family	http://zinc.docking.org/results/combination?filter.purchasability=purchasable&annotation.name=SUMO2_HUMAN	http://cansar.icr.ac.uk/cansar/molecular-targets/P61956/				29	2	29	1	4	10	35	-3	59
Q9UPN9	TRIM33	E3 ubiquitin-protein ligase TRIM33	2.3.2.27	TRI33_HUMAN, TRIM33, KIAA1113, RFG7, TIF1G	Nucleus	Q9UPN9 TRI33_HUMAN E3 ubiquitin-protein ligase TRIM33 Q9UPN9,O95855,Q5TG72,Q5TG73,Q5TG74,Q9C017,Q9UJ79 Ectodermin homolog, RET-fused gene 7 protein, RING-type E3 ubiquitin transferase TRIM33, Transcription intermediary factor 1-gamma, Tripartite motif-containing protein 33 KIAA1113, RFG7, TIF1G	nucleoplasm, nucleus	TRIM/RBCC family	http://zinc.docking.org/results/combination?filter.purchasability=purchasable&annotation.name=TRI33_HUMAN	http://cansar.icr.ac.uk/cansar/molecular-targets/Q9UPN9/				5	0	5	4	80	5	100	-0.95	69	1	10	0	0	1	0	0
O75964	ATP5MG	ATP synthase subunit g, mitochondrial		ATP5L_HUMAN, ATP5MG, ATP5L	Mitochondrion, Mitochondrion inner membrane	O75964 ATP5L_HUMAN ATP synthase subunit g, mitochondrial O75964,A8K0K3,Q96BV6,Q9UBZ7 ATP synthase membrane subunit g ATP5L	mitochondrial inner membrane, mitochondrial proton-transporting atp synthase complex, mitochondrial proton-transporting atp synthase complex, mitochondrion	ATPase g subunit family	http://zinc.docking.org/results/combination?filter.purchasability=purchasable&annotation.name=ATP5L_HUMAN	http://cansar.icr.ac.uk/cansar/molecular-targets/O75964/				0	0	0	0	0	0	0	-3	59
Q12974	PTP4A2	Protein tyrosine phosphatase type IVA 2	3.1.3.48	TP4A2_HUMAN, PTP4A2, PRL2, PTPCAAX2	Cell membrane, Early endosome, Cytoplasm	Q12974 TP4A2_HUMAN Protein tyrosine phosphatase type IVA 2 Q12974,A8K9I8,B4DM39,D3DPP0,E9PGJ6,O00649,Q15197,Q15259,Q15260,Q15261,R4GN50 HU-PP-1, OV-1, PTP(CAAXII), Protein-tyrosine phosphatase 4a2, Protein-tyrosine phosphatase of regenerating liver 2 PRL2, PTPCAAX2	cytoplasm, cytosol, early endosome, nucleus, plasma membrane	protein-tyrosine phosphatase family	http://zinc.docking.org/results/combination?filter.purchasability=purchasable&annotation.name=TP4A2_HUMAN	http://cansar.icr.ac.uk/cansar/molecular-targets/Q12974/				5	0	5	0	0	3	60	-1.7	61	1	29	0	0	1	0	0
P0DPB5	POLR1D	Protein POLR1D, isoform 2		RPC22_HUMAN, POLR1D		P0DPB5 RPC22_HUMAN Protein POLR1D, isoform 2 P0DPB5,Q5TBX2,Q96BR3,Q9Y2S0	cytosol, nucleoplasm		http://zinc.docking.org/results/combination?filter.purchasability=purchasable&annotation.name=RPC22_HUMAN	http://cansar.icr.ac.uk/cansar/molecular-targets/P0DPB5/				0	0	0	0	0	0	0
P0DPB6	POLR1D	DNA-directed RNA polymerases I and III subunit RPAC2		RPAC2_HUMAN, POLR1D	Nucleus	P0DPB6 RPAC2_HUMAN DNA-directed RNA polymerases I and III subunit RPAC2 P0DPB6,Q5TBX2,Q96BR3,Q9Y2S0 AC19, DNA-directed RNA polymerase I subunit D, RNA polymerase I 16 kDa subunit, RPC16, hRPA19	rna polymerase i complex, rna polymerase iii complex	archaeal RpoL/eukaryotic RPB11/RPC19 RNA polymerase subunit family	http://zinc.docking.org/results/combination?filter.purchasability=purchasable&annotation.name=RPAC2_HUMAN	http://cansar.icr.ac.uk/cansar/molecular-targets/P0DPB6/				0	0	0	0	0	0	0
Q6P5R6	RPL22L1	60S ribosomal protein L22-like 1		RL22L_HUMAN, RPL22L1		Q6P5R6 RL22L_HUMAN 60S ribosomal protein L22-like 1 Q6P5R6,Q32Q77 Large ribosomal subunit protein eL22-like 1	ribosome	eukaryotic ribosomal protein eL22 family	http://zinc.docking.org/results/combination?filter.purchasability=purchasable&annotation.name=RL22L_HUMAN	http://cansar.icr.ac.uk/cansar/molecular-targets/Q6P5R6/				0	0	0	0	0	0	0	-3	59
O75438	NDUFB1	NADH dehydrogenase [ubiquinone] 1 beta subcomplex subunit 1		NDUB1_HUMAN, NDUFB1	Mitochondrion inner membrane	O75438 NDUB1_HUMAN NADH dehydrogenase [ubiquinone] 1 beta subcomplex subunit 1 O75438,A0AV68 Complex I-MNLL, NADH-ubiquinone oxidoreductase MNLL subunit	integral component of membrane, mitochondrial inner membrane, mitochondrial respiratory chain complex i, mitochondrion, nuclear speck	complex I NDUFB1 subunit family	http://zinc.docking.org/results/combination?filter.purchasability=purchasable&annotation.name=NDUB1_HUMAN	http://cansar.icr.ac.uk/cansar/molecular-targets/O75438/				2	2	2	0	0	0	0	-3	59
P62310	LSM3	U6 snRNA-associated Sm-like protein LSm3		LSM3_HUMAN, LSM3	Nucleus	P62310 LSM3_HUMAN U6 snRNA-associated Sm-like protein LSm3 P62310,Q6IAH0,Q9Y4Z1	catalytic step 2 spliceosome, cytosol, lsm1-7-pat1 complex, lsm2-8 complex, nucleoplasm, nucleus, p-body, u2-type precatalytic spliceosome, u4/u6 x u5 tri-snrnp complex, u6 snrnp	snRNP Sm proteins family	http://zinc.docking.org/results/combination?filter.purchasability=purchasable&annotation.name=LSM3_HUMAN	http://cansar.icr.ac.uk/cansar/molecular-targets/P62310/				3	0	1	1	100	1	100	-3	59
P00966	ASS1	Argininosuccinate synthase	6.3.4.5	ASSY_HUMAN, ASS1, ASS	Cytoplasm, Cytosol	P00966 ASSY_HUMAN Argininosuccinate synthase P00966,Q6LDL2,Q86UZ0,Q96GT4 Citrulline--aspartate ligase ASS	cell body fiber, cytoplasm, cytosol, endoplasmic reticulum, extracellular exosome, lysosome, mitochondrial outer membrane, nucleus, perikaryon	argininosuccinate synthase family	http://zinc.docking.org/results/combination?filter.purchasability=purchasable&annotation.name=ASSY_HUMAN	http://cansar.icr.ac.uk/cansar/molecular-targets/P00966/				1	1	1	1	100	1	100	-3	59
O95178	NDUFB2	NADH dehydrogenase [ubiquinone] 1 beta subcomplex subunit 2, mitochondrial		NDUB2_HUMAN, NDUFB2	Mitochondrion inner membrane	O95178 NDUB2_HUMAN NADH dehydrogenase [ubiquinone] 1 beta subcomplex subunit 2, mitochondrial O95178,Q6FGI6 Complex I-AGGG, NADH-ubiquinone oxidoreductase AGGG subunit	mitochondrial inner membrane, mitochondrial respiratory chain complex i	complex I NDUFB2 subunit family	http://zinc.docking.org/results/combination?filter.purchasability=purchasable&annotation.name=NDUB2_HUMAN	http://cansar.icr.ac.uk/cansar/molecular-targets/O95178/				2	0	2	0	0	0	0	-3	59
Q13572	ITPK1	Inositol-tetrakisphosphate 1-kinase	2.7.1.134	ITPK1_HUMAN, ITPK1		Q13572 ITPK1_HUMAN Inositol-tetrakisphosphate 1-kinase Q13572,Q9BTL6,Q9H2E7 Inositol 1,3,4-trisphosphate 5/6-kinase	apical plasma membrane, cytoplasm, cytosol	ITPK1 family	http://zinc.docking.org/results/combination?filter.purchasability=purchasable&annotation.name=ITPK1_HUMAN	http://cansar.icr.ac.uk/cansar/molecular-targets/Q13572/				3	2	3	1	34	3	100	-3	59	1	6	0	0	1	0	0
Q99732	LITAF	Lipopolysaccharide-induced tumor necrosis factor-alpha factor		LITAF_HUMAN, LITAF, PIG7, SIMPLE	Cytoplasm, Nucleus, Lysosome membrane, Early endosome membrane, Late endosome membrane, Endosome membrane, Cell membrane, Golgi apparatus membrane	Q99732 LITAF_HUMAN Lipopolysaccharide-induced tumor necrosis factor-alpha factor Q99732,D3DUG1,G5E9K0,Q05DW0,Q9C0L6 Small integral membrane protein of lysosome/late endosome, p53-induced gene 7 protein PIG7, SIMPLE	cytoplasmic side of early endosome membrane, cytoplasmic side of late endosome membrane, cytoplasmic side of lysosomal membrane, cytoplasmic side of plasma membrane, cytosol, golgi apparatus, golgi membrane, intracellular membrane-bounded organelle, lysosomal membrane, nucleoplasm, plasma membrane	CDIP1/LITAF family	http://zinc.docking.org/results/combination?filter.purchasability=purchasable&annotation.name=LITAF_HUMAN	http://cansar.icr.ac.uk/cansar/molecular-targets/Q99732/				0	0	0	0	0	0	0	-3	59	1	61	32	12	1	1	1
Q9BYG5	PARD6B	Partitioning defective 6 homolog beta		PAR6B_HUMAN, PARD6B, PAR6B	Cytoplasm, Cell membrane, Cell junction, Tight junction	Q9BYG5 PAR6B_HUMAN Partitioning defective 6 homolog beta Q9BYG5,A2A2A7,Q9Y510 PAR6B	apical plasma membrane, bicellular tight junction, cell cortex, cytosol, extracellular exosome, nucleus, plasma membrane, protein-containing complex	PAR6 family	http://zinc.docking.org/results/combination?filter.purchasability=purchasable&annotation.name=PAR6B_HUMAN	http://cansar.icr.ac.uk/cansar/molecular-targets/Q9BYG5/				0	0	0	0	0	0	0	-0.45	74
P01106	MYC	Myc proto-oncogene protein		MYC_HUMAN, MYC, BHLHE39	Nucleus, Nucleoplasm, Nucleus, Nucleolus	P01106 MYC_HUMAN Myc proto-oncogene protein P01106,A8WFE7,P01107,Q14026 Class E basic helix-loop-helix protein 39, Proto-oncogene c-Myc, Transcription factor p64 BHLHE39	cell, nuclear chromatin, nucleolus, nucleoplasm, nucleus, protein-containing complex		http://zinc.docking.org/results/combination?filter.purchasability=purchasable&annotation.name=MYC_HUMAN	http://cansar.icr.ac.uk/cansar/molecular-targets/P01106/				15	0	10	2	20	3	30	-3	59	1	113	12	0	1	1	0
P01130	LDLR	Low-density lipoprotein receptor		LDLR_HUMAN, LDLR	Cell membrane, Membrane, Clathrin-coated pit, Golgi apparatus, Early endosome, Late endosome, Lysosome	P01130 LDLR_HUMAN Low-density lipoprotein receptor P01130,B4DII3,B4DJZ8,B4DR00,B4DTQ3,C0JYY8,H0YLU8,H0YNT7,Q53ZD9,Q59FQ1,Q9UDH7	apical part of cell, basolateral plasma membrane, cell, cell surface, clathrin-coated endocytic vesicle membrane, clathrin-coated pit, early endosome, endolysosome membrane, endosome membrane, external side of plasma membrane, golgi apparatus, integral component of plasma membrane, late endosome, low-density lipoprotein particle, lysosome, membrane, pcsk9-ldlr complex, plasma membrane, receptor c…	LDLR family	http://zinc.docking.org/results/combination?filter.purchasability=purchasable&annotation.name=LDLR_HUMAN	http://cansar.icr.ac.uk/cansar/molecular-targets/P01130/				32	1	29	2	7	11	38	0.2	82	1	158	0	0	1	0	0
P40926	MDH2	Malate dehydrogenase, mitochondrial	1.1.1.37	MDHM_HUMAN, MDH2	Mitochondrion matrix	P40926 MDHM_HUMAN Malate dehydrogenase, mitochondrial P40926,A8K414,B2RE78,B4DE44,E9PDB2,O43682	cytoplasm, extracellular exosome, membrane, mitochondrial matrix, mitochondrion, nucleus	MDH type 1 family	http://zinc.docking.org/results/combination?filter.purchasability=purchasable&annotation.name=MDHM_HUMAN	http://cansar.icr.ac.uk/cansar/molecular-targets/P40926/				7	5	7	0	0	7	100	-0.55	73	1	133	0	0	1	0	0
P11021	HSPA5	Endoplasmic reticulum chaperone BiP	3.6.4.10	BIP_HUMAN, HSPA5, GRP78	Endoplasmic reticulum lumen, Melanosome, Cytoplasm	P11021 BIP_HUMAN Endoplasmic reticulum chaperone BiP P11021,B0QZ61,Q2EF78,Q9NPF1,Q9UK02 78 kDa glucose-regulated protein, Binding-immunoglobulin protein, Heat shock protein 70 family protein 5, Heat shock protein family A member 5, Immunoglobulin heavy chain-binding protein GRP78	cell surface, cytoplasm, cytosol, endoplasmic reticulum, endoplasmic reticulum chaperone complex, endoplasmic reticulum lumen, endoplasmic reticulum membrane, endoplasmic reticulum-golgi intermediate compartment, extracellular exosome, focal adhesion, integral component of endoplasmic reticulum membrane, intracellular membrane-bounded organelle, melanosome, membrane, midbody, mitochondrion, nucle…	heat shock protein 70 family	http://zinc.docking.org/results/combination?filter.purchasability=purchasable&annotation.name=BIP_HUMAN	http://cansar.icr.ac.uk/cansar/molecular-targets/P11021/				29	18	29	20	69	26	90	-0.95	69	1	18	0	0	1	0	0
Q92664	GTF3A	Transcription factor IIIA		TF3A_HUMAN, GTF3A	Nucleus	Q92664 TF3A_HUMAN Transcription factor IIIA Q92664,B7ZBK5,Q12963,Q13097	nucleoplasm		http://zinc.docking.org/results/combination?filter.purchasability=purchasable&annotation.name=TF3A_HUMAN	http://cansar.icr.ac.uk/cansar/molecular-targets/Q92664/				0	0	0	0	0	0	0	-3	59
P20618	PSMB1	Proteasome subunit beta type-1	3.4.25.1	PSB1_HUMAN, PSMB1, PSC5	Cytoplasm, Nucleus	P20618 PSB1_HUMAN Proteasome subunit beta type-1 P20618,B5BU76,Q9BWA8 Macropain subunit C5, Multicatalytic endopeptidase complex subunit C5, Proteasome component C5, Proteasome gamma chain PSC5	cytoplasm, cytosol, extracellular exosome, extracellular region, ficolin-1-rich granule lumen, nucleoplasm, nucleus, proteasome complex, proteasome core complex, proteasome core complex, secretory granule lumen	peptidase T1B family	http://zinc.docking.org/results/combination?filter.purchasability=purchasable&annotation.name=PSB1_HUMAN	http://cansar.icr.ac.uk/cansar/molecular-targets/P20618/				57	0	57	3	6	42	74	-1	68	1	390	20	6	1	1	1
O43570	CA12	Carbonic anhydrase 12	4.2.1.1	CAH12_HUMAN, CA12	Membrane, Cell membrane	O43570 CAH12_HUMAN Carbonic anhydrase 12 O43570,B2RE24,Q53YE5,Q9BWG2 Carbonate dehydratase XII, Carbonic anhydrase XII, Tumor antigen HOM-RCC-3.1.3	integral component of membrane, plasma membrane	alpha-carbonic anhydrase family	http://zinc.docking.org/results/combination?filter.purchasability=purchasable&annotation.name=CAH12_HUMAN	http://cansar.icr.ac.uk/cansar/molecular-targets/O43570/	36.12|P00915|CA1|Methocarbamol|Whole:::Protein		36.12|P00915|CA1|Methocarbamol|Whole:::Protein||35.61|P00918|CA2|Acetazolamide,Acetazolamide Sodium,Dichlorphenamide,Dorzolamide,Dorzolamide Hydrochloride,Ethoxzolamide,Methazolamide,Omeprazole,Omeprazole Magnesium|Whole:::Protein	24	22	24	20	84	24	100	1.35	93	1	3053	1600	1227	1	1	1
P10768	ESD	S-formylglutathione hydrolase	3.1.2.12	ESTD_HUMAN, ESD	Cytoplasm, Cytoplasmic vesicle	P10768 ESTD_HUMAN S-formylglutathione hydrolase P10768,Q5TBU8,Q5TBV0,Q5TBV2,Q9BVJ2 Esterase D, Methylumbelliferyl-acetate deacetylase	cytoplasmic vesicle, cytosol, endoplasmic reticulum lumen, extracellular exosome	esterase D family	http://zinc.docking.org/results/combination?filter.purchasability=purchasable&annotation.name=ESTD_HUMAN	http://cansar.icr.ac.uk/cansar/molecular-targets/P10768/				1	0	1	1	100	1	100	1.25	92	1	1	0	0	1	0	0
Q13243	SRSF5	Serine/arginine-rich splicing factor 5		SRSF5_HUMAN, SRSF5, HRS, SFRS5, SRP40	Nucleus	Q13243 SRSF5_HUMAN Serine/arginine-rich splicing factor 5 Q13243,O14797,Q16662,Q49AD6,Q6FGE0 Delayed-early protein HRS, Pre-mRNA-splicing factor SRP40, Splicing factor, arginine/serine-rich 5 HRS, SFRS5, SRP40	cytosol, nuclear speck, nucleolus, nucleoplasm, nucleus	splicing factor SR family	http://zinc.docking.org/results/combination?filter.purchasability=purchasable&annotation.name=SRSF5_HUMAN	http://cansar.icr.ac.uk/cansar/molecular-targets/Q13243/				0	0	0	0	0	0	0	-3	59
Q9H993	ARMT1	Damage-control phosphatase ARMT1	3.1.3.-	ARMT1_HUMAN, ARMT1, C6orf211		Q9H993 ARMT1_HUMAN Damage-control phosphatase ARMT1 Q9H993,Q96FC6,Q9UFY5 Acidic residue methyltransferase 1, Protein-glutamate O-methyltransferase, Sugar phosphate phosphatase ARMT1 C6orf211		damage-control phosphatase family	http://zinc.docking.org/results/combination?filter.purchasability=purchasable&annotation.name=ARMT1_HUMAN	http://cansar.icr.ac.uk/cansar/molecular-targets/Q9H993/				2	0	2	2	100	2	100	-0.4	75
Q9BY44	EIF2A	Eukaryotic translation initiation factor 2A		EIF2A_HUMAN, EIF2A		Q9BY44 EIF2A_HUMAN Eukaryotic translation initiation factor 2A Q9BY44,A8MPS6,B4DF96,B4DQ14,D3DNI9,Q5QTR2,Q7Z4E9,Q8NFM1,Q96EW9,Q96K81 65 kDa eukaryotic translation initiation factor 2A	blood microparticle, cytoplasm, cytosolic small ribosomal subunit, eukaryotic translation initiation factor 2 complex, extracellular space	WD repeat EIF2A family	http://zinc.docking.org/results/combination?filter.purchasability=purchasable&annotation.name=EIF2A_HUMAN	http://cansar.icr.ac.uk/cansar/molecular-targets/Q9BY44/				0	0	0	0	0	0	0	1.15	92
P09382	LGALS1	Galectin-1		LEG1_HUMAN, LGALS1	Secreted, Extracellular space, Extracellular matrix	P09382 LEG1_HUMAN Galectin-1 P09382,B2R5E8,Q9UDK5 14 kDa laminin-binding protein, 14 kDa lectin, Beta-galactoside-binding lectin L-14-I, Galaptin, HBL, HPL, Lactose-binding lectin 1, Lectin galactoside-binding soluble 1, Putative MAPK-activating protein PM12, S-Lac lectin 1	cell, cell surface, collagen-containing extracellular matrix, cytoplasm, cytosol, endoplasmic reticulum lumen, extracellular exosome, extracellular region, extracellular space, intracellular, nucleus		http://zinc.docking.org/results/combination?filter.purchasability=purchasable&annotation.name=LEG1_HUMAN	http://cansar.icr.ac.uk/cansar/molecular-targets/P09382/				31	10	31	1	4	10	33	-1.95	59	1	173	5	0	1	1	0
P35568	IRS1	Insulin receptor substrate 1		IRS1_HUMAN, IRS1		P35568 IRS1_HUMAN Insulin receptor substrate 1 P35568	caveola, cytoplasm, cytosol, insulin receptor complex, intracellular membrane-bounded organelle, nucleoplasm, nucleus, plasma membrane		http://zinc.docking.org/results/combination?filter.purchasability=purchasable&annotation.name=IRS1_HUMAN	http://cansar.icr.ac.uk/cansar/molecular-targets/P35568/				6	0	3	1	34	3	100	-1.95	59
O15144	ARPC2	Actin-related protein 2/3 complex subunit 2		ARPC2_HUMAN, ARPC2, ARC34	Cytoplasm, Cytoskeleton, Cell projection, Cell junction, Synapse, Synaptosome, Nucleus	O15144 ARPC2_HUMAN Actin-related protein 2/3 complex subunit 2 O15144,Q92801,Q9P1D4 Arp2/3 complex 34 kDa subunit ARC34	actin cytoskeleton, arp2/3 protein complex, cytosol, endosome, extracellular exosome, focal adhesion, glutamatergic synapse, lamellipodium, muscle cell projection membrane, neuron projection, nucleus, site of double-strand break	ARPC2 family	http://zinc.docking.org/results/combination?filter.purchasability=purchasable&annotation.name=ARPC2_HUMAN	http://cansar.icr.ac.uk/cansar/molecular-targets/O15144/				3	0	3	2	67	3	100	-3	59
P31943	HNRNPH1	Heterogeneous nuclear ribonucleoprotein H		HNRH1_HUMAN, HNRNPH1, HNRPH, HNRPH1	Nucleus, Nucleoplasm	P31943 HNRH1_HUMAN Heterogeneous nuclear ribonucleoprotein H P31943,B3KW86,D3DWQ2,Q6IBM4 HNRPH, HNRPH1	catalytic step 2 spliceosome, cytosol, membrane, nucleoplasm, nucleus		http://zinc.docking.org/results/combination?filter.purchasability=purchasable&annotation.name=HNRH1_HUMAN	http://cansar.icr.ac.uk/cansar/molecular-targets/P31943/				3	0	3	1	34	2	67	-3	59
P11413	G6PD	Glucose-6-phosphate 1-dehydrogenase	1.1.1.49	G6PD_HUMAN, G6PD		P11413 G6PD_HUMAN Glucose-6-phosphate 1-dehydrogenase P11413,D3DWX9,Q16000,Q16765,Q8IU70,Q8IU88,Q8IUA6,Q96PQ2	centriolar satellite, cytoplasm, cytoplasmic side of plasma membrane, cytosol, extracellular exosome, intracellular membrane-bounded organelle, membrane, nucleus	glucose-6-phosphate dehydrogenase family	http://zinc.docking.org/results/combination?filter.purchasability=purchasable&annotation.name=G6PD_HUMAN	http://cansar.icr.ac.uk/cansar/molecular-targets/P11413/				7	7	7	7	100	7	100	-1.85	60	1	418	0	0	1	0	0
P15104	GLUL	Glutamine synthetase	6.3.1.2	GLNA_HUMAN, GLUL, GLNS	Cytoplasm, Cytosol, Microsome, Mitochondrion, Cell membrane	P15104 GLNA_HUMAN Glutamine synthetase P15104,Q499Y9,Q5T9Z1,Q7Z3W4,Q8IZ17 Glutamate--ammonia ligase, Palmitoyltransferase GLUL GLNS	axon terminus, cytosol, extracellular exosome, glial cell projection, mitochondrion, myelin sheath, nucleus, perikaryon, plasma membrane, protein-containing complex, rough endoplasmic reticulum	glutamine synthetase family	http://zinc.docking.org/results/combination?filter.purchasability=purchasable&annotation.name=GLNA_HUMAN	http://cansar.icr.ac.uk/cansar/molecular-targets/P15104/				2	2	2	1	50	2	100	-0.8	71	1	40	7	5	1	1	1
P49447	CYB561	Cytochrome b561		CY561_HUMAN, CYB561	Cytoplasmic vesicle, Secretory vesicle membrane	P49447 CY561_HUMAN Cytochrome b561 P49447,B2RE96,B7Z775,D3DU11,Q5BJG9,Q9BU05,Q9BWR9 Cytochrome b-561	integral component of membrane, lysosomal membrane, transport vesicle membrane		http://zinc.docking.org/results/combination?filter.purchasability=purchasable&annotation.name=CY561_HUMAN	http://cansar.icr.ac.uk/cansar/molecular-targets/P49447/				0	0	0	0	0	0	0	-3	59
Q15714	TSC22D1	TSC22 domain family protein 1		T22D1_HUMAN, TSC22D1, KIAA1994, TGFB1I4, TSC22	Cytoplasm, Nucleus	Q15714 T22D1_HUMAN TSC22 domain family protein 1 Q15714,B3KRL7,B9EGI0,O00666,Q6AHX5,Q6IBU1,Q8NCN1,Q96JS5 Cerebral protein 2, Regulatory protein TSC-22, TGFB-stimulated clone 22 homolog, Transforming growth factor beta-1-induced transcript 4 protein KIAA1994, TGFB1I4, TSC22	cytoplasm, nucleus	TSC-22/Dip/Bun family	http://zinc.docking.org/results/combination?filter.purchasability=purchasable&annotation.name=T22D1_HUMAN	http://cansar.icr.ac.uk/cansar/molecular-targets/Q15714/				0	0	0	0	0	0	0	-3	59
O94955	RHOBTB3	Rho-related BTB domain-containing protein 3	3.6.1.-	RHBT3_HUMAN, RHOBTB3, KIAA0878	Golgi apparatus	O94955 RHBT3_HUMAN Rho-related BTB domain-containing protein 3 O94955,A0PJA4,A8K1W9,Q8IW06 KIAA0878	cell cortex, cell projection, cytoplasm, cytosol, extracellular exosome, plasma membrane, trans-golgi network membrane		http://zinc.docking.org/results/combination?filter.purchasability=purchasable&annotation.name=RHBT3_HUMAN	http://cansar.icr.ac.uk/cansar/molecular-targets/O94955/				0	0	0	0	0	0	0	-3	59
P29373	CRABP2	Cellular retinoic acid-binding protein 2		RABP2_HUMAN, CRABP2	Cytoplasm, Endoplasmic reticulum, Nucleus	P29373 RABP2_HUMAN Cellular retinoic acid-binding protein 2 P29373,B2R4Z8,D3DVC5,F1T098,Q6ICN6 Cellular retinoic acid-binding protein II	cytosol, endoplasmic reticulum, extracellular exosome, nucleoplasm	Fatty-acid binding protein (FABP) family	http://zinc.docking.org/results/combination?filter.purchasability=purchasable&annotation.name=RABP2_HUMAN	http://cansar.icr.ac.uk/cansar/molecular-targets/P29373/				72	58	63	61	97	63	100	-0.8	71	1	4	0	0	1	0	0
P80723	BASP1	Brain acid soluble protein 1		BASP1_HUMAN, BASP1, NAP22	Cell membrane, Cell projection, Growth cone	P80723 BASP1_HUMAN Brain acid soluble protein 1 P80723,B4DJA8,D3DTD5,O43596,Q5U0S0,Q9BWA5 22 kDa neuronal tissue-enriched acidic protein, Neuronal axonal membrane protein NAP-22 NAP22	cell junction, cytoplasm, cytoskeleton, extracellular exosome, growth cone, nuclear speck, nucleus, plasma membrane, vesicle	BASP1 family	http://zinc.docking.org/results/combination?filter.purchasability=purchasable&annotation.name=BASP1_HUMAN	http://cansar.icr.ac.uk/cansar/molecular-targets/P80723/				0	0	0	0	0	0	0	-3	59
O43707	ACTN4	Alpha-actinin-4		ACTN4_HUMAN, ACTN4	Nucleus, Cytoplasm, Cell junction, Cytoplasm, Cytoskeleton, Stress fiber	O43707 ACTN4_HUMAN Alpha-actinin-4 O43707,A4K467,D6PXK4,O76048 Non-muscle alpha-actinin 4	brush border, cell, cell-cell junction, cortical cytoskeleton, cytoplasm, cytosol, extracellular exosome, extracellular region, extracellular space, focal adhesion, neuron projection, nuclear body, nucleus, perinuclear region of cytoplasm, platelet alpha granule lumen, protein-containing complex, pseudopodium, ribonucleoprotein complex, stress fiber, z disc	alpha-actinin family	http://zinc.docking.org/results/combination?filter.purchasability=purchasable&annotation.name=ACTN4_HUMAN	http://cansar.icr.ac.uk/cansar/molecular-targets/O43707/				5	0	4	0	0	4	100	-1.1	67
P17676	CEBPB	CCAAT/enhancer-binding protein beta		CEBPB_HUMAN, CEBPB, TCF5	Nucleus, Cytoplasm	P17676 CEBPB_HUMAN CCAAT/enhancer-binding protein beta P17676,A8K671,Q96IH2,Q9H4Z5 Liver activator protein, Liver-enriched inhibitory protein, Nuclear factor NF-IL6, Transcription factor 5 TCF5	chop-c/ebp complex, condensed chromosome, cytoplasm, nuclear chromatin, nuclear matrix, nucleoplasm, nucleus	bZIP family	http://zinc.docking.org/results/combination?filter.purchasability=purchasable&annotation.name=CEBPB_HUMAN	http://cansar.icr.ac.uk/cansar/molecular-targets/P17676/				13	0	13	0	0	0	0	0.75	88
P60468	SEC61B	Protein transport protein Sec61 subunit beta		SC61B_HUMAN, SEC61B	Endoplasmic reticulum membrane	P60468 SC61B_HUMAN Protein transport protein Sec61 subunit beta P60468,P38390,P38391,Q6IBC1	cytosol, endoplasmic reticulum, endoplasmic reticulum membrane, endoplasmic reticulum sec complex, integral component of membrane, membrane, sec61 translocon complex	SEC61-beta family	http://zinc.docking.org/results/combination?filter.purchasability=purchasable&annotation.name=SC61B_HUMAN	http://cansar.icr.ac.uk/cansar/molecular-targets/P60468/				2	0	2	0	0	0	0	-3	59
P25685	DNAJB1	DnaJ homolog subfamily B member 1		DNJB1_HUMAN, DNAJB1, DNAJ1, HDJ1, HSPF1	Cytoplasm, Nucleus, Nucleus, Nucleolus	P25685 DNJB1_HUMAN DnaJ homolog subfamily B member 1 P25685,B4DX52 DnaJ protein homolog 1, Heat shock 40 kDa protein 1, Human DnaJ protein 1 DNAJ1, HDJ1, HSPF1	cytoplasm, cytosol, dendritic spine, extracellular exosome, glutamatergic synapse, neuronal cell body, nucleolus, nucleoplasm, nucleus, postsynaptic density, sperm head		http://zinc.docking.org/results/combination?filter.purchasability=purchasable&annotation.name=DNJB1_HUMAN	http://cansar.icr.ac.uk/cansar/molecular-targets/P25685/				7	2	7	2	29	6	86	-3	59
Q15651	HMGN3	High mobility group nucleosome-binding domain-containing protein 3		HMGN3_HUMAN, HMGN3, TRIP7	Nucleus	Q15651 HMGN3_HUMAN High mobility group nucleosome-binding domain-containing protein 3 Q15651,B2RD37,Q5HYD3,Q7RTT0,Q969M5,Q9BZT7 Thyroid receptor-interacting protein 7 TRIP7	chromatin, cytosol, nucleoplasm	HMGN family	http://zinc.docking.org/results/combination?filter.purchasability=purchasable&annotation.name=HMGN3_HUMAN	http://cansar.icr.ac.uk/cansar/molecular-targets/Q15651/				0	0	0	0	0	0	0	-3	59
Q9P003	CNIH4	Protein cornichon homolog 4		CNIH4_HUMAN, CNIH4	Membrane, Endoplasmic reticulum, Endoplasmic reticulum-Golgi intermediate compartment	Q9P003 CNIH4_HUMAN Protein cornichon homolog 4 Q9P003,A8K1Q8,B2R553,Q9H0X8 Cornichon family AMPA receptor auxiliary protein 4	endoplasmic reticulum, endoplasmic reticulum-golgi intermediate compartment, integral component of membrane	cornichon family	http://zinc.docking.org/results/combination?filter.purchasability=purchasable&annotation.name=CNIH4_HUMAN	http://cansar.icr.ac.uk/cansar/molecular-targets/Q9P003/				0	0	0	0	0	0	0	-3	59
P62875	POLR2L	DNA-directed RNA polymerases I, II, and III subunit RPABC5		RPAB5_HUMAN, POLR2L	Nucleus	P62875 RPAB5_HUMAN DNA-directed RNA polymerases I, II, and III subunit RPABC5 P62875,P52436,Q6FHX3 DNA-directed RNA polymerase III subunit L, RNA polymerase II 7.6 kDa subunit, RPB10 homolog	cytosol, nucleoplasm, nucleus, rna polymerase i complex, rna polymerase ii, rna polymerase iii complex	archaeal RpoN/eukaryotic RPB10 RNA polymerase subunit family	http://zinc.docking.org/results/combination?filter.purchasability=purchasable&annotation.name=RPAB5_HUMAN	http://cansar.icr.ac.uk/cansar/molecular-targets/P62875/				16	0	15	0	0	4	27	-3	59
O75934	BCAS2	Pre-mRNA-splicing factor SPF27		SPF27_HUMAN, BCAS2, DAM1	Nucleus, Nucleus, Nucleolus	O75934 SPF27_HUMAN Pre-mRNA-splicing factor SPF27 O75934,Q6FGS0 Breast carcinoma-amplified sequence 2, DNA amplified in mammary carcinoma 1 protein, Spliceosome-associated protein SPF 27 DAM1	centrosome, nuclear speck, nucleolus, nucleoplasm, nucleus, prp19 complex, spliceosomal complex, u2-type catalytic step 2 spliceosome	SPF27 family	http://zinc.docking.org/results/combination?filter.purchasability=purchasable&annotation.name=SPF27_HUMAN	http://cansar.icr.ac.uk/cansar/molecular-targets/O75934/				5	0	5	0	0	3	60	-3	59
O14745	SLC9A3R1	Na(+)/H(+) exchange regulatory cofactor NHE-RF1		NHRF1_HUMAN, SLC9A3R1, NHERF, NHERF1	Cytoplasm, Apical cell membrane, Endomembrane system, Cell projection, Filopodium, Cell projection, Ruffle, Cell projection, Microvillus	O14745 NHRF1_HUMAN Na(+)/H(+) exchange regulatory cofactor NHE-RF1 O14745,B3KY21,O43552,Q86WQ5 Ezrin-radixin-moesin-binding phosphoprotein 50, Regulatory cofactor of Na(+)/H(+) exchanger, Sodium-hydrogen exchanger regulatory factor 1, Solute carrier family 9 isoform A3 regulatory factor 1 NHERF, NHERF1	actin cytoskeleton, apical plasma membrane, brush border membrane, cell, cell periphery, cytoplasm, endomembrane system, extracellular exosome, filopodium, membrane, membrane raft, microvillus, microvillus membrane, perinuclear region of cytoplasm, ruffle, sperm midpiece, stereocilium tip, vesicle		http://zinc.docking.org/results/combination?filter.purchasability=purchasable&annotation.name=NHRF1_HUMAN	http://cansar.icr.ac.uk/cansar/molecular-targets/O14745/				20	0	18	1	6	15	84	0.4	84
Q9UBU8	MORF4L1	Mortality factor 4-like protein 1		MO4L1_HUMAN, MORF4L1, MRG15	Nucleus	Q9UBU8 MO4L1_HUMAN Mortality factor 4-like protein 1 Q9UBU8,B4DKN6,B7Z6R1,D3DW88,O95899,Q5QTS1,Q6NVX8,Q86YT7,Q9HBP6,Q9NSW5 MORF-related gene 15 protein, Protein MSL3-1, Transcription factor-like protein MRG15 MRG15	histone acetyltransferase complex, nua4 histone acetyltransferase complex, nuclear speck, nucleoplasm, sin3 complex		http://zinc.docking.org/results/combination?filter.purchasability=purchasable&annotation.name=MO4L1_HUMAN	http://cansar.icr.ac.uk/cansar/molecular-targets/Q9UBU8/				8	0	8	0	0	6	75	-3	59
Q6ZVN7	SEM1	Putative protein SEM1, isoform 2		SEML_HUMAN, SEM1, C7orf76		Q6ZVN7 SEML_HUMAN Putative protein SEM1, isoform 2 Q6ZVN7 C7orf76	proteasome regulatory particle		http://zinc.docking.org/results/combination?filter.purchasability=purchasable&annotation.name=SEML_HUMAN	http://cansar.icr.ac.uk/cansar/molecular-targets/Q6ZVN7/				0	0	0	0	0	0	0	-3	59
P60896	SEM1	26S proteasome complex subunit SEM1		SEM1_HUMAN, SEM1, C7orf76, DSS1, SHFDG1, SHFM1		P60896 SEM1_HUMAN 26S proteasome complex subunit SEM1 P60896,Q13437,Q61067 26S proteasome complex subunit DSS1, Deleted in split hand/split foot protein 1, Split hand/foot deleted protein 1, Split hand/foot malformation type 1 protein C7orf76, DSS1, SHFDG1, SHFM1	cytosol, nucleoplasm, proteasome complex, proteasome regulatory particle	DSS1/SEM1 family	http://zinc.docking.org/results/combination?filter.purchasability=purchasable&annotation.name=SEM1_HUMAN	http://cansar.icr.ac.uk/cansar/molecular-targets/P60896/				24	0	14	0	0	2	15	-3	59
Q13530	SERINC3	Serine incorporator 3		SERC3_HUMAN, SERINC3, DIFF33, TDE1	Cell membrane, Golgi apparatus membrane, Cytoplasm, Perinuclear region	Q13530 SERC3_HUMAN Serine incorporator 3 Q13530,B4DUE9,O43717,Q9BR33 Tumor differentially expressed protein 1 DIFF33, TDE1	golgi membrane, integral component of membrane, perinuclear region of cytoplasm, plasma membrane	TDE1 family	http://zinc.docking.org/results/combination?filter.purchasability=purchasable&annotation.name=SERC3_HUMAN	http://cansar.icr.ac.uk/cansar/molecular-targets/Q13530/				0	0	0	0	0	0	0	-3	59
Q7Z5L9	IRF2BP2	Interferon regulatory factor 2-binding protein 2		I2BP2_HUMAN, IRF2BP2	Cytoplasm, Nucleus	Q7Z5L9 I2BP2_HUMAN Interferon regulatory factor 2-binding protein 2 Q7Z5L9,B1AM35,B1AM36,Q6P083,Q7Z5L8,Q8N351,Q8WUH8	cytoplasm, nucleoplasm, nucleus	IRF2BP family	http://zinc.docking.org/results/combination?filter.purchasability=purchasable&annotation.name=I2BP2_HUMAN	http://cansar.icr.ac.uk/cansar/molecular-targets/Q7Z5L9/				0	0	0	0	0	0	0	-3	59
Q9H6U6	BCAS3	Breast carcinoma-amplified sequence 3		BCAS3_HUMAN, BCAS3	Nucleus, Cytoplasm, Cytoplasm, Cytoskeleton	Q9H6U6 BCAS3_HUMAN Breast carcinoma-amplified sequence 3 Q9H6U6,Q17RM0,Q6KF21,Q8IXI6,Q8NDR8,Q8TDL9,Q8TDM1,Q8WY55,Q9BVF0,Q9H957,Q9H9Y9,Q9NXP4 GAOB1	cell leading edge, cell periphery, cytoplasm, cytoplasmic microtubule, intermediate filament cytoskeleton, nucleus, transcriptionally active chromatin	BCAS3 family	http://zinc.docking.org/results/combination?filter.purchasability=purchasable&annotation.name=BCAS3_HUMAN	http://cansar.icr.ac.uk/cansar/molecular-targets/Q9H6U6/				0	0	0	0	0	0	0	-1.55	63
P62633	CNBP	Cellular nucleic acid-binding protein		CNBP_HUMAN, CNBP, RNF163, ZNF9	Cytoplasm, Endoplasmic reticulum	P62633 CNBP_HUMAN Cellular nucleic acid-binding protein P62633,A8K7V4,B2RAV9,B4DP17,D3DNB9,D3DNC0,D3DNC1,E9PDR7,P20694,Q4JGY0,Q4JGY1,Q5QJR0,Q5U0E9,Q6PJI7,Q96NV3 Zinc finger protein 9 RNF163, ZNF9	cytoplasm, cytosol, endoplasmic reticulum, nucleus		http://zinc.docking.org/results/combination?filter.purchasability=purchasable&annotation.name=CNBP_HUMAN	http://cansar.icr.ac.uk/cansar/molecular-targets/P62633/				0	0	0	0	0	0	0	-3	59
Q92973	TNPO1	Transportin-1		TNPO1_HUMAN, TNPO1, KPNB2, MIP1, TRN	Cytoplasm, Nucleus	Q92973 TNPO1_HUMAN Transportin-1 Q92973,B4DVC6,Q92957,Q92975 Importin beta-2, Karyopherin beta-2, M9 region interaction protein KPNB2, MIP1, TRN	cilium, cytoplasm, cytosol, extracellular exosome, nucleus	importin beta family	http://zinc.docking.org/results/combination?filter.purchasability=purchasable&annotation.name=TNPO1_HUMAN	http://cansar.icr.ac.uk/cansar/molecular-targets/Q92973/				18	0	18	11	62	18	100	-0.95	69
P35222	CTNNB1	Catenin beta-1		CTNB1_HUMAN, CTNNB1, CTNNB	Cytoplasm, Nucleus, Cytoplasm, Cytoskeleton, Cell junction, Adherens junction, Cell junction, Cell membrane, Cytoplasm, Cytoskeleton, Microtubule organizing center, Centrosome, Cytoplasm, Cytoskeleton, Spindle pole, Cell junction, Synapse, Cytoplasm, Cytoskeleton, Cilium basal body	P35222 CTNB1_HUMAN Catenin beta-1 P35222,A8K1L7,Q8NEW9,Q8NI94,Q9H391 Beta-catenin CTNNB	adherens junction, apical part of cell, basolateral plasma membrane, beta-catenin destruction complex, beta-catenin-tcf complex, beta-catenin-tcf7l2 complex, bicellular tight junction, catenin complex, cell, cell cortex, cell junction, cell periphery, cell-cell adherens junction, cell-cell junction, centrosome, cytoplasm, cytosol, extracellular exosome, fascia adherens, flotillin complex, focal a…	beta-catenin family	http://zinc.docking.org/results/combination?filter.purchasability=purchasable&annotation.name=CTNB1_HUMAN	http://cansar.icr.ac.uk/cansar/molecular-targets/P35222/				42	0	29	20	69	28	97	-3	59	1	444	1	0	1	1	0
O00422	SAP18	Histone deacetylase complex subunit SAP18		SAP18_HUMAN, SAP18	Nucleus, Cytoplasm, Nucleus speckle	O00422 SAP18_HUMAN Histone deacetylase complex subunit SAP18 O00422,B2R494,Q2TTR4,Q6IAW9,Q8N606,Q9UF14,X6RAL5 18 kDa Sin3-associated polypeptide, 2HOR0202, Cell growth-inhibiting gene 38 protein, Sin3-associated polypeptide p18	asap complex, cytosol, histone deacetylase complex, nuclear body, nuclear speck, nucleoplasm	SAP18 family	http://zinc.docking.org/results/combination?filter.purchasability=purchasable&annotation.name=SAP18_HUMAN	http://cansar.icr.ac.uk/cansar/molecular-targets/O00422/				1	0	1	1	100	1	100	-3	59
Q9BVX2	TMEM106C	Transmembrane protein 106C		T106C_HUMAN, TMEM106C, EMOC	Endoplasmic reticulum membrane, Membrane	Q9BVX2 T106C_HUMAN Transmembrane protein 106C Q9BVX2,B2R998,B7Z5M4,Q3B761 Endoplasmic reticulum membrane protein overexpressed in cancer EMOC	endoplasmic reticulum membrane, integral component of membrane	TMEM106 family	http://zinc.docking.org/results/combination?filter.purchasability=purchasable&annotation.name=T106C_HUMAN	http://cansar.icr.ac.uk/cansar/molecular-targets/Q9BVX2/				0	0	0	0	0	0	0	-3	59
O60216	RAD21	Double-strand-break repair protein rad21 homolog		RAD21_HUMAN, RAD21, HR21, KIAA0078, NXP1, SCC1	Nucleus, Nucleus matrix, Chromosome, Chromosome, Centromere, Cytoplasm, Cytoskeleton, Spindle pole, Cytoplasm, Cytosol, Nucleus	O60216 RAD21_HUMAN Double-strand-break repair protein rad21 homolog O60216,A8K0E0,Q15001,Q99568 Nuclear matrix protein 1, SCC1 homolog HR21, KIAA0078, NXP1, SCC1	chromatin, chromosome, chromosome, cohesin complex, condensed nuclear chromosome, cytosol, meiotic cohesin complex, membrane, nuclear matrix, nucleoplasm, spindle pole	rad21 family	http://zinc.docking.org/results/combination?filter.purchasability=purchasable&annotation.name=RAD21_HUMAN	http://cansar.icr.ac.uk/cansar/molecular-targets/O60216/				8	0	6	2	34	5	84	-3	59
Q9Y6M9	NDUFB9	NADH dehydrogenase [ubiquinone] 1 beta subcomplex subunit 9		NDUB9_HUMAN, NDUFB9, LYRM3, UQOR22	Mitochondrion inner membrane	Q9Y6M9 NDUB9_HUMAN NADH dehydrogenase [ubiquinone] 1 beta subcomplex subunit 9 Q9Y6M9,B2R8M6,Q9UQE8 Complex I-B22, LYR motif-containing protein 3, NADH-ubiquinone oxidoreductase B22 subunit LYRM3, UQOR22	mitochondrial inner membrane, mitochondrial respiratory chain complex i, mitochondrion	complex I LYR family	http://zinc.docking.org/results/combination?filter.purchasability=purchasable&annotation.name=NDUB9_HUMAN	http://cansar.icr.ac.uk/cansar/molecular-targets/Q9Y6M9/				2	2	2	2	100	2	100	-3	59
P60059	SEC61G	Protein transport protein Sec61 subunit gamma		SC61G_HUMAN, SEC61G	Endoplasmic reticulum membrane	P60059 SC61G_HUMAN Protein transport protein Sec61 subunit gamma P60059,B2R4J0,P38384,Q6IB25	cytosol, endoplasmic reticulum membrane, integral component of membrane, membrane	SecE/SEC61-gamma family	http://zinc.docking.org/results/combination?filter.purchasability=purchasable&annotation.name=SC61G_HUMAN	http://cansar.icr.ac.uk/cansar/molecular-targets/P60059/				7	0	7	0	0	0	0	-3	59
Q96RU7	TRIB3	Tribbles homolog 3		TRIB3_HUMAN, TRIB3, C20orf97, NIPK, SKIP3, TRB3	Nucleus	Q96RU7 TRIB3_HUMAN Tribbles homolog 3 Q96RU7,Q53GU4,Q53ZW7,Q6I9Y9,Q8TAI6,Q9H5M8,Q9NUD2 Neuronal cell death-inducible putative kinase, SINK, p65-interacting inhibitor of NF-kappa-B C20orf97, NIPK, SKIP3, TRB3	cytosol, nucleoplasm, nucleus, plasma membrane	CAMK Ser/Thr protein kinase family	http://zinc.docking.org/results/combination?filter.purchasability=purchasable&annotation.name=TRIB3_HUMAN	http://cansar.icr.ac.uk/cansar/molecular-targets/Q96RU7/				0	0	0	0	0	0	0	-3	59
Q99805	TM9SF2	Transmembrane 9 superfamily member 2		TM9S2_HUMAN, TM9SF2	Endosome membrane, Postsynaptic Golgi apparatus, Cytoplasm, Cytoskeleton, Microtubule organizing center	Q99805 TM9S2_HUMAN Transmembrane 9 superfamily member 2 Q99805,A8K399,Q2TAY5 p76	cell junction, cytoskeleton, endosome, endosome membrane, extracellular exosome, golgi apparatus, integral component of plasma membrane, synapse	nonaspanin (TM9SF) (TC 9.A.2) family	http://zinc.docking.org/results/combination?filter.purchasability=purchasable&annotation.name=TM9S2_HUMAN	http://cansar.icr.ac.uk/cansar/molecular-targets/Q99805/				0	0	0	0	0	0	0	-1.1	67
P13995	MTHFD2	Bifunctional methylenetetrahydrofolate dehydrogenase/cyclohydrolase, mitochondrial	1.5.1.15	MTDC_HUMAN, MTHFD2, NMDMC	Mitochondrion	P13995 MTDC_HUMAN Bifunctional methylenetetrahydrofolate dehydrogenase/cyclohydrolase, mitochondrial P13995,Q53G90,Q53GV5,Q53S36,Q7Z650 NMDMC	extracellular space, mitochondrial matrix, mitochondrion	tetrahydrofolate dehydrogenase/cyclohydrolase family	http://zinc.docking.org/results/combination?filter.purchasability=purchasable&annotation.name=MTDC_HUMAN	http://cansar.icr.ac.uk/cansar/molecular-targets/P13995/				4	4	4	4	100	4	100	0.55	85	1	1	1	0	1	1	0
O14561	NDUFAB1	Acyl carrier protein, mitochondrial		ACPM_HUMAN, NDUFAB1	Mitochondrion	O14561 ACPM_HUMAN Acyl carrier protein, mitochondrial O14561,B2R4M1,Q9UNV1 CI-SDAP, NADH-ubiquinone oxidoreductase 9.6 kDa subunit	mitochondrial inner membrane, mitochondrial matrix, mitochondrial membrane, mitochondrial respiratory chain complex i, mitochondrion, nucleoplasm	acyl carrier protein (ACP) family	http://zinc.docking.org/results/combination?filter.purchasability=purchasable&annotation.name=ACPM_HUMAN	http://cansar.icr.ac.uk/cansar/molecular-targets/O14561/				7	1	7	2	29	5	72	-0.1	78
Q15388	TOMM20	Mitochondrial import receptor subunit TOM20 homolog		TOM20_HUMAN, TOMM20, KIAA0016	Mitochondrion outer membrane	Q15388 TOM20_HUMAN Mitochondrial import receptor subunit TOM20 homolog Q15388,A8K195,Q498B3,Q6IBT4 Mitochondrial 20 kDa outer membrane protein, Outer mitochondrial membrane receptor Tom20 KIAA0016	integral component of mitochondrial outer membrane, mitochondria-associated endoplasmic reticulum membrane, mitochondrial outer membrane, mitochondrial outer membrane translocase complex, mitochondrion	Tom20 family	http://zinc.docking.org/results/combination?filter.purchasability=purchasable&annotation.name=TOM20_HUMAN	http://cansar.icr.ac.uk/cansar/molecular-targets/Q15388/				1	0	0	0	0	0	0	-3	59
P31946	YWHAB	14-3-3 protein beta/alpha		1433B_HUMAN, YWHAB	Cytoplasm, Melanosome, Vacuole membrane	P31946 1433B_HUMAN 14-3-3 protein beta/alpha P31946,A8K9K2,E1P616 Protein 1054, Protein kinase C inhibitor protein 1	cytoplasm, cytosol, extracellular exosome, focal adhesion, melanosome, membrane, mitochondrion, nucleus, perinuclear region of cytoplasm, transcriptional repressor complex, vacuolar membrane	14-3-3 family	http://zinc.docking.org/results/combination?filter.purchasability=purchasable&annotation.name=1433B_HUMAN	http://cansar.icr.ac.uk/cansar/molecular-targets/P31946/				12	2	12	10	84	12	100	-3	59
P24311	COX7B	Cytochrome c oxidase subunit 7B, mitochondrial		COX7B_HUMAN, COX7B	Mitochondrion inner membrane	P24311 COX7B_HUMAN Cytochrome c oxidase subunit 7B, mitochondrial P24311,B2R4M3,Q6ICR1 Cytochrome c oxidase polypeptide VIIb	integral component of membrane, mitochondrial inner membrane, mitochondrial respirasome, respiratory chain complex iv	cytochrome c oxidase VIIb family	http://zinc.docking.org/results/combination?filter.purchasability=purchasable&annotation.name=COX7B_HUMAN	http://cansar.icr.ac.uk/cansar/molecular-targets/P24311/				1	0	1	0	0	0	0	-3	59
P98179	RBM3	RNA-binding protein 3		RBM3_HUMAN, RBM3, RNPL	Nucleus, Cytoplasm, Cell projection, Dendrite	P98179 RBM3_HUMAN RNA-binding protein 3 P98179 RNA-binding motif protein 3, RNPL RNPL	cytoplasm, dendrite, nucleoplasm, nucleus, ribonucleoprotein complex, spliceosomal complex		http://zinc.docking.org/results/combination?filter.purchasability=purchasable&annotation.name=RBM3_HUMAN	http://cansar.icr.ac.uk/cansar/molecular-targets/P98179/				0	0	0	0	0	0	0	-1.1	67
Q9UJY1	HSPB8	Heat shock protein beta-8		HSPB8_HUMAN, HSPB8, CRYAC, E2IG1, HSP22	Cytoplasm, Nucleus	Q9UJY1 HSPB8_HUMAN Heat shock protein beta-8 Q9UJY1,B2R6A6,Q6FIH3,Q9UKS3 Alpha-crystallin C chain, E2-induced gene 1 protein, Protein kinase H11, Small stress protein-like protein HSP22 CRYAC, E2IG1, HSP22	chaperone complex, cytoplasm, cytosol, intracellular, nuclear body, nucleoplasm, nucleus	small heat shock protein (HSP20) family	http://zinc.docking.org/results/combination?filter.purchasability=purchasable&annotation.name=HSPB8_HUMAN	http://cansar.icr.ac.uk/cansar/molecular-targets/Q9UJY1/				0	0	0	0	0	0	0	-3	59
O75223	GGCT	Gamma-glutamylcyclotransferase	4.3.2.9	GGCT_HUMAN, GGCT, C7orf24, CRF21		O75223 GGCT_HUMAN Gamma-glutamylcyclotransferase O75223,B2RDN0,B8ZZN4,B8ZZR8,Q9BS37 Cytochrome c-releasing factor 21 C7orf24, CRF21	cytosol, extracellular exosome	gamma-glutamylcyclotransferase family	http://zinc.docking.org/results/combination?filter.purchasability=purchasable&annotation.name=GGCT_HUMAN	http://cansar.icr.ac.uk/cansar/molecular-targets/O75223/				5	0	5	3	60	5	100	-3	59
Q96GC9	VMP1	Vacuole membrane protein 1		VMP1_HUMAN, VMP1, TDC1, TMEM49	Endoplasmic reticulum-Golgi intermediate compartment membrane, Cell membrane, Vacuole membrane, Endoplasmic reticulum	Q96GC9 VMP1_HUMAN Vacuole membrane protein 1 Q96GC9,B4DVV9,Q9H0P4,Q9P089 Transmembrane protein 49 TDC1, TMEM49	autophagosome membrane, endoplasmic reticulum, endoplasmic reticulum-golgi intermediate compartment membrane, integral component of membrane, nucleolus, phagophore assembly site, plasma membrane	VMP1 family	http://zinc.docking.org/results/combination?filter.purchasability=purchasable&annotation.name=VMP1_HUMAN	http://cansar.icr.ac.uk/cansar/molecular-targets/Q96GC9/				0	0	0	0	0	0	0	-3	59
P02795	MT2A	Metallothionein-2		MT2_HUMAN, MT2A, CES1, MT2		P02795 MT2_HUMAN Metallothionein-2 P02795,Q14823,Q2HXR9,Q53XT9 Metallothionein-2A, Metallothionein-II CES1, MT2	cell, cytoplasm, cytosol, nucleus, perinuclear region of cytoplasm	Type 1 family	http://zinc.docking.org/results/combination?filter.purchasability=purchasable&annotation.name=MT2_HUMAN	http://cansar.icr.ac.uk/cansar/molecular-targets/P02795/				2	0	2	0	0	0	0	-3	59
Q7L2H7	EIF3M	Eukaryotic translation initiation factor 3 subunit M		EIF3M_HUMAN, EIF3M, HFLB5, PCID1	Cytoplasm	Q7L2H7 EIF3M_HUMAN Eukaryotic translation initiation factor 3 subunit M Q7L2H7,A8K7X4,B4E2Q4,O60735,Q2F836,Q53HL6,Q9BXW1 Fetal lung protein B5, PCI domain-containing protein 1 HFLB5, PCID1	cytosol, eukaryotic 43s preinitiation complex, eukaryotic 48s preinitiation complex, eukaryotic translation initiation factor 3 complex, eukaryotic translation initiation factor 3 complex	eIF-3 subunit M family	http://zinc.docking.org/results/combination?filter.purchasability=purchasable&annotation.name=EIF3M_HUMAN	http://cansar.icr.ac.uk/cansar/molecular-targets/Q7L2H7/				3	0	3	3	100	3	100	-3	59
O75955	FLOT1	Flotillin-1		FLOT1_HUMAN, FLOT1	Cell membrane, Endosome, Membrane, Caveola, Melanosome, Membrane raft	O75955 FLOT1_HUMAN Flotillin-1 O75955,B4DVY7,Q969J8,Q9UHW1,Q9UNV8	basolateral plasma membrane, caveola, cell-cell adherens junction, cell-cell contact zone, cell-cell junction, centriolar satellite, cytoplasmic vesicle, dopaminergic synapse, early endosome, endosome, external side of plasma membrane, extracellular exosome, flotillin complex, focal adhesion, gaba-ergic synapse, glutamatergic synapse, lamellipodium, lysosomal membrane, melanosome, membrane, membr…	band 7/mec-2 family	http://zinc.docking.org/results/combination?filter.purchasability=purchasable&annotation.name=FLOT1_HUMAN	http://cansar.icr.ac.uk/cansar/molecular-targets/O75955/				0	0	0	0	0	0	0	-0.8	71
P43308	SSR2	Translocon-associated protein subunit beta		SSRB_HUMAN, SSR2, TRAPB	Endoplasmic reticulum membrane	P43308 SSRB_HUMAN Translocon-associated protein subunit beta P43308,B2R9K9,D3DVA7,Q53HI0,Q5VY95,Q5VY96,Q6IB31,Q9BWE4 Signal sequence receptor subunit beta TRAPB	endoplasmic reticulum, endoplasmic reticulum membrane, integral component of membrane	TRAP-beta family	http://zinc.docking.org/results/combination?filter.purchasability=purchasable&annotation.name=SSRB_HUMAN	http://cansar.icr.ac.uk/cansar/molecular-targets/P43308/				0	0	0	0	0	0	0	-3	59
O60701	UGDH	UDP-glucose 6-dehydrogenase	1.1.1.22	UGDH_HUMAN, UGDH		O60701 UGDH_HUMAN UDP-glucose 6-dehydrogenase O60701,B3KUU2,B4DN25,O60589	cytosol, extracellular exosome, nucleoplasm, nucleus	UDP-glucose/GDP-mannose dehydrogenase family	http://zinc.docking.org/results/combination?filter.purchasability=purchasable&annotation.name=UGDH_HUMAN	http://cansar.icr.ac.uk/cansar/molecular-targets/O60701/				18	14	17	17	100	17	100	-0.2	77
O95857	TSPAN13	Tetraspanin-13		TSN13_HUMAN, TSPAN13, NET6, TM4SF13	Membrane	O95857 TSN13_HUMAN Tetraspanin-13 O95857 Tetraspan NET-6, Transmembrane 4 superfamily member 13 NET6, TM4SF13	integral component of plasma membrane, membrane	tetraspanin (TM4SF) family	http://zinc.docking.org/results/combination?filter.purchasability=purchasable&annotation.name=TSN13_HUMAN	http://cansar.icr.ac.uk/cansar/molecular-targets/O95857/				0	0	0	0	0	0	0	-3	59
P38159	RBMX	RNA-binding motif protein, X chromosome		RBMX_HUMAN, RBMX, HNRPG, RBMXP1	Nucleus	P38159 RBMX_HUMAN RNA-binding motif protein, X chromosome P38159,B4E3U4,D3DWH0,E9PG86,Q5JQ67,Q8N8Y7,Q969R3 Glycoprotein p43, Heterogeneous nuclear ribonucleoprotein G HNRPG, RBMXP1	catalytic step 2 spliceosome, extracellular exosome, extracellular space, membrane, nuclear euchromatin, nucleoplasm, nucleus, ribonucleoprotein complex, spliceosomal complex, supraspliceosomal complex		http://zinc.docking.org/results/combination?filter.purchasability=purchasable&annotation.name=RBMX_HUMAN	http://cansar.icr.ac.uk/cansar/molecular-targets/P38159/				2	0	2	0	0	2	100	-1.1	67
Q96IK1	BOD1	Biorientation of chromosomes in cell division protein 1		BOD1_HUMAN, BOD1, FAM44B	Cytoplasm, Cytoskeleton, Microtubule organizing center, Centrosome, Chromosome, Centromere, Kinetochore	Q96IK1 BOD1_HUMAN Biorientation of chromosomes in cell division protein 1 Q96IK1,B4DXH8,Q9BTW1 Biorientation defective protein 1, Protein FAM44B FAM44B	cell, centrosome, condensed chromosome outer kinetochore, cytoplasm, spindle microtubule, spindle pole	BOD1 family	http://zinc.docking.org/results/combination?filter.purchasability=purchasable&annotation.name=BOD1_HUMAN	http://cansar.icr.ac.uk/cansar/molecular-targets/Q96IK1/				0	0	0	0	0	0	0	-3	59
Q13310	PABPC4	Polyadenylate-binding protein 4		PABP4_HUMAN, PABPC4, APP1, PABP4	Cytoplasm	Q13310 PABP4_HUMAN Polyadenylate-binding protein 4 Q13310,B1ANQ8,Q4VC03,Q6P0N3 Activated-platelet protein 1, Inducible poly(A)-binding protein APP1, PABP4	cytoplasm, cytoplasmic stress granule, cytosol, nucleus, ribonucleoprotein complex	polyadenylate-binding protein type-1 family	http://zinc.docking.org/results/combination?filter.purchasability=purchasable&annotation.name=PABP4_HUMAN	http://cansar.icr.ac.uk/cansar/molecular-targets/Q13310/				0	0	0	0	0	0	0	-3	59	1	3	0	0	1	0	0
P30041	PRDX6	Peroxiredoxin-6	1.11.1.15	PRDX6_HUMAN, PRDX6, AOP2, KIAA0106	Cytoplasm, Lysosome	P30041 PRDX6_HUMAN Peroxiredoxin-6 P30041,A8JZY7,P32077,Q5TAH4,Q5ZEZ8 1-Cys peroxiredoxin, 24 kDa protein, Acidic calcium-independent phospholipase A2, Antioxidant protein 2, Liver 2D page spot 40, Non-selenium glutathione peroxidase, Red blood cells page spot 12 AOP2, KIAA0106	azurophil granule lumen, cell, cytoplasm, cytosol, extracellular exosome, extracellular region, extracellular space, membrane, nucleus, perinuclear region of cytoplasm	peroxiredoxin family	http://zinc.docking.org/results/combination?filter.purchasability=purchasable&annotation.name=PRDX6_HUMAN	http://cansar.icr.ac.uk/cansar/molecular-targets/P30041/				3	0	3	0	0	3	100	-3	59
Q9NYF8	BCLAF1	Bcl-2-associated transcription factor 1		BCLF1_HUMAN, BCLAF1, BTF, KIAA0164	Cytoplasm, Nucleus, Nucleus speckle, Nucleus, Nucleoplasm	Q9NYF8 BCLF1_HUMAN Bcl-2-associated transcription factor 1 Q9NYF8,A2RU75,B7ZM58,E1P586,Q14673,Q86WU6,Q86WY0 BCLAF1 and THRAP3 family member 1 BTF, KIAA0164	cytoplasm, nuclear speck, nucleoplasm, nucleus	BCLAF1/THRAP3 family	http://zinc.docking.org/results/combination?filter.purchasability=purchasable&annotation.name=BCLF1_HUMAN	http://cansar.icr.ac.uk/cansar/molecular-targets/Q9NYF8/				0	0	0	0	0	0	0	-3	59
Q16659	MAPK6	Mitogen-activated protein kinase 6	2.7.11.24	MK06_HUMAN, MAPK6, ERK3, PRKM6	Cytoplasm, Nucleus	Q16659 MK06_HUMAN Mitogen-activated protein kinase 6 Q16659,B2R945,B5BU65,Q68DH4,Q8IYN8 Extracellular signal-regulated kinase 3, MAP kinase isoform p97 ERK3, PRKM6	cytoplasm, cytosol, nucleoplasm, nucleus, protein-containing complex, septin cytoskeleton	CMGC Ser/Thr protein kinase family	http://zinc.docking.org/results/combination?filter.purchasability=purchasable&annotation.name=MK06_HUMAN	http://cansar.icr.ac.uk/cansar/molecular-targets/Q16659/	36.84|Q15759|MAPK11|Regorafenib|Whole:::Protein		36.84|Q15759|MAPK11|Regorafenib|Whole:::Protein	1	0	1	1	100	1	100	-1	68	1	247	0	0	1	0	0
Q7Z4W1	DCXR	L-xylulose reductase	1.1.1.10	DCXR_HUMAN, DCXR, SDR20C1	Membrane	Q7Z4W1 DCXR_HUMAN L-xylulose reductase Q7Z4W1,Q9BTZ3,Q9UHY9 Carbonyl reductase II, Dicarbonyl/L-xylulose reductase, Kidney dicarbonyl reductase, Short chain dehydrogenase/reductase family 20C member 1, Sperm surface protein P34H SDR20C1	brush border, cytoplasmic microtubule, extracellular exosome, microvillus, nucleus, plasma membrane	short-chain dehydrogenases/reductases (SDR) family	http://zinc.docking.org/results/combination?filter.purchasability=purchasable&annotation.name=DCXR_HUMAN	http://cansar.icr.ac.uk/cansar/molecular-targets/Q7Z4W1/	27.31|P0AEK4|fabI|Hexachlorophene,Triclosan|Whole:::Protein			3	3	3	3	100	3	100	1.35	93	1	11	0	0	1	0	0
Q6P582	MZT2A	Mitotic-spindle organizing protein 2A		MZT2A_HUMAN, MZT2A, FAM128A, MOZART2A	Cytoplasm, Cytoskeleton, Microtubule organizing center, Centrosome, Cytoplasm, Cytoskeleton, Spindle	Q6P582 MZT2A_HUMAN Mitotic-spindle organizing protein 2A Q6P582,Q3SWV8,Q8WVB2 Mitotic-spindle organizing protein associated with a ring of gamma-tubulin 2A FAM128A, MOZART2A	centrosome, cytosol, gamma-tubulin ring complex, nucleoplasm, spindle	MOZART2 family	http://zinc.docking.org/results/combination?filter.purchasability=purchasable&annotation.name=MZT2A_HUMAN	http://cansar.icr.ac.uk/cansar/molecular-targets/Q6P582/				1	0	1	0	0	1	100	-3	59
P61204	ARF3	ADP-ribosylation factor 3		ARF3_HUMAN, ARF3	Golgi apparatus, Cytoplasm, Perinuclear region	P61204 ARF3_HUMAN ADP-ribosylation factor 3 P61204,A8K6G8,B7ZB63,P16587	cytoplasm, extracellular exosome, golgi membrane, perinuclear region of cytoplasm, plasma membrane	Arf family	http://zinc.docking.org/results/combination?filter.purchasability=purchasable&annotation.name=ARF3_HUMAN	http://cansar.icr.ac.uk/cansar/molecular-targets/P61204/				1	1	1	1	100	1	100	-1.75	61
O43677	NDUFC1	NADH dehydrogenase [ubiquinone] 1 subunit C1, mitochondrial		NDUC1_HUMAN, NDUFC1	Mitochondrion inner membrane	O43677 NDUC1_HUMAN NADH dehydrogenase [ubiquinone] 1 subunit C1, mitochondrial O43677,A8K532,Q3MIJ9 Complex I-KFYI, NADH-ubiquinone oxidoreductase KFYI subunit	integral component of membrane, mitochondrial inner membrane, mitochondrial respiratory chain complex i, mitochondrion	complex I NDUFC1 subunit family	http://zinc.docking.org/results/combination?filter.purchasability=purchasable&annotation.name=NDUC1_HUMAN	http://cansar.icr.ac.uk/cansar/molecular-targets/O43677/				2	0	2	0	0	0	0	-3	59
Q99497	PARK7	Protein/nucleic acid deglycase DJ-1	3.1.2.-	PARK7_HUMAN, PARK7	Cell membrane, Cytoplasm, Nucleus, Membrane raft, Mitochondrion	Q99497 PARK7_HUMAN Protein/nucleic acid deglycase DJ-1 Q99497,B2R4Z1,O14805,Q6DR95,Q7LFU2 Maillard deglycase, Oncogene DJ1, Parkinson disease protein 7, Parkinsonism-associated deglycase, Protein DJ-1	axon, cell, cell body, cell-cell adherens junction, chromatin, cytoplasm, cytosol, endoplasmic reticulum, extracellular exosome, membrane raft, mitochondrial intermembrane space, mitochondrial matrix, mitochondrion, nucleoplasm, nucleus, perinuclear region of cytoplasm, plasma membrane, pml body, presynapse	peptidase C56 family	http://zinc.docking.org/results/combination?filter.purchasability=purchasable&annotation.name=PARK7_HUMAN	http://cansar.icr.ac.uk/cansar/molecular-targets/Q99497/				62	23	62	0	0	58	94	0	80
Q9Y2A7	NCKAP1	Nck-associated protein 1		NCKP1_HUMAN, NCKAP1, HEM2, KIAA0587, NAP1	Cell membrane, Cell projection, Lamellipodium membrane	Q9Y2A7 NCKP1_HUMAN Nck-associated protein 1 Q9Y2A7,O60329,Q53QN5,Q53S94,Q53Y35 Membrane-associated protein HEM-2, p125Nap1 HEM2, KIAA0587, NAP1	cytosol, extracellular exosome, filamentous actin, focal adhesion, integral component of membrane, lamellipodium, lamellipodium membrane, ruffle, scar complex	HEM-1/HEM-2 family	http://zinc.docking.org/results/combination?filter.purchasability=purchasable&annotation.name=NCKP1_HUMAN	http://cansar.icr.ac.uk/cansar/molecular-targets/Q9Y2A7/				2	0	2	2	100	2	100	0.35	83
P49755	TMED10	Transmembrane emp24 domain-containing protein 10		TMEDA_HUMAN, TMED10, TMP21	Golgi apparatus, Cis-Golgi network membrane, Melanosome, Endoplasmic reticulum membrane, Endoplasmic reticulum-Golgi intermediate compartment membrane, Cytoplasmic vesicle, Secretory vesicle membrane, Cell membrane, Golgi apparatus, Trans-Golgi network membrane	P49755 TMEDA_HUMAN Transmembrane emp24 domain-containing protein 10 P49755,B2R605,Q15602,Q16536,Q86TC2,Q86TS5 21 kDa transmembrane-trafficking protein, S31III125, Tmp-21-I, Transmembrane protein Tmp21, p23, p24 family protein delta-1, p24delta TMP21	cell, cis-golgi network, copi-coated vesicle, copii-coated er to golgi transport vesicle, endoplasmic reticulum, endoplasmic reticulum membrane, endoplasmic reticulum-golgi intermediate compartment, endoplasmic reticulum-golgi intermediate compartment membrane, er to golgi transport vesicle membrane, gamma-secretase complex, golgi apparatus, golgi membrane, integral component of membrane, melanos…	EMP24/GP25L family	http://zinc.docking.org/results/combination?filter.purchasability=purchasable&annotation.name=TMEDA_HUMAN	http://cansar.icr.ac.uk/cansar/molecular-targets/P49755/				0	0	0	0	0	0	0	-3	59
P60602	ROMO1	Reactive oxygen species modulator 1		ROMO1_HUMAN, ROMO1, C20orf52	Mitochondrion inner membrane	P60602 ROMO1_HUMAN Reactive oxygen species modulator 1 P60602,A7M872,E1P5R9,E9KL28,Q3MHD5,Q5QP16,Q9CQ98,Q9H1N2 Epididymis tissue protein Li 175, Glyrichin, Mitochondrial targeting GxxxG motif protein, Protein MGR2 homolog C20orf52	integral component of membrane, mitochondrion, tim23 mitochondrial import inner membrane translocase complex	MGR2 family	http://zinc.docking.org/results/combination?filter.purchasability=purchasable&annotation.name=ROMO1_HUMAN	http://cansar.icr.ac.uk/cansar/molecular-targets/P60602/				0	0	0	0	0	0	0	-3	59
P54851	EMP2	Epithelial membrane protein 2		EMP2_HUMAN, EMP2, XMP	Golgi apparatus membrane, Cell membrane, Apical cell membrane, Membrane raft, Cytoplasm, Nucleus	P54851 EMP2_HUMAN Epithelial membrane protein 2 P54851,B2R7V6,D3DUF8 Protein XMP XMP	apical part of cell, apical plasma membrane, cell surface, cytoplasm, cytoplasmic vesicle, cytosol, golgi apparatus, golgi membrane, integral component of membrane, membrane raft, nucleus, plasma membrane	PMP-22/EMP/MP20 family	http://zinc.docking.org/results/combination?filter.purchasability=purchasable&annotation.name=EMP2_HUMAN	http://cansar.icr.ac.uk/cansar/molecular-targets/P54851/				0	0	0	0	0	0	0	-0.8	71
P31749	AKT1	RAC-alpha serine/threonine-protein kinase	2.7.11.1	AKT1_HUMAN, AKT1, PKB, RAC	Cytoplasm, Nucleus, Cell membrane	P31749 AKT1_HUMAN RAC-alpha serine/threonine-protein kinase P31749,B2RAM5,B7Z5R1,Q9BWB6 Protein kinase B, Protein kinase B alpha, Proto-oncogene c-Akt, RAC-PK-alpha PKB, RAC	cell-cell junction, ciliary basal body, cytoplasm, cytosol, microtubule cytoskeleton, mitochondrion, nucleoplasm, nucleus, plasma membrane, postsynapse, protein-containing complex, spindle, vesicle	AGC Ser/Thr protein kinase family	http://zinc.docking.org/results/combination?filter.purchasability=purchasable&annotation.name=AKT1_HUMAN	http://cansar.icr.ac.uk/cansar/molecular-targets/P31749/	32.20|P52333|JAK3|Baricitinib,Upadacitinib|Whole:::Protein			32	28	32	26	82	31	97	1.6	95	1	5334	1254	650	1	1	1
P63302	SELENOW	Selenoprotein W		SELW_HUMAN, SELENOW, SELW, SEPW1	Cytoplasm	P63302 SELW_HUMAN Selenoprotein W P63302,A8MRR7,O15532,O19096,Q86TI9,Q96KM5 SELW, SEPW1	cytoplasm	SelWTH family	http://zinc.docking.org/results/combination?filter.purchasability=purchasable&annotation.name=SELW_HUMAN	http://cansar.icr.ac.uk/cansar/molecular-targets/P63302/				0	0	0	0	0	0	0	-3	59
O60239	SH3BP5	SH3 domain-binding protein 5		3BP5_HUMAN, SH3BP5, SAB	Cytoplasmic vesicle membrane, Mitochondrion	O60239 3BP5_HUMAN SH3 domain-binding protein 5 O60239,B3KQW6,Q5JWV9 SH3 domain-binding protein that preferentially associates with BTK SAB	cytoplasm, cytoplasmic vesicle membrane, mitochondrion, nuclear body, nucleoplasm	SH3BP5 family	http://zinc.docking.org/results/combination?filter.purchasability=purchasable&annotation.name=3BP5_HUMAN	http://cansar.icr.ac.uk/cansar/molecular-targets/O60239/				6	0	5	0	0	5	100	-3	59
P39656	DDOST	Dolichyl-diphosphooligosaccharide--protein glycosyltransferase 48 kDa subunit		OST48_HUMAN, DDOST, KIAA0115, OST48	Endoplasmic reticulum membrane	P39656 OST48_HUMAN Dolichyl-diphosphooligosaccharide--protein glycosyltransferase 48 kDa subunit P39656,B2RDQ4,B4DJE3,B4DLI2,O43244,Q5VWA5,Q8NI93,Q9BUI2 KIAA0115, OST48	azurophil granule membrane, endoplasmic reticulum, endoplasmic reticulum membrane, integral component of membrane, intracellular membrane-bounded organelle, membrane, oligosaccharyltransferase complex, plasma membrane, protein-containing complex	DDOST 48 kDa subunit family	http://zinc.docking.org/results/combination?filter.purchasability=purchasable&annotation.name=OST48_HUMAN	http://cansar.icr.ac.uk/cansar/molecular-targets/P39656/				2	2	2	1	50	2	100	-1.15	67	1	13	7	0	1	1	0
Q14011	CIRBP	Cold-inducible RNA-binding protein		CIRBP_HUMAN, CIRBP, A18HNRNP, CIRP	Nucleus, Nucleoplasm, Cytoplasm	Q14011 CIRBP_HUMAN Cold-inducible RNA-binding protein Q14011,B3KT17,B4E2X2 A18 hnRNP, Glycine-rich RNA-binding protein CIRP A18HNRNP, CIRP	cytoplasm, cytoplasmic stress granule, nucleoplasm, nucleus, ribonucleoprotein complex, spliceosomal complex		http://zinc.docking.org/results/combination?filter.purchasability=purchasable&annotation.name=CIRBP_HUMAN	http://cansar.icr.ac.uk/cansar/molecular-targets/Q14011/				2	0	2	0	0	0	0	-1.1	67
P36507	MAP2K2	Dual specificity mitogen-activated protein kinase kinase 2	2.7.12.2	MP2K2_HUMAN, MAP2K2, MEK2, MKK2, PRKMK2	Cytoplasm, Membrane	P36507 MP2K2_HUMAN Dual specificity mitogen-activated protein kinase kinase 2 P36507 ERK activator kinase 2, MAPK/ERK kinase 2 MEK2, MKK2, PRKMK2	cell cortex, cell-cell junction, cytoplasm, cytoplasmic side of plasma membrane, cytosol, early endosome, endoplasmic reticulum, extracellular region, focal adhesion, golgi apparatus, late endosome, microtubule, mitochondrion, nucleus, perinuclear region of cytoplasm, peroxisomal membrane	STE Ser/Thr protein kinase family	http://zinc.docking.org/results/combination?filter.purchasability=purchasable&annotation.name=MP2K2_HUMAN	http://cansar.icr.ac.uk/cansar/molecular-targets/P36507/	100.00|P36507|MAP2K2|Binimetinib,Cobimetinib,Cobimetinib Fumarate,Trametinib,Trametinib Dimethyl Sulfoxide|Whole:::Protein	100.00|P36507|MAP2K2|Binimetinib,Cobimetinib,Cobimetinib Fumarate,Trametinib,Trametinib Dimethyl Sulfoxide|Whole:::Protein||80.15|Q02750|MAP2K1|Binimetinib,Cobimetinib,Cobimetinib Fumarate,Trametinib,Trametinib Dimethyl Sulfoxide|Whole:::Protein	100.00|P36507|MAP2K2|Binimetinib,Cobimetinib,Cobimetinib Fumarate,Trametinib,Trametinib Dimethyl Sulfoxide|Whole:::Protein||80.15|Q02750|MAP2K1|Binimetinib,Cobimetinib,Cobimetinib Fumarate,Trametinib,Trametinib Dimethyl Sulfoxide|Whole:::Protein	3	1	1	1	100	1	100	0.8	88	1	637	23	13	1	1	1
Q9H1A3	METTL9	Methyltransferase-like protein 9		METL9_HUMAN, METTL9, DREV		Q9H1A3 METL9_HUMAN Methyltransferase-like protein 9 Q9H1A3,Q8NBT8,Q9BWJ7,Q9H1A2,Q9Y390 DORA reverse strand protein, DREV1 DREV		DREV family	http://zinc.docking.org/results/combination?filter.purchasability=purchasable&annotation.name=METL9_HUMAN	http://cansar.icr.ac.uk/cansar/molecular-targets/Q9H1A3/				0	0	0	0	0	0	0	-3	59
Q07666	KHDRBS1	KH domain-containing, RNA-binding, signal transduction-associated protein 1		KHDR1_HUMAN, KHDRBS1, SAM68	Nucleus, Cytoplasm, Membrane	Q07666 KHDR1_HUMAN KH domain-containing, RNA-binding, signal transduction-associated protein 1 Q07666,D3DPP3,Q6PJX7,Q8NB97,Q99760 GAP-associated tyrosine phosphoprotein p62, Src-associated in mitosis 68 kDa protein, p21 Ras GTPase-activating protein-associated p62, p68 SAM68	cytoplasm, cytosol, grb2-sos complex, membrane, nucleoplasm, nucleus	KHDRBS family	http://zinc.docking.org/results/combination?filter.purchasability=purchasable&annotation.name=KHDR1_HUMAN	http://cansar.icr.ac.uk/cansar/molecular-targets/Q07666/				2	0	1	0	0	0	0	0.85	89
P82914	MRPS15	28S ribosomal protein S15, mitochondrial		RT15_HUMAN, MRPS15, RPMS15	Mitochondrion	P82914 RT15_HUMAN 28S ribosomal protein S15, mitochondrial P82914,B2RD82,Q9H2K1 Mitochondrial small ribosomal subunit protein uS15m RPMS15	mitochondrial inner membrane, mitochondrial small ribosomal subunit, mitochondrion, nucleolus, nucleoplasm	universal ribosomal protein uS15 family	http://zinc.docking.org/results/combination?filter.purchasability=purchasable&annotation.name=RT15_HUMAN	http://cansar.icr.ac.uk/cansar/molecular-targets/P82914/				0	0	0	0	0	0	0	-3	59
P26196	DDX6	Probable ATP-dependent RNA helicase DDX6	3.6.4.13	DDX6_HUMAN, DDX6, HLR2, RCK	Cytoplasm, P-body, Cytoplasm, Nucleus	P26196 DDX6_HUMAN Probable ATP-dependent RNA helicase DDX6 P26196,Q5D048 ATP-dependent RNA helicase p54, DEAD box protein 6, Oncogene RCK HLR2, RCK	cell-cell adherens junction, chromatoid body, concave side of sperm head, cytoplasm, cytoplasmic ribonucleoprotein granule, cytoplasmic stress granule, cytosol, heterochromatin, membrane, mitochondrion, nucleolus, nucleus, outer dense fiber, p-body, perinuclear region of cytoplasm, risc complex, sperm annulus	DEAD box helicase family	http://zinc.docking.org/results/combination?filter.purchasability=purchasable&annotation.name=DDX6_HUMAN	http://cansar.icr.ac.uk/cansar/molecular-targets/P26196/				9	3	9	2	23	8	89	-3	59	1	235	0	0	1	0	0
P24539	ATP5PB	ATP synthase F(0) complex subunit B1, mitochondrial		AT5F1_HUMAN, ATP5PB, ATP5F1	Mitochondrion, Mitochondrion inner membrane	P24539 AT5F1_HUMAN ATP synthase F(0) complex subunit B1, mitochondrial P24539,Q9BQ68,Q9BRU8 ATP synthase peripheral stalk-membrane subunit b, ATP synthase proton-transporting mitochondrial F(0) complex subunit B1, ATP synthase subunit b ATP5F1	membrane, mitochondrial inner membrane, mitochondrial matrix, mitochondrial proton-transporting atp synthase complex, mitochondrial proton-transporting atp synthase complex, mitochondrion, nucleoplasm, nucleus	eukaryotic ATPase B chain family	http://zinc.docking.org/results/combination?filter.purchasability=purchasable&annotation.name=AT5F1_HUMAN	http://cansar.icr.ac.uk/cansar/molecular-targets/P24539/				0	0	0	0	0	0	0	-3	59
Q969W0	SPTSSA	Serine palmitoyltransferase small subunit A		SPTSA_HUMAN, SPTSSA, C14orf147, SSSPTA	Endoplasmic reticulum membrane	Q969W0 SPTSA_HUMAN Serine palmitoyltransferase small subunit A Q969W0,B2RD54,D3DS93,Q8WTZ7 Small subunit of serine palmitoyltransferase A C14orf147, SSSPTA	endoplasmic reticulum, endoplasmic reticulum membrane, integral component of membrane, serine c-palmitoyltransferase complex	SPTSS family	http://zinc.docking.org/results/combination?filter.purchasability=purchasable&annotation.name=SPTSA_HUMAN	http://cansar.icr.ac.uk/cansar/molecular-targets/Q969W0/				0	0	0	0	0	0	0	-1.25	66
Q15012	LAPTM4A	Lysosomal-associated transmembrane protein 4A		LAP4A_HUMAN, LAPTM4A, KIAA0108, LAPTM4, MBNT, MTRP	Endomembrane system	Q15012 LAP4A_HUMAN Lysosomal-associated transmembrane protein 4A Q15012,Q6UW22 Golgi 4-transmembrane-spanning transporter MTP KIAA0108, LAPTM4, MBNT, MTRP	golgi apparatus, integral component of membrane, late endosome membrane, lysosomal membrane, membrane	LAPTM4/LAPTM5 transporter family	http://zinc.docking.org/results/combination?filter.purchasability=purchasable&annotation.name=LAP4A_HUMAN	http://cansar.icr.ac.uk/cansar/molecular-targets/Q15012/				0	0	0	0	0	0	0	-3	59
Q6P2Q9	PRPF8	Pre-mRNA-processing-splicing factor 8		PRP8_HUMAN, PRPF8, PRPC8	Nucleus, Nucleus speckle	Q6P2Q9 PRP8_HUMAN Pre-mRNA-processing-splicing factor 8 Q6P2Q9,O14547,O75965 220 kDa U5 snRNP-specific protein, PRP8 homolog, Splicing factor Prp8, p220 PRPC8	catalytic step 2 spliceosome, membrane, nuclear speck, nucleoplasm, nucleus, u2-type catalytic step 1 spliceosome, u2-type catalytic step 2 spliceosome, u2-type precatalytic spliceosome, u4/u6 x u5 tri-snrnp complex, u5 snrnp		http://zinc.docking.org/results/combination?filter.purchasability=purchasable&annotation.name=PRP8_HUMAN	http://cansar.icr.ac.uk/cansar/molecular-targets/Q6P2Q9/				27	7	26	10	39	26	100	-3	59
P48163	ME1	NADP-dependent malic enzyme	1.1.1.40	MAOX_HUMAN, ME1	Cytoplasm	P48163 MAOX_HUMAN NADP-dependent malic enzyme P48163,B4DZ70,Q16797,Q16855,Q53F72,Q5VWA2,Q9BWX8,Q9H1W3,Q9UIY4 Malic enzyme 1	cytosol, mitochondrion	malic enzymes family	http://zinc.docking.org/results/combination?filter.purchasability=purchasable&annotation.name=MAOX_HUMAN	http://cansar.icr.ac.uk/cansar/molecular-targets/P48163/				2	0	2	2	100	2	100	-1.25	66	1	10	0	0	1	0	0
Q9Y5J9	TIMM8B	Mitochondrial import inner membrane translocase subunit Tim8 B		TIM8B_HUMAN, TIMM8B, DDP2, DDPL, TIM8B	Mitochondrion inner membrane	Q9Y5J9 TIM8B_HUMAN Mitochondrial import inner membrane translocase subunit Tim8 B Q9Y5J9,B0YJA5,Q3KQS9,Q9UN04 DDP-like protein, Deafness dystonia protein 2 DDP2, DDPL, TIM8B	extracellular space, mitochondrial inner membrane, mitochondrial intermembrane space protein transporter complex	small Tim family	http://zinc.docking.org/results/combination?filter.purchasability=purchasable&annotation.name=TIM8B_HUMAN	http://cansar.icr.ac.uk/cansar/molecular-targets/Q9Y5J9/				0	0	0	0	0	0	0	-3	59
P55209	NAP1L1	Nucleosome assembly protein 1-like 1		NP1L1_HUMAN, NAP1L1, NRP	Nucleus, Melanosome, Cytoplasm	P55209 NP1L1_HUMAN Nucleosome assembly protein 1-like 1 P55209,B3KNT8,B3KV44 NAP-1-related protein NRP	cytoplasm, melanosome, membrane, nucleus	nucleosome assembly protein (NAP) family	http://zinc.docking.org/results/combination?filter.purchasability=purchasable&annotation.name=NP1L1_HUMAN	http://cansar.icr.ac.uk/cansar/molecular-targets/P55209/				0	0	0	0	0	0	0	-3	59
P54725	RAD23A	UV excision repair protein RAD23 homolog A		RD23A_HUMAN, RAD23A	Nucleus	P54725 RD23A_HUMAN UV excision repair protein RAD23 homolog A P54725,K7ESE3,Q59EU8,Q5M7Z1	centriolar satellite, cytoplasm, cytosol, intracellular membrane-bounded organelle, nucleoplasm, nucleus, proteasome complex, protein-containing complex	RAD23 family	http://zinc.docking.org/results/combination?filter.purchasability=purchasable&annotation.name=RD23A_HUMAN	http://cansar.icr.ac.uk/cansar/molecular-targets/P54725/				10	0	10	0	0	1	10	0.85	89
Q9BUJ2	HNRNPUL1	Heterogeneous nuclear ribonucleoprotein U-like protein 1		HNRL1_HUMAN, HNRNPUL1, E1BAP5, HNRPUL1	Nucleus	Q9BUJ2 HNRL1_HUMAN Heterogeneous nuclear ribonucleoprotein U-like protein 1 Q9BUJ2,B3KMW7,O76022,Q6ZSZ0,Q7L8P4,Q8N6Z4,Q96G37,Q9HAL3,Q9UG75 Adenovirus early region 1B-associated protein 5, E1B-55 kDa-associated protein 5 E1BAP5, HNRPUL1	nucleoplasm, nucleus		http://zinc.docking.org/results/combination?filter.purchasability=purchasable&annotation.name=HNRL1_HUMAN	http://cansar.icr.ac.uk/cansar/molecular-targets/Q9BUJ2/				1	0	1	0	0	0	0	-3	59
P51665	PSMD7	26S proteasome non-ATPase regulatory subunit 7		PSMD7_HUMAN, PSMD7, MOV34L		P51665 PSMD7_HUMAN 26S proteasome non-ATPase regulatory subunit 7 P51665,D3DWS9,Q6PKI2,Q96E97 26S proteasome regulatory subunit RPN8, 26S proteasome regulatory subunit S12, Mov34 protein homolog, Proteasome subunit p40 MOV34L	cytosol, extracellular exosome, extracellular region, ficolin-1-rich granule lumen, membrane, nucleoplasm, nucleus, proteasome complex, proteasome regulatory particle, secretory granule lumen	peptidase M67A family	http://zinc.docking.org/results/combination?filter.purchasability=purchasable&annotation.name=PSMD7_HUMAN	http://cansar.icr.ac.uk/cansar/molecular-targets/P51665/				18	1	18	1	6	18	100	-3	59
O95167	NDUFA3	NADH dehydrogenase [ubiquinone] 1 alpha subcomplex subunit 3		NDUA3_HUMAN, NDUFA3	Mitochondrion inner membrane	O95167 NDUA3_HUMAN NADH dehydrogenase [ubiquinone] 1 alpha subcomplex subunit 3 O95167 Complex I-B9, NADH-ubiquinone oxidoreductase B9 subunit	integral component of membrane, mitochondrial inner membrane, mitochondrial respiratory chain complex i, mitochondrion	complex I NDUFA3 subunit family	http://zinc.docking.org/results/combination?filter.purchasability=purchasable&annotation.name=NDUA3_HUMAN	http://cansar.icr.ac.uk/cansar/molecular-targets/O95167/				2	2	2	0	0	2	100	-3	59
Q71F56	MED13L	Mediator of RNA polymerase II transcription subunit 13-like		MD13L_HUMAN, MED13L, KIAA1025, PROSIT240, THRAP2, TRAP240L	Nucleus	Q71F56 MD13L_HUMAN Mediator of RNA polymerase II transcription subunit 13-like Q71F56,A1L469,Q68DN4,Q9H8C0,Q9NSY9,Q9UFD8,Q9UPX5 Mediator complex subunit 13-like, Thyroid hormone receptor-associated protein 2, Thyroid hormone receptor-associated protein complex 240 kDa component-like KIAA1025, PROSIT240, THRAP2, TRAP240L	mediator complex	Mediator complex subunit 13 family	http://zinc.docking.org/results/combination?filter.purchasability=purchasable&annotation.name=MD13L_HUMAN	http://cansar.icr.ac.uk/cansar/molecular-targets/Q71F56/				0	0	0	0	0	0	0	-3	59
Q9UHA3	RSL24D1	Probable ribosome biogenesis protein RLP24		RLP24_HUMAN, RSL24D1, C15orf15, RPL24L	Nucleus, Nucleolus	Q9UHA3 RLP24_HUMAN Probable ribosome biogenesis protein RLP24 Q9UHA3,B2RD72,Q561V8,Q8N6S8,Q96B04,Q96C76,Q96HJ1 Ribosomal L24 domain-containing protein 1, Ribosomal protein L24-like C15orf15, RPL24L	cytosolic large ribosomal subunit, nucleolus, nucleoplasm	eukaryotic ribosomal protein eL24 family	http://zinc.docking.org/results/combination?filter.purchasability=purchasable&annotation.name=RLP24_HUMAN	http://cansar.icr.ac.uk/cansar/molecular-targets/Q9UHA3/				0	0	0	0	0	0	0	-3	59
Q13547	HDAC1	Histone deacetylase 1	3.5.1.98	HDAC1_HUMAN, HDAC1, RPD3L1	Nucleus	Q13547 HDAC1_HUMAN Histone deacetylase 1 Q13547,Q92534 RPD3L1	chromatin, cytoplasm, cytosol, heterochromatin, histone deacetylase complex, neuronal cell body, nuclear chromatin, nucleoplasm, nucleus, nurd complex, protein-containing complex, sin3 complex, sin3-type complex, transcription factor complex	histone deacetylase family	http://zinc.docking.org/results/combination?filter.purchasability=purchasable&annotation.name=HDAC1_HUMAN	http://cansar.icr.ac.uk/cansar/molecular-targets/Q13547/	100.00|Q13547|HDAC1|Belinostat,Vorinostat|Whole:::Protein	100.00|Q13547|HDAC1|Belinostat,Vorinostat|Whole:::Protein||90.07|Q92769|HDAC2|Belinostat,Vorinostat|Whole:::Protein||63.19|O15379|HDAC3|Belinostat,Romidepsin,Romidepsin,Vorinostat|Whole:::Protein	100.00|Q13547|HDAC1|Belinostat,Vorinostat|Whole:::Protein||90.07|Q92769|HDAC2|Belinostat,Vorinostat|Whole:::Protein||63.19|O15379|HDAC3|Belinostat,Romidepsin,Romidepsin,Vorinostat|Whole:::Protein||43.11|Q9BY41|HDAC8|Belinostat|Whole:::Protein	4	2	4	1	25	4	100	1.95	97	1	7741	1565	1121	1	1	1
Q9H8H3	METTL7A	Methyltransferase-like protein 7A	2.1.1.-	MET7A_HUMAN, METTL7A	Lipid droplet, Endoplasmic reticulum, Membrane	Q9H8H3 MET7A_HUMAN Methyltransferase-like protein 7A Q9H8H3,Q9H7R3,Q9UHZ7,Q9Y422 Protein AAM-B	endoplasmic reticulum, extracellular region, lipid droplet, membrane, tertiary granule lumen		http://zinc.docking.org/results/combination?filter.purchasability=purchasable&annotation.name=MET7A_HUMAN	http://cansar.icr.ac.uk/cansar/molecular-targets/Q9H8H3/				0	0	0	0	0	0	0	-3	59
P07686	HEXB	Beta-hexosaminidase subunit beta	3.2.1.52	HEXB_HUMAN, HEXB	Lysosome	P07686 HEXB_HUMAN Beta-hexosaminidase subunit beta P07686 Beta-N-acetylhexosaminidase subunit beta, Cervical cancer proto-oncogene 7 protein, N-acetyl-beta-glucosaminidase subunit beta	acrosomal vesicle, azurophil granule, azurophil granule lumen, cell, extracellular exosome, extracellular region, lysosomal lumen, membrane	glycosyl hydrolase 20 family	http://zinc.docking.org/results/combination?filter.purchasability=purchasable&annotation.name=HEXB_HUMAN	http://cansar.icr.ac.uk/cansar/molecular-targets/P07686/				8	6	8	5	63	8	100	-3	59	1	68	6	3	1	1	1
Q6PKG0	LARP1	La-related protein 1		LARP1_HUMAN, LARP1, KIAA0731, LARP	Cytoplasm, Cytoplasmic granule	Q6PKG0 LARP1_HUMAN La-related protein 1 Q6PKG0,O94836,Q8N4M2,Q8NB73,Q9UFD7 La ribonucleoprotein domain family member 1 KIAA0731, LARP	cytoplasm, cytoplasmic stress granule, membrane	LARP family	http://zinc.docking.org/results/combination?filter.purchasability=purchasable&annotation.name=LARP1_HUMAN	http://cansar.icr.ac.uk/cansar/molecular-targets/Q6PKG0/				6	3	6	0	0	6	100	-3	59
P22061	PCMT1	Protein-L-isoaspartate(D-aspartate) O-methyltransferase	2.1.1.77	PIMT_HUMAN, PCMT1	Cytoplasm	P22061 PIMT_HUMAN Protein-L-isoaspartate(D-aspartate) O-methyltransferase P22061,A8K109,J3KP72,Q14661,Q16556,Q5VYC1,Q5VYC2,Q93061,Q96II9,Q99625,Q9BQV7,Q9BQV8,Q9NP03 L-isoaspartyl protein carboxyl methyltransferase, Protein L-isoaspartyl/D-aspartyl methyltransferase, Protein-beta-aspartate methyltransferase	cytoplasm, cytosol, extracellular exosome, extracellular vesicle	L-isoaspartyl/D-aspartyl protein methyltransferase family	http://zinc.docking.org/results/combination?filter.purchasability=purchasable&annotation.name=PIMT_HUMAN	http://cansar.icr.ac.uk/cansar/molecular-targets/P22061/				2	2	2	2	100	2	100	1.1	91	1	4	0	0	1	0	0
P19623	SRM	Spermidine synthase	2.5.1.16	SPEE_HUMAN, SRM, SPS1, SRML1		P19623 SPEE_HUMAN Spermidine synthase P19623,B1AKP9,Q15511 Putrescine aminopropyltransferase SPS1, SRML1	cytosol	spermidine/spermine synthase family	http://zinc.docking.org/results/combination?filter.purchasability=purchasable&annotation.name=SPEE_HUMAN	http://cansar.icr.ac.uk/cansar/molecular-targets/P19623/				5	5	5	5	100	5	100	-1.15	67	1	10	2	0	1	1	0
Q9Y3B4	SF3B6	Splicing factor 3B subunit 6		SF3B6_HUMAN, SF3B6, SAP14, SF3B14, SF3B14A	Nucleus	Q9Y3B4 SF3B6_HUMAN Splicing factor 3B subunit 6 Q9Y3B4,Q53TM1 Pre-mRNA branch site protein p14, SF3b 14 kDa subunit, Spliceosome-associated protein, 14-kDa, Splicing factor 3b, subunit 6, 14kDa SAP14, SF3B14, SF3B14A	nucleoplasm, nucleus, u12-type spliceosomal complex	SF3B6 family	http://zinc.docking.org/results/combination?filter.purchasability=purchasable&annotation.name=SF3B6_HUMAN	http://cansar.icr.ac.uk/cansar/molecular-targets/Q9Y3B4/				10	1	10	6	60	8	80	-3	59
P09012	SNRPA	U1 small nuclear ribonucleoprotein A		SNRPA_HUMAN, SNRPA	Nucleus	P09012 SNRPA_HUMAN U1 small nuclear ribonucleoprotein A P09012	nucleoplasm, spliceosomal complex, u1 snrnp	RRM U1 A/B'' family	http://zinc.docking.org/results/combination?filter.purchasability=purchasable&annotation.name=SNRPA_HUMAN	http://cansar.icr.ac.uk/cansar/molecular-targets/P09012/				72	1	71	4	6	64	91	-3	59
Q92925	SMARCD2	SWI/SNF-related matrix-associated actin-dependent regulator of chromatin subfamily D member 2		SMRD2_HUMAN, SMARCD2, BAF60B	Nucleus	Q92925 SMRD2_HUMAN SWI/SNF-related matrix-associated actin-dependent regulator of chromatin subfamily D member 2 Q92925,A5PLL5,A6NNQ7,B4DV56,B4E1R6,Q7L2I6,Q9UHZ1 60 kDa BRG-1/Brm-associated factor subunit B, BRG1-associated factor 60B BAF60B	nuclear chromatin, nucleoplasm, protein-containing complex, swi/snf complex	SMARCD family	http://zinc.docking.org/results/combination?filter.purchasability=purchasable&annotation.name=SMRD2_HUMAN	http://cansar.icr.ac.uk/cansar/molecular-targets/Q92925/				0	0	0	0	0	0	0	-3	59
P09622	DLD	Dihydrolipoyl dehydrogenase, mitochondrial	1.8.1.4	DLDH_HUMAN, DLD, GCSL, LAD, PHE3	Mitochondrion matrix, Nucleus, Cell projection, Cilium, Flagellum, Cytoplasmic vesicle, Secretory vesicle, Acrosome	P09622 DLDH_HUMAN Dihydrolipoyl dehydrogenase, mitochondrial P09622,B2R5X0,B4DHG0,B4DT69,Q14131,Q14167,Q59EV8,Q8WTS4 Dihydrolipoamide dehydrogenase, Glycine cleavage system L protein GCSL, LAD, PHE3	acrosomal matrix, cell, mitochondrial matrix, mitochondrion, motile cilium, nucleoplasm, nucleus, oxoglutarate dehydrogenase complex, pyruvate dehydrogenase complex	class-I pyridine nucleotide-disulfide oxidoreductase family	http://zinc.docking.org/results/combination?filter.purchasability=purchasable&annotation.name=DLDH_HUMAN	http://cansar.icr.ac.uk/cansar/molecular-targets/P09622/	30.49|Q16881|TXNRD1|Auranofin|Whole:::Protein			15	15	15	15	100	15	100	0.2	82
O43678	NDUFA2	NADH dehydrogenase [ubiquinone] 1 alpha subcomplex subunit 2		NDUA2_HUMAN, NDUFA2	Mitochondrion inner membrane	O43678 NDUA2_HUMAN NADH dehydrogenase [ubiquinone] 1 alpha subcomplex subunit 2 O43678,D6RJD6,Q6IAY8 Complex I-B8, NADH-ubiquinone oxidoreductase B8 subunit	mitochondrial inner membrane, mitochondrial membrane, mitochondrial respiratory chain complex i	complex I NDUFA2 subunit family	http://zinc.docking.org/results/combination?filter.purchasability=purchasable&annotation.name=NDUA2_HUMAN	http://cansar.icr.ac.uk/cansar/molecular-targets/O43678/				3	0	3	0	0	2	67	-3	59
Q9BRA2	TXNDC17	Thioredoxin domain-containing protein 17		TXD17_HUMAN, TXNDC17, TXNL5	Cytoplasm	Q9BRA2 TXD17_HUMAN Thioredoxin domain-containing protein 17 Q9BRA2,A8K7E8 14 kDa thioredoxin-related protein, Protein 42-9-9, Thioredoxin-like protein 5 TXNL5	cytosol, extracellular exosome	thioredoxin family	http://zinc.docking.org/results/combination?filter.purchasability=purchasable&annotation.name=TXD17_HUMAN	http://cansar.icr.ac.uk/cansar/molecular-targets/Q9BRA2/				1	0	1	0	0	0	0	-0.95	69
Q06945	SOX4	Transcription factor SOX-4		SOX4_HUMAN, SOX4	Nucleus	Q06945 SOX4_HUMAN Transcription factor SOX-4 Q06945	cell, cytoplasm, mitochondrion, nuclear chromatin, nuclear transcription factor complex, nucleoplasm, nucleus		http://zinc.docking.org/results/combination?filter.purchasability=purchasable&annotation.name=SOX4_HUMAN	http://cansar.icr.ac.uk/cansar/molecular-targets/Q06945/				0	0	0	0	0	0	0	-3	59
P09651	HNRNPA1	Heterogeneous nuclear ribonucleoprotein A1		ROA1_HUMAN, HNRNPA1, HNRPA1	Nucleus, Cytoplasm, Cytoplasm	P09651 ROA1_HUMAN Heterogeneous nuclear ribonucleoprotein A1 P09651,A8K4Z8,Q3MIB7,Q6PJZ7 Helix-destabilizing protein, Single-strand RNA-binding protein, hnRNP core protein A1 HNRPA1	catalytic step 2 spliceosome, cytoplasm, extracellular exosome, membrane, nucleoplasm, nucleus, ribonucleoprotein complex, spliceosomal complex		http://zinc.docking.org/results/combination?filter.purchasability=purchasable&annotation.name=ROA1_HUMAN	http://cansar.icr.ac.uk/cansar/molecular-targets/P09651/				24	0	19	9	48	19	100	-1	68	1	2	0	0	1	0	0
Q32MZ4	LRRFIP1	Leucine-rich repeat flightless-interacting protein 1		LRRF1_HUMAN, LRRFIP1, GCF2, TRIP	Nucleus, Cytoplasm	Q32MZ4 LRRF1_HUMAN Leucine-rich repeat flightless-interacting protein 1 Q32MZ4,E9PGZ2,O75766,O75799,Q32MZ5,Q53T49,Q6PKG2,Q9Y607 GC-binding factor 2, TAR RNA-interacting protein GCF2, TRIP	cytoplasm, cytoskeleton, cytosol, nucleus, plasma membrane	LRRFIP family	http://zinc.docking.org/results/combination?filter.purchasability=purchasable&annotation.name=LRRF1_HUMAN	http://cansar.icr.ac.uk/cansar/molecular-targets/Q32MZ4/				1	0	1	0	0	0	0	-0.9	70
Q04724	TLE1	Transducin-like enhancer protein 1		TLE1_HUMAN, TLE1	Nucleus	Q04724 TLE1_HUMAN Transducin-like enhancer protein 1 Q04724,A8K495,Q5T3G4,Q969V9 E(Sp1) homolog, Enhancer of split groucho-like protein 1	beta-catenin-tcf complex, cytosol, nucleoplasm, nucleus, transcription factor complex	WD repeat Groucho/TLE family	http://zinc.docking.org/results/combination?filter.purchasability=purchasable&annotation.name=TLE1_HUMAN	http://cansar.icr.ac.uk/cansar/molecular-targets/Q04724/				6	1	6	4	67	6	100	-3	59
Q99426	TBCB	Tubulin-folding cofactor B		TBCB_HUMAN, TBCB, CG22, CKAP1	Cytoplasm, Cytoplasm, Cytoskeleton	Q99426 TBCB_HUMAN Tubulin-folding cofactor B Q99426,O00111,O00674,O14728,Q6FGY5 Cytoskeleton-associated protein 1, Cytoskeleton-associated protein CKAPI, Tubulin-specific chaperone B CG22, CKAP1	cytoplasm, cytosol, microtubule, microtubule cytoskeleton	TBCB family	http://zinc.docking.org/results/combination?filter.purchasability=purchasable&annotation.name=TBCB_HUMAN	http://cansar.icr.ac.uk/cansar/molecular-targets/Q99426/				0	0	0	0	0	0	0	-3	59
Q969L2	MAL2	Protein MAL2		MAL2_HUMAN, MAL2	Cell membrane, Apical cell membrane, Endomembrane system, Cytoplasm, Perinuclear region	Q969L2 MAL2_HUMAN Protein MAL2 Q969L2,B2R520,Q6ZMD9	apical plasma membrane, endomembrane system, extracellular exosome, integral component of membrane, membrane raft, perinuclear region of cytoplasm	MAL family	http://zinc.docking.org/results/combination?filter.purchasability=purchasable&annotation.name=MAL2_HUMAN	http://cansar.icr.ac.uk/cansar/molecular-targets/Q969L2/				0	0	0	0	0	0	0	-3	59
Q00688	FKBP3	Peptidyl-prolyl cis-trans isomerase FKBP3	5.2.1.8	FKBP3_HUMAN, FKBP3, FKBP25	Nucleus	Q00688 FKBP3_HUMAN Peptidyl-prolyl cis-trans isomerase FKBP3 Q00688,B2R4Q9,Q14317 25 kDa FK506-binding protein, FK506-binding protein 3, Immunophilin FKBP25, Rapamycin-selective 25 kDa immunophilin, Rotamase FKBP25	nucleus	FKBP-type PPIase family	http://zinc.docking.org/results/combination?filter.purchasability=purchasable&annotation.name=FKBP3_HUMAN	http://cansar.icr.ac.uk/cansar/molecular-targets/Q00688/	41.28|P62942|FKBP1A|Everolimus,Pimecrolimus,Sirolimus,Tacrolimus,Tacrolimus,Temsirolimus|Whole:::Protein		41.28|P62942|FKBP1A|Everolimus,Pimecrolimus,Sirolimus,Tacrolimus,Tacrolimus,Temsirolimus|Whole:::Protein	5	3	5	1	20	4	80	-3	59	1	2	0	0	1	0	0
O00257	CBX4	E3 SUMO-protein ligase CBX4	2.3.2.-	CBX4_HUMAN, CBX4	Nucleus, Nucleus speckle	O00257 CBX4_HUMAN E3 SUMO-protein ligase CBX4 O00257,B1PJR7,Q6TPI8,Q96C04 Chromobox protein homolog 4, Polycomb 2 homolog	nuclear body, nuclear speck, nucleoplasm, nucleus, pcg protein complex, prc1 complex		http://zinc.docking.org/results/combination?filter.purchasability=purchasable&annotation.name=CBX4_HUMAN	http://cansar.icr.ac.uk/cansar/molecular-targets/O00257/				3	0	3	0	0	1	34	-3	59	1	59	0	0	1	0	0
P80404	ABAT	4-aminobutyrate aminotransferase, mitochondrial	2.6.1.19	GABT_HUMAN, ABAT, GABAT	Mitochondrion matrix	P80404 GABT_HUMAN 4-aminobutyrate aminotransferase, mitochondrial P80404,A8K386,Q16260,Q8N5W2,Q96BG2,Q99800 (S)-3-amino-2-methylpropionate transaminase, GABA aminotransferase, Gamma-amino-N-butyrate transaminase, L-AIBAT GABAT	4-aminobutyrate transaminase complex, mitochondrial matrix, mitochondrion, neuron projection	class-III pyridoxal-phosphate-dependent aminotransferase family	http://zinc.docking.org/results/combination?filter.purchasability=purchasable&annotation.name=GABT_HUMAN	http://cansar.icr.ac.uk/cansar/molecular-targets/P80404/	100.00|P80404|ABAT|Valproic Acid,Vigabatrin|Whole:::Protein	100.00|P80404|ABAT|Valproic Acid,Vigabatrin|Whole:::Protein	100.00|P80404|ABAT|Valproic Acid,Vigabatrin|Whole:::Protein	0	0	0	0	0	0	0	-1.1	67	1	89	0	0	1	0	0
O95373	IPO7	Importin-7		IPO7_HUMAN, IPO7, RANBP7	Cytoplasm, Nucleus	O95373 IPO7_HUMAN Importin-7 O95373,A6NNM5,B2R786,Q1RMF7,Q9H177,Q9NTE3 Ran-binding protein 7 RANBP7	cytosol, membrane, nuclear envelope, nuclear pore, nucleoplasm	importin beta family	http://zinc.docking.org/results/combination?filter.purchasability=purchasable&annotation.name=IPO7_HUMAN	http://cansar.icr.ac.uk/cansar/molecular-targets/O95373/				0	0	0	0	0	0	0	0.8	88
P55263	ADK	Adenosine kinase	2.7.1.20	ADK_HUMAN, ADK	Nucleus, Cytoplasm	P55263 ADK_HUMAN Adenosine kinase P55263,B7Z783,B7Z800,O00741,O00742,Q16710,Q5JQ10,Q5JQ11,Q9BTN2 Adenosine 5'-phosphotransferase	cytosol, nucleoplasm, nucleus	carbohydrate kinase PfkB family	http://zinc.docking.org/results/combination?filter.purchasability=purchasable&annotation.name=ADK_HUMAN	http://cansar.icr.ac.uk/cansar/molecular-targets/P55263/				4	4	4	4	100	4	100	1.6	95	1	777	176	150	1	1	1
P31930	UQCRC1	Cytochrome b-c1 complex subunit 1, mitochondrial		QCR1_HUMAN, UQCRC1	Mitochondrion inner membrane	P31930 QCR1_HUMAN Cytochrome b-c1 complex subunit 1, mitochondrial P31930,B2R7R8,Q96DD2 Complex III subunit 1, Core protein I, Ubiquinol-cytochrome-c reductase complex core protein 1	cytosol, mitochondrial inner membrane, mitochondrial respirasome, mitochondrial respiratory chain complex iii, mitochondrion	peptidase M16 family	http://zinc.docking.org/results/combination?filter.purchasability=purchasable&annotation.name=QCR1_HUMAN	http://cansar.icr.ac.uk/cansar/molecular-targets/P31930/				1	1	1	1	100	1	100	-3	59
Q16762	TST	Thiosulfate sulfurtransferase	2.8.1.1	THTR_HUMAN, TST	Mitochondrion matrix	Q16762 THTR_HUMAN Thiosulfate sulfurtransferase Q16762,B3KRM1,Q6IB06 Rhodanese	extracellular space, mitochondrial matrix, mitochondrion		http://zinc.docking.org/results/combination?filter.purchasability=purchasable&annotation.name=THTR_HUMAN	http://cansar.icr.ac.uk/cansar/molecular-targets/Q16762/				0	0	0	0	0	0	0	-3	59
P26639	TARS1	Threonine--tRNA ligase 1, cytoplasmic	6.1.1.3	SYTC_HUMAN, TARS1, TARS	Cytoplasm	P26639 SYTC_HUMAN Threonine--tRNA ligase 1, cytoplasmic P26639,A8K8I1,B4DEG8,Q96FP5,Q9BWA6 Threonyl-tRNA synthetase, Threonyl-tRNA synthetase 1 TARS	actin cytoskeleton, cytoplasm, cytosol, extracellular exosome	class-II aminoacyl-tRNA synthetase family	http://zinc.docking.org/results/combination?filter.purchasability=purchasable&annotation.name=SYTC_HUMAN	http://cansar.icr.ac.uk/cansar/molecular-targets/P26639/				5	3	4	2	50	4	100	-0.05	79	1	29	10	2	1	1	1
Q14847	LASP1	LIM and SH3 domain protein 1		LASP1_HUMAN, LASP1, MLN50	Cytoplasm, Cell cortex, Cytoplasm, Cytoskeleton	Q14847 LASP1_HUMAN LIM and SH3 domain protein 1 Q14847,B4DGQ0,Q96ED2,Q96IG0 Metastatic lymph node gene 50 protein MLN50	cortical actin cytoskeleton, cytoplasm, focal adhesion		http://zinc.docking.org/results/combination?filter.purchasability=purchasable&annotation.name=LASP1_HUMAN	http://cansar.icr.ac.uk/cansar/molecular-targets/Q14847/				2	0	2	0	0	0	0	0.75	88
Q01518	CAP1	Adenylyl cyclase-associated protein 1		CAP1_HUMAN, CAP1, CAP	Cell membrane	Q01518 CAP1_HUMAN Adenylyl cyclase-associated protein 1 Q01518,Q53HR7,Q5T0S1,Q5T0S2,Q6I9U6 CAP	azurophil granule lumen, cortical actin cytoskeleton, extracellular exosome, extracellular region, focal adhesion, plasma membrane	CAP family	http://zinc.docking.org/results/combination?filter.purchasability=purchasable&annotation.name=CAP1_HUMAN	http://cansar.icr.ac.uk/cansar/molecular-targets/Q01518/				1	0	1	0	0	1	100	-3	59
Q8IX18	DHX40	Probable ATP-dependent RNA helicase DHX40	3.6.4.13	DHX40_HUMAN, DHX40, DDX40		Q8IX18 DHX40_HUMAN Probable ATP-dependent RNA helicase DHX40 Q8IX18,B3KTJ5,C9JR60,Q5JPH4,Q8TC86,Q8WY53,Q9BXM1,Q9H6M9 DEAH box protein 40, Protein PAD DDX40		DEAD box helicase family	http://zinc.docking.org/results/combination?filter.purchasability=purchasable&annotation.name=DHX40_HUMAN	http://cansar.icr.ac.uk/cansar/molecular-targets/Q8IX18/				0	0	0	0	0	0	0	-3	59
Q02252	ALDH6A1	Methylmalonate-semialdehyde dehydrogenase [acylating], mitochondrial	1.2.1.18	MMSA_HUMAN, ALDH6A1, MMSDH	Mitochondrion	Q02252 MMSA_HUMAN Methylmalonate-semialdehyde dehydrogenase [acylating], mitochondrial Q02252,B2R609,B4DFS8,J3KNU8,Q9UKM8 Aldehyde dehydrogenase family 6 member A1 MMSDH	mitochondrial matrix, mitochondrion, nucleoplasm	aldehyde dehydrogenase family	http://zinc.docking.org/results/combination?filter.purchasability=purchasable&annotation.name=MMSA_HUMAN	http://cansar.icr.ac.uk/cansar/molecular-targets/Q02252/	29.79|P05091|ALDH2|Disulfiram|Whole:::Protein			0	0	0	0	0	0	0	-3	59
Q06481	APLP2	Amyloid-like protein 2		APLP2_HUMAN, APLP2, APPL2	Cell membrane, Nucleus	Q06481 APLP2_HUMAN Amyloid-like protein 2 Q06481,B3KXX9,H7BXI4,Q13861,Q14594,Q14662,Q71U10,Q7M4L3,Q9BT36 APPH, Amyloid protein homolog, CDEI box-binding protein APPL2	endoplasmic reticulum lumen, extracellular exosome, integral component of membrane, membrane, nucleus, plasma membrane, platelet alpha granule membrane	APP family	http://zinc.docking.org/results/combination?filter.purchasability=purchasable&annotation.name=APLP2_HUMAN	http://cansar.icr.ac.uk/cansar/molecular-targets/Q06481/				2	0	2	0	0	2	100	0.45	84
P36957	DLST	Dihydrolipoyllysine-residue succinyltransferase component of 2-oxoglutarate dehydrogenase complex, mitochondrial	2.3.1.61	ODO2_HUMAN, DLST, DLTS	Mitochondrion matrix, Nucleus	P36957 ODO2_HUMAN Dihydrolipoyllysine-residue succinyltransferase component of 2-oxoglutarate dehydrogenase complex, mitochondrial P36957,B7Z5W8,E7ESY5,Q7LDY7,Q9BQ32 2-oxoglutarate dehydrogenase complex component E2, Dihydrolipoamide succinyltransferase component of 2-oxoglutarate dehydrogenase complex, E2K DLTS	membrane, mitochondrial matrix, mitochondrion, nucleus, oxoglutarate dehydrogenase complex	2-oxoacid dehydrogenase family	http://zinc.docking.org/results/combination?filter.purchasability=purchasable&annotation.name=ODO2_HUMAN	http://cansar.icr.ac.uk/cansar/molecular-targets/P36957/				1	0	1	1	100	1	100	-3	59
Q99933	BAG1	BAG family molecular chaperone regulator 1		BAG1_HUMAN, BAG1, HAP	Nucleus, Cytoplasm, Cytoplasm, Nucleus, Cytoplasm, Nucleus	Q99933 BAG1_HUMAN BAG family molecular chaperone regulator 1 Q99933,O75315,Q14414,Q53H32,Q5VZE8,Q5VZE9,Q5VZF0,Q96TG2,Q9Y2V4 Bcl-2-associated athanogene 1 HAP	cytoplasm, cytosol, nucleus		http://zinc.docking.org/results/combination?filter.purchasability=purchasable&annotation.name=BAG1_HUMAN	http://cansar.icr.ac.uk/cansar/molecular-targets/Q99933/				26	1	26	0	0	1	4	-3	59
P35221	CTNNA1	Catenin alpha-1		CTNA1_HUMAN, CTNNA1	Cytoplasm, Cytoskeleton, Cell junction, Adherens junction, Cell membrane, Cell junction, Cell membrane	P35221 CTNA1_HUMAN Catenin alpha-1 P35221,Q12795,Q8N1C0 Alpha E-catenin, Cadherin-associated protein, Renal carcinoma antigen NY-REN-13	acrosomal vesicle, actin cytoskeleton, catenin complex, cell junction, cell-cell junction, cytosol, flotillin complex, focal adhesion, intercalated disc, intracellular membrane-bounded organelle, lamellipodium, plasma membrane, zonula adherens	vinculin/alpha-catenin family	http://zinc.docking.org/results/combination?filter.purchasability=purchasable&annotation.name=CTNA1_HUMAN	http://cansar.icr.ac.uk/cansar/molecular-targets/P35221/				9	0	6	2	34	4	67	-3	59
O43143	DHX15	Pre-mRNA-splicing factor ATP-dependent RNA helicase DHX15	3.6.4.13	DHX15_HUMAN, DHX15, DBP1, DDX15	Nucleus, Nucleus, Nucleolus	O43143 DHX15_HUMAN Pre-mRNA-splicing factor ATP-dependent RNA helicase DHX15 O43143,Q9NQT7 ATP-dependent RNA helicase #46, DEAH box protein 15 DBP1, DDX15	nuclear speck, nucleolus, nucleoplasm, nucleus, u12-type spliceosomal complex	DEAD box helicase family	http://zinc.docking.org/results/combination?filter.purchasability=purchasable&annotation.name=DHX15_HUMAN	http://cansar.icr.ac.uk/cansar/molecular-targets/O43143/				4	2	4	4	100	4	100	-3	59
P41240	CSK	Tyrosine-protein kinase CSK	2.7.10.2	CSK_HUMAN, CSK	Cytoplasm, Cell membrane	P41240 CSK_HUMAN Tyrosine-protein kinase CSK P41240,Q2M3N2,Q6FGZ6 C-Src kinase, Protein-tyrosine kinase CYL	cell-cell junction, cytoplasm, cytosol, extracellular exosome, membrane raft, plasma membrane	Tyr protein kinase family	http://zinc.docking.org/results/combination?filter.purchasability=purchasable&annotation.name=CSK_HUMAN	http://cansar.icr.ac.uk/cansar/molecular-targets/P41240/	46.85|P43405|SYK|Fostamatinib|Whole:::Protein		46.85|P43405|SYK|Fostamatinib|Whole:::Protein||46.54|P36888|FLT3|Brigatinib,Gilteritinib,Sorafenib,Sorafenib Tosylate,Sunitinib,Sunitinib Malate|Whole:::Protein||45.51|P17948|FLT1|Axitinib,Cabozantinib,CABOZANTINIB S-MALATE,Lenvatinib,Lenvatinib Mesylate,Pazopanib,Pazopanib Hydrochloride,Regorafenib,Sorafenib,Sorafenib Tosylate,Sunitinib,Sunitinib Malate,Vandetanib|Whole:::Protein||42.77|P16234|P…	6	2	6	3	50	3	50	-0.2	77	1	1317	12	7	1	1	1
O43399	TPD52L2	Tumor protein D54		TPD54_HUMAN, TPD52L2		O43399 TPD54_HUMAN Tumor protein D54 O43399,B4DPJ6,E1P5G7,O43398,Q5JWU5,Q5JWU6,Q5JWU8,Q5U0E0,Q9H3Z6 Tumor protein D52-like 2	cytoplasm, perinuclear region of cytoplasm	TPD52 family	http://zinc.docking.org/results/combination?filter.purchasability=purchasable&annotation.name=TPD54_HUMAN	http://cansar.icr.ac.uk/cansar/molecular-targets/O43399/				0	0	0	0	0	0	0	-3	59
P51148	RAB5C	Ras-related protein Rab-5C		RAB5C_HUMAN, RAB5C, RABL	Cell membrane, Early endosome membrane, Melanosome	P51148 RAB5C_HUMAN Ras-related protein Rab-5C P51148,F8W1H5,Q6FH55,Q9P0Y5 L1880, RAB5L RABL	azurophil granule membrane, early endosome membrane, endosome, extracellular exosome, lipid droplet, lysosomal membrane, melanosome, plasma membrane	Rab family	http://zinc.docking.org/results/combination?filter.purchasability=purchasable&annotation.name=RAB5C_HUMAN	http://cansar.icr.ac.uk/cansar/molecular-targets/P51148/				2	2	2	0	0	2	100	-3	59
P15170	GSPT1	Eukaryotic peptide chain release factor GTP-binding subunit ERF3A		ERF3A_HUMAN, GSPT1, ERF3A		P15170 ERF3A_HUMAN Eukaryotic peptide chain release factor GTP-binding subunit ERF3A P15170,J3KQG6,Q96GF2 G1 to S phase transition protein 1 homolog ERF3A	cytosol, translation release factor complex	Classic translation factor GTPase family	http://zinc.docking.org/results/combination?filter.purchasability=purchasable&annotation.name=ERF3A_HUMAN	http://cansar.icr.ac.uk/cansar/molecular-targets/P15170/				5	0	4	1	25	4	100	-3	59
O60568	PLOD3	Multifunctional procollagen lysine hydroxylase and glycosyltransferase LH3	1.14.11.4	PLOD3_HUMAN, PLOD3	Rough endoplasmic reticulum, Endoplasmic reticulum lumen, Endoplasmic reticulum membrane, Secreted, Secreted, Extracellular space	O60568 PLOD3_HUMAN Multifunctional procollagen lysine hydroxylase and glycosyltransferase LH3 O60568,B2R6W6,Q540C3	collagen-containing extracellular matrix, endoplasmic reticulum, endoplasmic reticulum lumen, endoplasmic reticulum membrane, extracellular exosome, extracellular space, golgi apparatus, rough endoplasmic reticulum, trans-golgi network		http://zinc.docking.org/results/combination?filter.purchasability=purchasable&annotation.name=PLOD3_HUMAN	http://cansar.icr.ac.uk/cansar/molecular-targets/O60568/				6	6	6	5	84	6	100	-1.1	67
P47756	CAPZB	F-actin-capping protein subunit beta		CAPZB_HUMAN, CAPZB	Cytoplasm, Cytoskeleton, Cytoplasm, Myofibril, Sarcomere	P47756 CAPZB_HUMAN F-actin-capping protein subunit beta P47756,Q32Q68,Q5U0L4,Q8TB49,Q9NUC4 CapZ beta	actin cytoskeleton, cytoskeleton, cytosol, extracellular exosome, f-actin capping protein complex, sarcomere, wash complex	F-actin-capping protein beta subunit family	http://zinc.docking.org/results/combination?filter.purchasability=purchasable&annotation.name=CAPZB_HUMAN	http://cansar.icr.ac.uk/cansar/molecular-targets/P47756/				0	0	0	0	0	0	0	-3	59
P14314	PRKCSH	Glucosidase 2 subunit beta		GLU2B_HUMAN, PRKCSH, G19P1	Endoplasmic reticulum	P14314 GLU2B_HUMAN Glucosidase 2 subunit beta P14314,A8K318,Q96BU9,Q96D06,Q9P0W9 80K-H protein, Glucosidase II subunit beta, Protein kinase C substrate 60.1 kDa protein heavy chain G19P1	endoplasmic reticulum, endoplasmic reticulum lumen, glucosidase ii complex, intracellular membrane-bounded organelle		http://zinc.docking.org/results/combination?filter.purchasability=purchasable&annotation.name=GLU2B_HUMAN	http://cansar.icr.ac.uk/cansar/molecular-targets/P14314/				0	0	0	0	0	0	0	0.15	81
P27986	PIK3R1	Phosphatidylinositol 3-kinase regulatory subunit alpha		P85A_HUMAN, PIK3R1, GRB1		P27986 P85A_HUMAN Phosphatidylinositol 3-kinase regulatory subunit alpha P27986,B3KT19,D3DWA0,E7EX19,Q15747,Q4VBZ7,Q53EM6,Q8IXA2,Q8N1C5 Phosphatidylinositol 3-kinase 85 kDa regulatory subunit alpha GRB1	cell, cell-cell junction, cis-golgi network, cytoplasm, cytosol, membrane, nucleus, perinuclear endoplasmic reticulum membrane, phosphatidylinositol 3-kinase complex, phosphatidylinositol 3-kinase complex, plasma membrane	PI3K p85 subunit family	http://zinc.docking.org/results/combination?filter.purchasability=purchasable&annotation.name=P85A_HUMAN	http://cansar.icr.ac.uk/cansar/molecular-targets/P27986/				63	12	61	10	17	49	81	0.4	84	1	1914	311	160	1	1	1
Q9Y224	RTRAF	RNA transcription, translation and transport factor protein		RTRAF_HUMAN, RTRAF, C14orf166	Nucleus, Cytoplasm, Cytosol, Cytoplasm, Perinuclear region, Cytoplasm, Cytoskeleton, Microtubule organizing center, Centrosome, Nucleus, Cytoplasm	Q9Y224 RTRAF_HUMAN RNA transcription, translation and transport factor protein Q9Y224 CLE7 homolog C14orf166	centrosome, cytoplasm, cytosol, mitotic spindle, nucleoplasm, nucleus, perinuclear region of cytoplasm, trna-splicing ligase complex	RTRAF family	http://zinc.docking.org/results/combination?filter.purchasability=purchasable&annotation.name=RTRAF_HUMAN	http://cansar.icr.ac.uk/cansar/molecular-targets/Q9Y224/				0	0	0	0	0	0	0	-3	59
O75643	SNRNP200	U5 small nuclear ribonucleoprotein 200 kDa helicase	3.6.4.13	U520_HUMAN, SNRNP200, ASCC3L1, HELIC2, KIAA0788	Nucleus	O75643 U520_HUMAN U5 small nuclear ribonucleoprotein 200 kDa helicase O75643,O94884,Q6NZY0,Q6PX59,Q8NBE6,Q96IF2,Q9H7S0 Activating signal cointegrator 1 complex subunit 3-like 1, BRR2 homolog, U5 snRNP-specific 200 kDa protein ASCC3L1, HELIC2, KIAA0788	catalytic step 2 spliceosome, membrane, nucleoplasm, nucleus, post-mrna release spliceosomal complex, spliceosomal complex, u2-type catalytic step 1 spliceosome, u2-type precatalytic spliceosome, u4/u6 x u5 tri-snrnp complex, u5 snrnp	helicase family	http://zinc.docking.org/results/combination?filter.purchasability=purchasable&annotation.name=U520_HUMAN	http://cansar.icr.ac.uk/cansar/molecular-targets/O75643/				17	7	16	16	100	16	100	-3	59	1	287	3	2	1	1	1
O95168	NDUFB4	NADH dehydrogenase [ubiquinone] 1 beta subcomplex subunit 4		NDUB4_HUMAN, NDUFB4	Mitochondrion inner membrane	O95168 NDUB4_HUMAN NADH dehydrogenase [ubiquinone] 1 beta subcomplex subunit 4 O95168,B2RUY3,B9EJC7 Complex I-B15, NADH-ubiquinone oxidoreductase B15 subunit	integral component of membrane, mitochondrial inner membrane, mitochondrial respiratory chain complex i, mitochondrion, nuclear membrane	complex I NDUFB4 subunit family	http://zinc.docking.org/results/combination?filter.purchasability=purchasable&annotation.name=NDUB4_HUMAN	http://cansar.icr.ac.uk/cansar/molecular-targets/O95168/				2	0	2	0	0	0	0	-3	59
Q9Y6E2	BZW2	Basic leucine zipper and W2 domain-containing protein 2		BZW2_HUMAN, BZW2		Q9Y6E2 BZW2_HUMAN Basic leucine zipper and W2 domain-containing protein 2 Q9Y6E2,A4D123,Q3B779,Q96JW5,Q9H3F7	cytoplasm, membrane	BZW family	http://zinc.docking.org/results/combination?filter.purchasability=purchasable&annotation.name=BZW2_HUMAN	http://cansar.icr.ac.uk/cansar/molecular-targets/Q9Y6E2/				0	0	0	0	0	0	0	-3	59
P56545	CTBP2	C-terminal-binding protein 2		CTBP2_HUMAN, CTBP2	Nucleus, Cell junction, Synapse	P56545 CTBP2_HUMAN C-terminal-binding protein 2 P56545,A8K2X5,D3DRF5,O43449,Q5SQP7,Q69YI3,Q86SV0,Q8IY44,Q9H2T8	cell junction, gaba-ergic synapse, glutamatergic synapse, nucleus, photoreceptor ribbon synapse, presynaptic active zone cytoplasmic component, presynaptic cytosol, transcriptional repressor complex	D-isomer specific 2-hydroxyacid dehydrogenase family	http://zinc.docking.org/results/combination?filter.purchasability=purchasable&annotation.name=CTBP2_HUMAN	http://cansar.icr.ac.uk/cansar/molecular-targets/P56545/				2	2	2	2	100	2	100	-3	59	1	25	0	0	1	0	0
Q9Y5V3	MAGED1	Melanoma-associated antigen D1		MAGD1_HUMAN, MAGED1, NRAGE	Cytoplasm, Cell membrane, Nucleus	Q9Y5V3 MAGD1_HUMAN Melanoma-associated antigen D1 Q9Y5V3,Q5VSH6,Q8IZ84,Q8WY92,Q9H352,Q9HBT4,Q9UF36 MAGE tumor antigen CCF, MAGE-D1 antigen, Neurotrophin receptor-interacting MAGE homolog NRAGE	chromatin, cytoplasm, nucleus, plasma membrane, protein-containing complex		http://zinc.docking.org/results/combination?filter.purchasability=purchasable&annotation.name=MAGD1_HUMAN	http://cansar.icr.ac.uk/cansar/molecular-targets/Q9Y5V3/				0	0	0	0	0	0	0	-3	59
Q9NV79	PCMTD2	Protein-L-isoaspartate O-methyltransferase domain-containing protein 2		PCMD2_HUMAN, PCMTD2, C20orf36	Cytoplasm	Q9NV79 PCMD2_HUMAN Protein-L-isoaspartate O-methyltransferase domain-containing protein 2 Q9NV79,E1P5H3,Q8IW60,Q9H4K2 C20orf36	cytoplasm	L-isoaspartyl/D-aspartyl protein methyltransferase family	http://zinc.docking.org/results/combination?filter.purchasability=purchasable&annotation.name=PCMD2_HUMAN	http://cansar.icr.ac.uk/cansar/molecular-targets/Q9NV79/				0	0	0	0	0	0	0	-3	59
P41091	EIF2S3	Eukaryotic translation initiation factor 2 subunit 3		IF2G_HUMAN, EIF2S3, EIF2G		P41091 IF2G_HUMAN Eukaryotic translation initiation factor 2 subunit 3 P41091,A0A024RBY4,A8K2Y2,B2R5N2,B5BTZ4,Q53HK3 Eukaryotic translation initiation factor 2 subunit gamma X EIF2G	cytoplasm, cytosol, eukaryotic translation initiation factor 2 complex, extracellular exosome	Classic translation factor GTPase family	http://zinc.docking.org/results/combination?filter.purchasability=purchasable&annotation.name=IF2G_HUMAN	http://cansar.icr.ac.uk/cansar/molecular-targets/P41091/				7	0	7	7	100	7	100	-3	59
Q9Y6A9	SPCS1	Signal peptidase complex subunit 1	3.4.-.-	SPCS1_HUMAN, SPCS1, SPC12	Microsome membrane, Endoplasmic reticulum membrane	Q9Y6A9 SPCS1_HUMAN Signal peptidase complex subunit 1 Q9Y6A9,B3KNF8,Q9BVW1,X6R2S6 Microsomal signal peptidase 12 kDa subunit SPC12	endoplasmic reticulum membrane, integral component of endoplasmic reticulum membrane, signal peptidase complex	SPCS1 family	http://zinc.docking.org/results/combination?filter.purchasability=purchasable&annotation.name=SPCS1_HUMAN	http://cansar.icr.ac.uk/cansar/molecular-targets/Q9Y6A9/				0	0	0	0	0	0	0	-3	59
Q9BQI0	AIF1L	Allograft inflammatory factor 1-like		AIF1L_HUMAN, AIF1L, C9orf58, IBA2	Cytoplasm, Cytoskeleton, Cell projection, Ruffle membrane	Q9BQI0 AIF1L_HUMAN Allograft inflammatory factor 1-like Q9BQI0,B2RBC4,Q6ZR40,Q8NAX7,Q8WU47,Q9H9G0 Ionized calcium-binding adapter molecule 2 C9orf58, IBA2	actin cytoskeleton, cell projection, cytoplasm, extracellular exosome, focal adhesion, protein-containing complex, ruffle membrane		http://zinc.docking.org/results/combination?filter.purchasability=purchasable&annotation.name=AIF1L_HUMAN	http://cansar.icr.ac.uk/cansar/molecular-targets/Q9BQI0/				2	0	2	0	0	1	50	-1.55	63
O15382	BCAT2	Branched-chain-amino-acid aminotransferase, mitochondrial	2.6.1.42	BCAT2_HUMAN, BCAT2, BCATM, BCT2, ECA40	Mitochondrion, Cytoplasm	O15382 BCAT2_HUMAN Branched-chain-amino-acid aminotransferase, mitochondrial O15382,B2RB87,O00269,Q96KG1,Q9BTB6,Q9BUU6 Placental protein 18 BCATM, BCT2, ECA40	mitochondrial matrix, mitochondrion	class-IV pyridoxal-phosphate-dependent aminotransferase family	http://zinc.docking.org/results/combination?filter.purchasability=purchasable&annotation.name=BCAT2_HUMAN	http://cansar.icr.ac.uk/cansar/molecular-targets/O15382/				29	29	29	28	97	29	100	-3	59	1	114	10	10	1	1	1
O43427	FIBP	Acidic fibroblast growth factor intracellular-binding protein		FIBP_HUMAN, FIBP	Nucleus, Endomembrane system	O43427 FIBP_HUMAN Acidic fibroblast growth factor intracellular-binding protein O43427,A8K0J7,Q27Q85,Q6IBQ3,Q9HD65 FGF-1 intracellular-binding protein	endomembrane system, membrane, mitochondrion, nuclear speck, nucleus		http://zinc.docking.org/results/combination?filter.purchasability=purchasable&annotation.name=FIBP_HUMAN	http://cansar.icr.ac.uk/cansar/molecular-targets/O43427/				0	0	0	0	0	0	0	-3	59
P41250	GARS1	Glycine--tRNA ligase	6.1.1.14	GARS_HUMAN, GARS1, GARS	Cytoplasm, Cell projection, Axon, Secreted, Secreted, Extracellular exosome	P41250 GARS_HUMAN Glycine--tRNA ligase P41250,B3KQA2,B4DIA0,Q969Y1 Diadenosine tetraphosphate synthetase, Glycyl-tRNA synthetase, Glycyl-tRNA synthetase 1 GARS	axon, cytoplasm, cytosol, extracellular exosome, mitochondrial matrix, mitochondrion, secretory granule	class-II aminoacyl-tRNA synthetase family	http://zinc.docking.org/results/combination?filter.purchasability=purchasable&annotation.name=GARS_HUMAN	http://cansar.icr.ac.uk/cansar/molecular-targets/P41250/				14	9	14	12	86	14	100	1.2	92	1	241	1	1	1	1	1
O75608	LYPLA1	Acyl-protein thioesterase 1	3.1.2.-	LYPA1_HUMAN, LYPLA1, APT1, LPL1	Cytoplasm	O75608 LYPA1_HUMAN Acyl-protein thioesterase 1 O75608,O43202,Q9UQF9 Lysophospholipase 1, Lysophospholipase I APT1, LPL1	cytoplasm, cytosol, extracellular exosome	AB hydrolase 2 family	http://zinc.docking.org/results/combination?filter.purchasability=purchasable&annotation.name=LYPA1_HUMAN	http://cansar.icr.ac.uk/cansar/molecular-targets/O75608/				6	5	6	5	84	6	100	-1.75	61	1	31	5	3	1	1	1
Q9NR30	DDX21	Nucleolar RNA helicase 2	3.6.4.13	DDX21_HUMAN, DDX21	Nucleus, Nucleolus, Nucleus, Nucleoplasm, Cytoplasm, Cytosol, Mitochondrion	Q9NR30 DDX21_HUMAN Nucleolar RNA helicase 2 Q9NR30,B2RDL0,Q13436,Q5VX41,Q68D35 DEAD box protein 21, Gu-alpha, Nucleolar RNA helicase Gu, Nucleolar RNA helicase II, RH II/Gu	cytosol, membrane, mitochondrion, nucleolus, nucleoplasm	DEAD box helicase family	http://zinc.docking.org/results/combination?filter.purchasability=purchasable&annotation.name=DDX21_HUMAN	http://cansar.icr.ac.uk/cansar/molecular-targets/Q9NR30/				5	3	5	3	60	5	100	-1.3	65
O14979	HNRNPDL	Heterogeneous nuclear ribonucleoprotein D-like		HNRDL_HUMAN, HNRNPDL, HNRPDL, JKTBP	Nucleus, Cytoplasm	O14979 HNRDL_HUMAN Heterogeneous nuclear ribonucleoprotein D-like O14979,Q6SPF2,Q7KZ74,Q7KZ75,Q96IM0,Q96S43 AU-rich element RNA-binding factor, JKT41-binding protein, Protein laAUF1 HNRPDL, JKTBP	cytosol, nucleoplasm, nucleus, ribonucleoprotein complex, spliceosomal complex		http://zinc.docking.org/results/combination?filter.purchasability=purchasable&annotation.name=HNRDL_HUMAN	http://cansar.icr.ac.uk/cansar/molecular-targets/O14979/				0	0	0	0	0	0	0	0.9	89
P07305	H1-0	Histone H1.0		H10_HUMAN, H1-0, H1F0, H1FV	Nucleus, Chromosome	P07305 H10_HUMAN Histone H1.0 P07305,B2R6I0,B4DRD6,Q6FG88,Q8N6R3 Histone H1', Histone H1(0) H1F0, H1FV	actin cytoskeleton, golgi apparatus, nuclear body, nuclear chromatin, nuclear euchromatin, nucleoplasm, nucleosome, nucleus, transcriptional repressor complex	histone H1/H5 family	http://zinc.docking.org/results/combination?filter.purchasability=purchasable&annotation.name=H10_HUMAN	http://cansar.icr.ac.uk/cansar/molecular-targets/P07305/				3	0	3	0	0	2	67	-3	59	1	6	5	5	1	1	1
Q86W34	AMZ2	Archaemetzincin-2	3.4.-.-	AMZ2_HUMAN, AMZ2		Q86W34 AMZ2_HUMAN Archaemetzincin-2 Q86W34,A6NLD9,B3KR44,Q5XKF1,Q9NZE2 Archeobacterial metalloproteinase-like protein 2		peptidase M54 family	http://zinc.docking.org/results/combination?filter.purchasability=purchasable&annotation.name=AMZ2_HUMAN	http://cansar.icr.ac.uk/cansar/molecular-targets/Q86W34/				0	0	0	0	0	0	0	-0.5	74
Q03135	CAV1	Caveolin-1		CAV1_HUMAN, CAV1, CAV	Golgi apparatus membrane, Cell membrane, Membrane, Caveola, Membrane raft, Golgi apparatus, Trans-Golgi network	Q03135 CAV1_HUMAN Caveolin-1 Q03135,Q9UGP1,Q9UNG1,Q9UQH6 CAV	acrosomal membrane, apical plasma membrane, basolateral plasma membrane, caveola, caveolar macromolecular signaling complex, cell, cell cortex, cilium, cytoplasmic vesicle, early endosome membrane, endocytic vesicle membrane, endoplasmic reticulum, endoplasmic reticulum membrane, endosome, focal adhesion, golgi apparatus, golgi membrane, integral component of plasma membrane, lipid droplet, membr…	caveolin family	http://zinc.docking.org/results/combination?filter.purchasability=purchasable&annotation.name=CAV1_HUMAN	http://cansar.icr.ac.uk/cansar/molecular-targets/Q03135/				0	0	0	0	0	0	0	-1.85	60	1	3	0	0	1	0	0
Q13740	ALCAM	CD166 antigen		CD166_HUMAN, ALCAM, MEMD	Cell membrane, Cell projection, Axon, Cell projection, Dendrite, Secreted	Q13740 CD166_HUMAN CD166 antigen Q13740,B2RNS3,B4DTU0,O60892,Q1HGM8,Q1HGM9,Q6PEY4,Q6ZS95 Activated leukocyte cell adhesion molecule MEMD	axon, dendrite, external side of plasma membrane, extracellular exosome, focal adhesion, immunological synapse, integral component of plasma membrane, intrinsic component of plasma membrane, neuronal cell body		http://zinc.docking.org/results/combination?filter.purchasability=purchasable&annotation.name=CD166_HUMAN	http://cansar.icr.ac.uk/cansar/molecular-targets/Q13740/				1	1	1	0	0	0	0	-0.55	73
Q9UQN3	CHMP2B	Charged multivesicular body protein 2b		CHM2B_HUMAN, CHMP2B	Cytoplasm, Cytosol, Late endosome membrane	Q9UQN3 CHM2B_HUMAN Charged multivesicular body protein 2b Q9UQN3,B4DJG8,Q53HC7,Q9Y4U6 CHMP2.5, Chromatin-modifying protein 2b, Vacuolar protein sorting-associated protein 2-2	cell, cytoplasm, cytosol, escrt iii complex, extracellular exosome, glutamatergic synapse, intracellular, late endosome membrane, multivesicular body, postsynaptic density	SNF7 family	http://zinc.docking.org/results/combination?filter.purchasability=purchasable&annotation.name=CHM2B_HUMAN	http://cansar.icr.ac.uk/cansar/molecular-targets/Q9UQN3/				1	0	0	0	0	0	0	-3	59
O15027	SEC16A	Protein transport protein Sec16A		SC16A_HUMAN, SEC16A, KIAA0310, SEC16, SEC16L	Endoplasmic reticulum membrane, Golgi apparatus membrane, Cytoplasm, Perinuclear region, Cytoplasm, Cytosol, Microsome membrane	O15027 SC16A_HUMAN Protein transport protein Sec16A O15027,A1YCA4,J3KNL6,Q4G0D7,Q5SXP0,Q5SXP1,Q8N347,Q96HP1 SEC16 homolog A KIAA0310, SEC16, SEC16L	cytosol, endoplasmic reticulum, endoplasmic reticulum exit site, endoplasmic reticulum membrane, er to golgi transport vesicle membrane, golgi apparatus, golgi membrane, organelle membrane, perinuclear region of cytoplasm	SEC16 family	http://zinc.docking.org/results/combination?filter.purchasability=purchasable&annotation.name=SC16A_HUMAN	http://cansar.icr.ac.uk/cansar/molecular-targets/O15027/				0	0	0	0	0	0	0	-3	59
Q5SZK8	FREM2	FRAS1-related extracellular matrix protein 2		FREM2_HUMAN, FREM2	Cell membrane	Q5SZK8 FREM2_HUMAN FRAS1-related extracellular matrix protein 2 Q5SZK8,Q4QQG1,Q5H9N8,Q5T6Q1,Q6N057,Q6ZSB4,Q7Z305,Q7Z341 ECM3 homolog	basement membrane, extracellular exosome, integral component of membrane, plasma membrane	FRAS1 family	http://zinc.docking.org/results/combination?filter.purchasability=purchasable&annotation.name=FREM2_HUMAN	http://cansar.icr.ac.uk/cansar/molecular-targets/Q5SZK8/				0	0	0	0	0	0	0	0.95	90
Q0VGL1	LAMTOR4	Ragulator complex protein LAMTOR4		LTOR4_HUMAN, LAMTOR4, C7orf59	Lysosome	Q0VGL1 LTOR4_HUMAN Ragulator complex protein LAMTOR4 Q0VGL1 Late endosomal/lysosomal adaptor and MAPK and MTOR activator 4 C7orf59	intracellular membrane-bounded organelle, lysosomal membrane, lysosome, ragulator complex	LAMTOR4 family	http://zinc.docking.org/results/combination?filter.purchasability=purchasable&annotation.name=LTOR4_HUMAN	http://cansar.icr.ac.uk/cansar/molecular-targets/Q0VGL1/				14	0	13	2	16	11	85	-3	59
P53804	TTC3	E3 ubiquitin-protein ligase TTC3	2.3.2.27	TTC3_HUMAN, TTC3, DCRR1, RNF105, TPRD	Nucleus, Cytoplasm, Golgi apparatus	P53804 TTC3_HUMAN E3 ubiquitin-protein ligase TTC3 P53804,A8K7H7,B2RPA7,D3DSG9,D3DSH2,D3DSH3,O60767,P78476,P78477,Q569I2,Q6P578,Q9UEK4 Protein DCRR1, RING finger protein 105, RING-type E3 ubiquitin transferase TTC3, TPR repeat protein D, Tetratricopeptide repeat protein 3 DCRR1, RNF105, TPRD	cytosol, nucleolus, nucleoplasm, nucleus		http://zinc.docking.org/results/combination?filter.purchasability=purchasable&annotation.name=TTC3_HUMAN	http://cansar.icr.ac.uk/cansar/molecular-targets/P53804/				0	0	0	0	0	0	0	-1.85	60
Q9Y6N1	COX11	Cytochrome c oxidase assembly protein COX11, mitochondrial		COX11_HUMAN, COX11	Mitochondrion inner membrane	Q9Y6N1 COX11_HUMAN Cytochrome c oxidase assembly protein COX11, mitochondrial Q9Y6N1,D3DTY5,I3L220,Q6FHB7,Q9BRX0,Q9UME8	integral component of mitochondrial inner membrane, mitochondrion, protein-containing complex	COX11/CtaG family	http://zinc.docking.org/results/combination?filter.purchasability=purchasable&annotation.name=COX11_HUMAN	http://cansar.icr.ac.uk/cansar/molecular-targets/Q9Y6N1/				0	0	0	0	0	0	0	-3	59
O75832	PSMD10	26S proteasome non-ATPase regulatory subunit 10		PSD10_HUMAN, PSMD10	Cytoplasm, Nucleus	O75832 PSD10_HUMAN 26S proteasome non-ATPase regulatory subunit 10 O75832,Q5U0B2,Q8IZK9 26S proteasome regulatory subunit p28, Gankyrin, p28(GANK)	cytoplasm, cytosol, intermediate filament cytoskeleton, nucleoplasm, nucleus, proteasome complex		http://zinc.docking.org/results/combination?filter.purchasability=purchasable&annotation.name=PSD10_HUMAN	http://cansar.icr.ac.uk/cansar/molecular-targets/O75832/	35.08|O75762|TRPA1|Menthol|Whole:::Protein		35.08|O75762|TRPA1|Menthol|Whole:::Protein	14	0	14	0	0	6	43	0.6	86	1	1	0	0	1	0	0
Q9HAB3	SLC52A2	Solute carrier family 52, riboflavin transporter, member 2		S52A2_HUMAN, SLC52A2, GPR172A, PAR1, RFT3	Cell membrane	Q9HAB3 S52A2_HUMAN Solute carrier family 52, riboflavin transporter, member 2 Q9HAB3,A8K6B6,D3DWL8,G1UCY1,Q86UT1 Porcine endogenous retrovirus A receptor 1, Protein GPR172A, Riboflavin transporter 3 GPR172A, PAR1, RFT3	integral component of plasma membrane, plasma membrane	riboflavin transporter family	http://zinc.docking.org/results/combination?filter.purchasability=purchasable&annotation.name=S52A2_HUMAN	http://cansar.icr.ac.uk/cansar/molecular-targets/Q9HAB3/				0	0	0	0	0	0	0	-3	59
O43175	PHGDH	D-3-phosphoglycerate dehydrogenase	1.1.1.95	SERA_HUMAN, PHGDH, PGDH3		O43175 SERA_HUMAN D-3-phosphoglycerate dehydrogenase O43175,B2RD08,Q5SZU3,Q9BQ01 2-oxoglutarate reductase, Malate dehydrogenase PGDH3	cytosol, extracellular exosome	D-isomer specific 2-hydroxyacid dehydrogenase family	http://zinc.docking.org/results/combination?filter.purchasability=purchasable&annotation.name=SERA_HUMAN	http://cansar.icr.ac.uk/cansar/molecular-targets/O43175/				17	17	17	10	59	17	100	-3	59	1	76	0	0	1	0	0
Q9UQ35	SRRM2	Serine/arginine repetitive matrix protein 2		SRRM2_HUMAN, SRRM2, KIAA0324, SRL300, SRM300	Nucleus, Nucleus speckle	Q9UQ35 SRRM2_HUMAN Serine/arginine repetitive matrix protein 2 Q9UQ35,A6NKB9,D3DU97,O15038,O94803,Q6NSL3,Q6PIM3,Q6PK40,Q8IW17,Q96GY7,Q9P0G1,Q9UHA8,Q9UQ36,Q9UQ37,Q9UQ38,Q9UQ40 300 kDa nuclear matrix antigen, Serine/arginine-rich splicing factor-related nuclear matrix protein of 300 kDa, Splicing coactivator subunit SRm300, Tax-responsive enhancer element-binding protein 803 KIAA0324, SRL300, SRM300	cajal body, catalytic step 2 spliceosome, nuclear speck, nucleoplasm, nucleus, u2-type catalytic step 2 spliceosome, u2-type precatalytic spliceosome	CWC21 family	http://zinc.docking.org/results/combination?filter.purchasability=purchasable&annotation.name=SRRM2_HUMAN	http://cansar.icr.ac.uk/cansar/molecular-targets/Q9UQ35/				4	0	3	0	0	2	67	-3	59
P25440	BRD2	Bromodomain-containing protein 2		BRD2_HUMAN, BRD2, KIAA9001, RING3	Nucleus	P25440 BRD2_HUMAN Bromodomain-containing protein 2 P25440,A2AAU0,B0S7P0,B1AZT1,O00699,O00700,Q15310,Q5STC9,Q63HQ9,Q658Y7,Q6P3U2,Q969U4 O27.1.1, Really interesting new gene 3 protein KIAA9001, RING3	cytoplasm, nuclear speck, nucleoplasm		http://zinc.docking.org/results/combination?filter.purchasability=purchasable&annotation.name=BRD2_HUMAN	http://cansar.icr.ac.uk/cansar/molecular-targets/P25440/				81	69	77	67	88	75	98	0.15	81	1	507	72	58	1	1	1
O95415	BRI3	Brain protein I3		BRI3_HUMAN, BRI3	Lysosome membrane	O95415 BRI3_HUMAN Brain protein I3 O95415,D6W5R8,Q8WV52,Q9UIC6 pRGR2	azurophil granule membrane, integral component of membrane, plasma membrane	BRI3 family	http://zinc.docking.org/results/combination?filter.purchasability=purchasable&annotation.name=BRI3_HUMAN	http://cansar.icr.ac.uk/cansar/molecular-targets/O95415/				0	0	0	0	0	0	0	-3	59
Q9GZQ8	MAP1LC3B	Microtubule-associated proteins 1A/1B light chain 3B		MLP3B_HUMAN, MAP1LC3B, MAP1ALC3	Cytoplasm, Cytoskeleton, Endomembrane system, Cytoplasmic vesicle, Autophagosome membrane, Cytoplasmic vesicle, Autophagosome	Q9GZQ8 MLP3B_HUMAN Microtubule-associated proteins 1A/1B light chain 3B Q9GZQ8,Q6NW02 Autophagy-related protein LC3 B, Autophagy-related ubiquitin-like modifier LC3 B, MAP1 light chain 3-like protein 2, MAP1A/MAP1B light chain 3 B, Microtubule-associated protein 1 light chain 3 beta MAP1ALC3	autophagosome, autophagosome membrane, axoneme, cytoplasmic vesicle, cytosol, endomembrane system, intracellular, intracellular membrane-bounded organelle, microtubule, mitochondrion, organelle membrane	ATG8 family	http://zinc.docking.org/results/combination?filter.purchasability=purchasable&annotation.name=MLP3B_HUMAN	http://cansar.icr.ac.uk/cansar/molecular-targets/Q9GZQ8/				22	0	22	11	50	22	100	-3	59
Q14697	GANAB	Neutral alpha-glucosidase AB	3.2.1.207	GANAB_HUMAN, GANAB, G2AN, KIAA0088	Endoplasmic reticulum, Golgi apparatus, Melanosome	Q14697 GANAB_HUMAN Neutral alpha-glucosidase AB Q14697,A6NC20,Q8WTS9,Q9P0X0 Alpha-glucosidase 2, Glucosidase II subunit alpha G2AN, KIAA0088	endoplasmic reticulum lumen, extracellular exosome, glucosidase ii complex, golgi apparatus, intracellular membrane-bounded organelle, melanosome, membrane	glycosyl hydrolase 31 family	http://zinc.docking.org/results/combination?filter.purchasability=purchasable&annotation.name=GANAB_HUMAN	http://cansar.icr.ac.uk/cansar/molecular-targets/Q14697/	31.41|O43451|MGAM|Acarbose,Miglitol|Whole:::Protein			0	0	0	0	0	0	0	-0.7	72	1	28	3	3	1	1	1
O75506	HSBP1	Heat shock factor-binding protein 1		HSBP1_HUMAN, HSBP1, HSF1BP	Nucleus	O75506 HSBP1_HUMAN Heat shock factor-binding protein 1 O75506,Q53XA8,Q7Z5Z3 Nasopharyngeal carcinoma-associated antigen 13 HSF1BP	cytoplasm, cytoskeleton, cytosol, nucleoplasm, nucleus	HSBP1 family	http://zinc.docking.org/results/combination?filter.purchasability=purchasable&annotation.name=HSBP1_HUMAN	http://cansar.icr.ac.uk/cansar/molecular-targets/O75506/				1	0	1	0	0	0	0	-1.7	61
Q02880	TOP2B	DNA topoisomerase 2-beta	5.6.2.2	TOP2B_HUMAN, TOP2B	Cytoplasm, Nucleus, Nucleolus	Q02880 TOP2B_HUMAN DNA topoisomerase 2-beta Q02880,Q13600,Q9UMG8,Q9UQP8 DNA topoisomerase II, beta isozyme	cytosol, nucleoplasm, nucleus, ribonucleoprotein complex, viral integration complex	type II topoisomerase family	http://zinc.docking.org/results/combination?filter.purchasability=purchasable&annotation.name=TOP2B_HUMAN	http://cansar.icr.ac.uk/cansar/molecular-targets/Q02880/	100.00|Q02880|TOP2B|Teniposide|Whole:::Protein	100.00|Q02880|TOP2B|Teniposide|Whole:::Protein||66.83|P11388|TOP2A|Dactinomycin,Daunorubicin,Daunorubicin Hydrochloride,Daunorubicin Citrate,Doxorubicin,Doxorubicin Hydrochloride,Etoposide,Etoposide Phosphate,Idarubicin,Idarubicin Hydrochloride,Mitoxantrone,Mitoxantrone Hydrochloride,Pixantrone,Teniposide,Valrubicin|Whole:::Protein	100.00|Q02880|TOP2B|Teniposide|Whole:::Protein||66.83|P11388|TOP2A|Dactinomycin,Daunorubicin,Daunorubicin Hydrochloride,Daunorubicin Citrate,Doxorubicin,Doxorubicin Hydrochloride,Etoposide,Etoposide Phosphate,Idarubicin,Idarubicin Hydrochloride,Mitoxantrone,Mitoxantrone Hydrochloride,Pixantrone,Teniposide,Valrubicin|Whole:::Protein	11	5	11	11	100	11	100	1.2	92	1	1257	4	2	1	1	1
P30048	PRDX3	Thioredoxin-dependent peroxide reductase, mitochondrial	1.11.1.15	PRDX3_HUMAN, PRDX3, AOP1	Mitochondrion, Cytoplasm, Early endosome	P30048 PRDX3_HUMAN Thioredoxin-dependent peroxide reductase, mitochondrial P30048,B2R7Z0,D3DRC9,E9PH29,P35690,Q0D2H1,Q13776,Q5T5V2,Q96HK4 Antioxidant protein 1, HBC189, Peroxiredoxin III, Peroxiredoxin-3, Protein MER5 homolog AOP1	cell, cytoplasm, cytosol, early endosome, mitochondrial matrix, mitochondrion, protein-containing complex	peroxiredoxin family	http://zinc.docking.org/results/combination?filter.purchasability=purchasable&annotation.name=PRDX3_HUMAN	http://cansar.icr.ac.uk/cansar/molecular-targets/P30048/				2	0	2	0	0	2	100	-3	59
Q8TC12	RDH11	Retinol dehydrogenase 11	1.1.1.300	RDH11_HUMAN, RDH11, ARSDR1, PSDR1, SDR7C1	Endoplasmic reticulum membrane	Q8TC12 RDH11_HUMAN Retinol dehydrogenase 11 Q8TC12,A6NDK3,A8K062,B2RB26,B4DDW0,Q0QD40,Q6IAH5,Q9NRW0,Q9Y391 Androgen-regulated short-chain dehydrogenase/reductase 1, HCV core-binding protein HCBP12, Prostate short-chain dehydrogenase/reductase 1, Retinal reductase 1, Short chain dehydrogenase/reductase family 7C member 1 ARSDR1, PSDR1, SDR7C1	endoplasmic reticulum membrane, integral component of membrane	short-chain dehydrogenases/reductases (SDR) family	http://zinc.docking.org/results/combination?filter.purchasability=purchasable&annotation.name=RDH11_HUMAN	http://cansar.icr.ac.uk/cansar/molecular-targets/Q8TC12/				0	0	0	0	0	0	0	1.4	94
Q9Y3L5	RAP2C	Ras-related protein Rap-2c		RAP2C_HUMAN, RAP2C	Cytoplasm, Recycling endosome membrane	Q9Y3L5 RAP2C_HUMAN Ras-related protein Rap-2c Q9Y3L5,B3KWD6,Q5H9H9,Q9BTS0	bicellular tight junction, cell-cell contact zone, cytoplasm, cytosol, extracellular exosome, plasma membrane, recycling endosome membrane, tertiary granule membrane	Ras family	http://zinc.docking.org/results/combination?filter.purchasability=purchasable&annotation.name=RAP2C_HUMAN	http://cansar.icr.ac.uk/cansar/molecular-targets/Q9Y3L5/				0	0	0	0	0	0	0	-3	59
Q8NI27	THOC2	THO complex subunit 2		THOC2_HUMAN, THOC2, CXorf3	Nucleus, Nucleus speckle	Q8NI27 THOC2_HUMAN THO complex subunit 2 Q8NI27,A6NM50,Q5JZ12,Q6IN92,Q9H8I6 hTREX120 CXorf3	nuclear speck, nucleoplasm, tho complex, tho complex part of transcription export complex, transcription export complex	THOC2 family	http://zinc.docking.org/results/combination?filter.purchasability=purchasable&annotation.name=THOC2_HUMAN	http://cansar.icr.ac.uk/cansar/molecular-targets/Q8NI27/				0	0	0	0	0	0	0	1.65	95
P0DP25	CALM3	Calmodulin-3		CALM3_HUMAN, CALM3, CALML2, CAM3, CAMC, CAMIII	Cytoplasm, Cytoskeleton, Spindle, Cytoplasm, Cytoskeleton, Spindle pole, Cytoplasm, Cytoskeleton, Microtubule organizing center, Centrosome	P0DP25 CALM3_HUMAN Calmodulin-3 P0DP25,P02593,P62158,P70667,P99014,Q13942,Q53S29,Q61379,Q61380,Q96HK3 CALML2, CAM3, CAMC, CAMIII	calcium channel complex, catalytic complex, cell, centrosome, cytoplasm, growth cone, mitochondrial membrane, myelin sheath, nucleus, plasma membrane, protein-containing complex, sarcomere, spindle microtubule, spindle pole, synaptic vesicle membrane, vesicle, voltage-gated potassium channel complex	calmodulin family	http://zinc.docking.org/results/combination?filter.purchasability=purchasable&annotation.name=CALM3_HUMAN	http://cansar.icr.ac.uk/cansar/molecular-targets/P0DP25/	50.99|P63316|TNNC1|Bepridil,Bepridil Hydrochloride|Whole:::Protein	50.99|P63316|TNNC1|Bepridil,Bepridil Hydrochloride|Whole:::Protein	50.99|P63316|TNNC1|Bepridil,Bepridil Hydrochloride|Whole:::Protein	105	12	105	39	38	102	98			1	53	5	0	1	1	0
Q8N565	MREG	Melanoregulin		MREG_HUMAN, MREG, DSU	Apical cell membrane, Melanosome membrane, Lysosome membrane, Cytoplasmic vesicle membrane	Q8N565 MREG_HUMAN Melanoregulin Q8N565,Q53R89,Q53TC1,Q5XKB6,Q9NWC9,Q9P1S1 Dilute suppressor protein homolog DSU	apical plasma membrane, cell, cytoplasmic vesicle membrane, intrinsic component of organelle membrane, late endosome membrane, lysosomal membrane, melanosome, melanosome membrane, protein-containing complex	melanoregulin family	http://zinc.docking.org/results/combination?filter.purchasability=purchasable&annotation.name=MREG_HUMAN	http://cansar.icr.ac.uk/cansar/molecular-targets/Q8N565/				0	0	0	0	0	0	0	-3	59
Q5TA31	RNF187	E3 ubiquitin-protein ligase RNF187	2.3.2.27	RN187_HUMAN, RNF187	Cytoplasm, Nucleus	Q5TA31 RN187_HUMAN E3 ubiquitin-protein ligase RNF187 Q5TA31,A6NL57,Q6P2J7,Q6PJR0 RING domain AP1 coactivator 1, RING finger protein 187, RING-type E3 ubiquitin transferase RNF187	cytoplasm, cytosol, nuclear body, nucleoplasm, nucleus		http://zinc.docking.org/results/combination?filter.purchasability=purchasable&annotation.name=RN187_HUMAN	http://cansar.icr.ac.uk/cansar/molecular-targets/Q5TA31/				0	0	0	0	0	0	0	-1.75	61
Q9Y2J4	AMOTL2	Angiomotin-like protein 2		AMOL2_HUMAN, AMOTL2, KIAA0989	Recycling endosome	Q9Y2J4 AMOL2_HUMAN Angiomotin-like protein 2 Q9Y2J4,A8K6F1,B7Z5Q1,E9PHW3,Q53EP1,Q96F99,Q9UKB4 Leman coiled-coil protein KIAA0989	apical plasma membrane, bicellular tight junction, cytoplasmic vesicle, cytosol, recycling endosome	angiomotin family	http://zinc.docking.org/results/combination?filter.purchasability=purchasable&annotation.name=AMOL2_HUMAN	http://cansar.icr.ac.uk/cansar/molecular-targets/Q9Y2J4/				0	0	0	0	0	0	0	-3	59
P55011	SLC12A2	Solute carrier family 12 member 2		S12A2_HUMAN, SLC12A2, NKCC1	Membrane	P55011 S12A2_HUMAN Solute carrier family 12 member 2 P55011,Q8N713,Q8WWH7 Basolateral Na-K-Cl symporter, Bumetanide-sensitive sodium-(potassium)-chloride cotransporter 2 NKCC1	apical plasma membrane, cell, extracellular exosome, extracellular vesicle, integral component of plasma membrane, membrane, plasma membrane	SLC12A transporter family	http://zinc.docking.org/results/combination?filter.purchasability=purchasable&annotation.name=S12A2_HUMAN	http://cansar.icr.ac.uk/cansar/molecular-targets/P55011/				1	0	1	1	100	1	100	-0.25	77	1	7	0	0	1	0	0
P09234	SNRPC	U1 small nuclear ribonucleoprotein C		RU1C_HUMAN, SNRPC	Nucleus	P09234 RU1C_HUMAN U1 small nuclear ribonucleoprotein C P09234,Q5TAL3	cajal body, commitment complex, nucleoplasm, u1 snrnp, u2-type prespliceosome	U1 small nuclear ribonucleoprotein C family	http://zinc.docking.org/results/combination?filter.purchasability=purchasable&annotation.name=RU1C_HUMAN	http://cansar.icr.ac.uk/cansar/molecular-targets/P09234/				4	0	3	1	34	2	67	-3	59
O15371	EIF3D	Eukaryotic translation initiation factor 3 subunit D		EIF3D_HUMAN, EIF3D, EIF3S7	Cytoplasm	O15371 EIF3D_HUMAN Eukaryotic translation initiation factor 3 subunit D O15371,A8MWD3,B2R7D4,B4DTF8,B4DVY1,Q3MJD9,Q5M9Q6 Eukaryotic translation initiation factor 3 subunit 7, eIF-3-zeta, eIF3 p66 EIF3S7	cytosol, eukaryotic 43s preinitiation complex, eukaryotic 48s preinitiation complex, eukaryotic translation initiation factor 3 complex, eukaryotic translation initiation factor 3 complex, membrane	eIF-3 subunit D family	http://zinc.docking.org/results/combination?filter.purchasability=purchasable&annotation.name=EIF3D_HUMAN	http://cansar.icr.ac.uk/cansar/molecular-targets/O15371/				0	0	0	0	0	0	0	-0.7	72
P40123	CAP2	Adenylyl cyclase-associated protein 2		CAP2_HUMAN, CAP2	Cell membrane	P40123 CAP2_HUMAN Adenylyl cyclase-associated protein 2 P40123,B2R5Y3,B7Z1C4,B7Z214,Q6IAY2	cortical actin cytoskeleton, plasma membrane, postsynaptic density	CAP family	http://zinc.docking.org/results/combination?filter.purchasability=purchasable&annotation.name=CAP2_HUMAN	http://cansar.icr.ac.uk/cansar/molecular-targets/P40123/				0	0	0	0	0	0	0	-3	59
Q9HD45	TM9SF3	Transmembrane 9 superfamily member 3		TM9S3_HUMAN, TM9SF3, SMBP	Membrane	Q9HD45 TM9S3_HUMAN Transmembrane 9 superfamily member 3 Q9HD45,Q5TB57,Q6UWE7,Q9NWL8,Q9P0G9,Q9UHW8 EP70-P-iso, SM-11044-binding protein SMBP	integral component of membrane	nonaspanin (TM9SF) (TC 9.A.2) family	http://zinc.docking.org/results/combination?filter.purchasability=purchasable&annotation.name=TM9S3_HUMAN	http://cansar.icr.ac.uk/cansar/molecular-targets/Q9HD45/				0	0	0	0	0	0	0	0	80
Q9NQX4	MYO5C	Unconventional myosin-Vc		MYO5C_HUMAN, MYO5C		Q9NQX4 MYO5C_HUMAN Unconventional myosin-Vc Q9NQX4,Q6P1W8	extracellular exosome, myosin complex	Myosin family	http://zinc.docking.org/results/combination?filter.purchasability=purchasable&annotation.name=MYO5C_HUMAN	http://cansar.icr.ac.uk/cansar/molecular-targets/Q9NQX4/				3	2	3	1	34	2	67	0	80
Q8N3J9	ZNF664	Zinc finger protein 664		ZN664_HUMAN, ZNF664, ZFOC1, ZNF176	Nucleus	Q8N3J9 ZN664_HUMAN Zinc finger protein 664 Q8N3J9,B3KP97,Q15914,Q3ZCQ7 Zinc finger protein 176, Zinc finger protein from organ of Corti ZFOC1, ZNF176	nucleus	krueppel C2H2-type zinc-finger protein family	http://zinc.docking.org/results/combination?filter.purchasability=purchasable&annotation.name=ZN664_HUMAN	http://cansar.icr.ac.uk/cansar/molecular-targets/Q8N3J9/				0	0	0	0	0	0	0	-1.4	65
Q12906	ILF3	Interleukin enhancer-binding factor 3		ILF3_HUMAN, ILF3, DRBF, MPHOSPH4, NF90	Nucleus, Nucleolus, Cytoplasm, Nucleus	Q12906 ILF3_HUMAN Interleukin enhancer-binding factor 3 Q12906,A8K6F2,G5E9M5,O43409,Q6P1X1,Q86XY7,Q99544,Q99545,Q9BZH4,Q9BZH5,Q9NQ95,Q9NQ96,Q9NQ97,Q9NQ98,Q9NQ99,Q9NQA0,Q9NQA1,Q9NQA2,Q9NRN2,Q9NRN3,Q9NRN4,Q9UMZ9,Q9UN00,Q9UN84,Q9UNA2 Double-stranded RNA-binding protein 76, M-phase phosphoprotein 4, Nuclear factor associated with dsRNA, Nuclear factor of activated T-cells 90 kDa, Translational contro…	cytoplasm, extracellular region, membrane, mitochondrion, nucleolus, nucleoplasm, nucleus, ribonucleoprotein complex		http://zinc.docking.org/results/combination?filter.purchasability=purchasable&annotation.name=ILF3_HUMAN	http://cansar.icr.ac.uk/cansar/molecular-targets/Q12906/				2	0	2	0	0	1	50	-3	59
P51532	SMARCA4	Transcription activator BRG1	3.6.4.-	SMCA4_HUMAN, SMARCA4, BAF190A, BRG1, SNF2B, SNF2L4	Nucleus	P51532 SMCA4_HUMAN Transcription activator BRG1 P51532,B1A8Z4,B1A8Z5,B1A8Z6,B1A8Z7,E9PBR8,O95052,Q9HBD3 ATP-dependent helicase SMARCA4, BRG1-associated factor 190A, Mitotic growth and transcription activator, Protein BRG-1, Protein brahma homolog 1, SNF2-beta, SWI/SNF-related matrix-associated actin-dependent regulator of chromatin subfamily A member 4 BAF190A, BRG1, SNF2B, SNF2L4	extracellular space, membrane, nbaf complex, npbaf complex, nuclear chromatin, nucleolus, nucleoplasm, nucleus, protein-containing complex, swi/snf complex	SNF2/RAD54 helicase family	http://zinc.docking.org/results/combination?filter.purchasability=purchasable&annotation.name=SMCA4_HUMAN	http://cansar.icr.ac.uk/cansar/molecular-targets/P51532/				10	2	9	2	23	8	89	0.65	86	1	99	1	1	1	1	1
P55851	UCP2	Mitochondrial uncoupling protein 2		UCP2_HUMAN, UCP2, SLC25A8	Mitochondrion inner membrane	P55851 UCP2_HUMAN Mitochondrial uncoupling protein 2 P55851,Q4PJH8,Q53HM3 Solute carrier family 25 member 8, UCPH SLC25A8	integral component of membrane, mitochondrial inner membrane, mitochondrion	mitochondrial carrier (TC 2.A.29) family	http://zinc.docking.org/results/combination?filter.purchasability=purchasable&annotation.name=UCP2_HUMAN	http://cansar.icr.ac.uk/cansar/molecular-targets/P55851/				0	0	0	0	0	0	0	-1.8	60
Q9Y3D2	MSRB2	Methionine-R-sulfoxide reductase B2, mitochondrial	1.8.4.12	MSRB2_HUMAN, MSRB2, CBS-1, MSRB	Mitochondrion	Q9Y3D2 MSRB2_HUMAN Methionine-R-sulfoxide reductase B2, mitochondrial Q9Y3D2,Q17R44,Q4G1C7,Q9Y5W6 CBS-1, MSRB	cytosol, mitochondrion	MsrB Met sulfoxide reductase family	http://zinc.docking.org/results/combination?filter.purchasability=purchasable&annotation.name=MSRB2_HUMAN	http://cansar.icr.ac.uk/cansar/molecular-targets/Q9Y3D2/				0	0	0	0	0	0	0	-3	59
Q92734	TFG	Protein TFG		TFG_HUMAN, TFG	Endoplasmic reticulum	Q92734 TFG_HUMAN Protein TFG Q92734,D3DN49,G5E9V1,K0J5S8,K0J6K2,Q15656,Q969I2 TRK-fused gene protein	cytoplasm, cytosol, endoplasmic reticulum exit site, golgi membrane, intracellular membrane-bounded organelle		http://zinc.docking.org/results/combination?filter.purchasability=purchasable&annotation.name=TFG_HUMAN	http://cansar.icr.ac.uk/cansar/molecular-targets/Q92734/				0	0	0	0	0	0	0	-3	59
Q9UMY1	NOL7	Nucleolar protein 7		NOL7_HUMAN, NOL7, C6orf90, NOP27	Nucleus, Nucleolus	Q9UMY1 NOL7_HUMAN Nucleolar protein 7 Q9UMY1,Q5T297,Q9Y3U7 Nucleolar protein of 27 kDa C6orf90, NOP27	nucleolus		http://zinc.docking.org/results/combination?filter.purchasability=purchasable&annotation.name=NOL7_HUMAN	http://cansar.icr.ac.uk/cansar/molecular-targets/Q9UMY1/				0	0	0	0	0	0	0	-3	59
O76094	SRP72	Signal recognition particle subunit SRP72		SRP72_HUMAN, SRP72	Cytoplasm, Endoplasmic reticulum	O76094 SRP72_HUMAN Signal recognition particle subunit SRP72 O76094,G5E9Z8,Q7Z3C0 Signal recognition particle 72 kDa protein	cytosol, endoplasmic reticulum, signal recognition particle, signal recognition particle	SRP72 family	http://zinc.docking.org/results/combination?filter.purchasability=purchasable&annotation.name=SRP72_HUMAN	http://cansar.icr.ac.uk/cansar/molecular-targets/O76094/				4	0	4	1	25	4	100	1	90
Q9Y333	LSM2	U6 snRNA-associated Sm-like protein LSm2		LSM2_HUMAN, LSM2, C6orf28, G7B	Nucleus	Q9Y333 LSM2_HUMAN U6 snRNA-associated Sm-like protein LSm2 Q9Y333,Q6FGG1 Protein G7b, Small nuclear ribonuclear protein D homolog, snRNP core Sm-like protein Sm-x5 C6orf28, G7B	catalytic step 2 spliceosome, cytosol, lsm1-7-pat1 complex, lsm2-8 complex, nucleoplasm, nucleus, p-body, u2-type precatalytic spliceosome, u4/u6 x u5 tri-snrnp complex, u6 snrnp	snRNP Sm proteins family	http://zinc.docking.org/results/combination?filter.purchasability=purchasable&annotation.name=LSM2_HUMAN	http://cansar.icr.ac.uk/cansar/molecular-targets/Q9Y333/				3	0	1	1	100	1	100	-3	59
Q9NRR8	CDC42SE1	CDC42 small effector protein 1		C42S1_HUMAN, CDC42SE1, SPEC1	Cytoplasm, Cytoskeleton, Cell membrane	Q9NRR8 C42S1_HUMAN CDC42 small effector protein 1 Q9NRR8,D3DV12,Q9HB17,Q9NQR2 CDC42-binding protein SCIP1, Small effector of CDC42 protein 1 SPEC1	cell junction, cytoplasm, cytoskeleton, plasma membrane	CDC42SE/SPEC family	http://zinc.docking.org/results/combination?filter.purchasability=purchasable&annotation.name=C42S1_HUMAN	http://cansar.icr.ac.uk/cansar/molecular-targets/Q9NRR8/				0	0	0	0	0	0	0	-3	59	1	2	0	0	1	0	0
Q9P035	HACD3	Very-long-chain (3R)-3-hydroxyacyl-CoA dehydratase 3	4.2.1.134	HACD3_HUMAN, HACD3, BIND1, PTPLAD1	Endoplasmic reticulum membrane	Q9P035 HACD3_HUMAN Very-long-chain (3R)-3-hydroxyacyl-CoA dehydratase 3 Q9P035,A0PJA1,B4DRF4,Q280Z3,Q6PD63,Q8IUI5,Q8NC86,Q8NCB1,Q96T12,Q9NQA7 3-hydroxyacyl-CoA dehydratase 3, Butyrate-induced protein 1, Protein-tyrosine phosphatase-like A domain-containing protein 1 BIND1, PTPLAD1	endoplasmic reticulum, focal adhesion, integral component of endoplasmic reticulum membrane, nuclear membrane	very long-chain fatty acids dehydratase HACD family	http://zinc.docking.org/results/combination?filter.purchasability=purchasable&annotation.name=HACD3_HUMAN	http://cansar.icr.ac.uk/cansar/molecular-targets/Q9P035/				0	0	0	0	0	0	0	-3	59
Q6AI08	HEATR6	HEAT repeat-containing protein 6		HEAT6_HUMAN, HEATR6, ABC1		Q6AI08 HEAT6_HUMAN HEAT repeat-containing protein 6 Q6AI08,B3KXP3,Q6MZX1,Q6MZY2,Q8TDM9,Q9H6B3,Q9H6M7 Amplified in breast cancer protein 1 ABC1			http://zinc.docking.org/results/combination?filter.purchasability=purchasable&annotation.name=HEAT6_HUMAN	http://cansar.icr.ac.uk/cansar/molecular-targets/Q6AI08/				0	0	0	0	0	0	0	-1.65	62
Q9ULJ7	ANKRD50	Ankyrin repeat domain-containing protein 50		ANR50_HUMAN, ANKRD50, KIAA1223	Endosome	Q9ULJ7 ANR50_HUMAN Ankyrin repeat domain-containing protein 50 Q9ULJ7,A8K4V3,B4DHJ6,E9PDW0,Q6N064,Q6ZSE6 KIAA1223	endosome		http://zinc.docking.org/results/combination?filter.purchasability=purchasable&annotation.name=ANR50_HUMAN	http://cansar.icr.ac.uk/cansar/molecular-targets/Q9ULJ7/	26.53|O75762|TRPA1|Menthol|Whole:::Protein			0	0	0	0	0	0	0	-1.75	61
Q9UHF7	TRPS1	Zinc finger transcription factor Trps1		TRPS1_HUMAN, TRPS1	Nucleus	Q9UHF7 TRPS1_HUMAN Zinc finger transcription factor Trps1 Q9UHF7,B4E1Z5,Q08AU2,Q9NWE1,Q9UHH6 Tricho-rhino-phalangeal syndrome type I protein, Zinc finger protein GC79	nuclear chromatin, nucleoplasm, nucleus, protein-containing complex		http://zinc.docking.org/results/combination?filter.purchasability=purchasable&annotation.name=TRPS1_HUMAN	http://cansar.icr.ac.uk/cansar/molecular-targets/Q9UHF7/				0	0	0	0	0	0	0	-0.85	70
E0CX11	STMP1	Short transmembrane mitochondrial protein 1		STMP1_HUMAN, STMP1, C7orf73	Mitochondrion membrane	E0CX11 STMP1_HUMAN Short transmembrane mitochondrial protein 1 E0CX11 C7orf73	integral component of membrane, mitochondrial respirasome	STMP1 family	http://zinc.docking.org/results/combination?filter.purchasability=purchasable&annotation.name=STMP1_HUMAN	http://cansar.icr.ac.uk/cansar/molecular-targets/E0CX11/				0	0	0	0	0	0	0	-3	59
O95365	ZBTB7A	Zinc finger and BTB domain-containing protein 7A		ZBT7A_HUMAN, ZBTB7A, FBI1, LRF, ZBTB7, ZNF857A	Nucleus	O95365 ZBT7A_HUMAN Zinc finger and BTB domain-containing protein 7A O95365,D6W619,O00456,Q14D41,Q5XG86 Factor binding IST protein 1, Factor that binds to inducer of short transcripts protein 1, HIV-1 1st-binding protein 1, Leukemia/lymphoma-related factor, POZ and Krueppel erythroid myeloid ontogenic factor, TTF-I-interacting peptide 21, Zinc finger protein 857A FBI1, LRF, ZBTB7, ZNF857A	cytoplasm, dna-dependent protein kinase complex, nucleus, site of double-strand break		http://zinc.docking.org/results/combination?filter.purchasability=purchasable&annotation.name=ZBT7A_HUMAN	http://cansar.icr.ac.uk/cansar/molecular-targets/O95365/	29.84|Q14145|KEAP1|Dimethyl Fumarate|Whole:::Protein			2	0	2	0	0	1	50	-3	59
P56378	ATP5MPL	ATP synthase subunit ATP5MPL, mitochondrial		ATP68_HUMAN, ATP5MPL, C14orf2, MP68	Mitochondrion membrane	P56378 ATP68_HUMAN ATP synthase subunit ATP5MPL, mitochondrial P56378,B2R588,G3V5Q3,Q86TT7 6.8 kDa mitochondrial proteolipid protein, ATP synthase membrane subunit 6.8PL C14orf2, MP68	integral component of membrane, mitochondrial proton-transporting atp synthase complex	small mitochondrial proteolipid family	http://zinc.docking.org/results/combination?filter.purchasability=purchasable&annotation.name=ATP68_HUMAN	http://cansar.icr.ac.uk/cansar/molecular-targets/P56378/				0	0	0	0	0	0	0	-3	59
P45877	PPIC	Peptidyl-prolyl cis-trans isomerase C	5.2.1.8	PPIC_HUMAN, PPIC, CYPC	Cytoplasm	P45877 PPIC_HUMAN Peptidyl-prolyl cis-trans isomerase C P45877,A4LBB5 Cyclophilin C, Rotamase C CYPC	cytoplasm, extracellular exosome	cyclophilin-type PPIase family	http://zinc.docking.org/results/combination?filter.purchasability=purchasable&annotation.name=PPIC_HUMAN	http://cansar.icr.ac.uk/cansar/molecular-targets/P45877/				1	0	1	0	0	1	100	-0.3	76	1	3	0	0	1	0	0
Q9BQ24	ZFYVE21	Zinc finger FYVE domain-containing protein 21		ZFY21_HUMAN, ZFYVE21	Cell junction, Focal adhesion, Cytoplasmic vesicle, Endosome	Q9BQ24 ZFY21_HUMAN Zinc finger FYVE domain-containing protein 21 Q9BQ24,A8K3A4,Q86T05,Q96LT1	endosome, focal adhesion		http://zinc.docking.org/results/combination?filter.purchasability=purchasable&annotation.name=ZFY21_HUMAN	http://cansar.icr.ac.uk/cansar/molecular-targets/Q9BQ24/				1	0	1	0	0	1	100	-3	59
Q9UKB3	DNAJC12	DnaJ homolog subfamily C member 12		DJC12_HUMAN, DNAJC12, JDP1	Cytoplasm	Q9UKB3 DJC12_HUMAN DnaJ homolog subfamily C member 12 Q9UKB3,Q5JVQ1,Q9UKB2 J domain-containing protein 1 JDP1	cytoplasm		http://zinc.docking.org/results/combination?filter.purchasability=purchasable&annotation.name=DJC12_HUMAN	http://cansar.icr.ac.uk/cansar/molecular-targets/Q9UKB3/				1	0	1	0	0	1	100	-3	59
P07199	CENPB	Major centromere autoantigen B		CENPB_HUMAN, CENPB	Nucleus, Chromosome, Centromere	P07199 CENPB_HUMAN Major centromere autoantigen B P07199,Q96EI4 Centromere protein B	chromosome, chromosome, condensed nuclear chromosome, nuclear body, nuclear pericentric heterochromatin, nucleoplasm		http://zinc.docking.org/results/combination?filter.purchasability=purchasable&annotation.name=CENPB_HUMAN	http://cansar.icr.ac.uk/cansar/molecular-targets/P07199/				3	0	3	0	0	2	67	-3	59
Q15059	BRD3	Bromodomain-containing protein 3		BRD3_HUMAN, BRD3, KIAA0043, RING3L	Nucleus	Q15059 BRD3_HUMAN Bromodomain-containing protein 3 Q15059,B1APD9,Q4G5Y3,Q5T1R7,Q8N5M3,Q92645 RING3-like protein KIAA0043, RING3L	nucleus		http://zinc.docking.org/results/combination?filter.purchasability=purchasable&annotation.name=BRD3_HUMAN	http://cansar.icr.ac.uk/cansar/molecular-targets/Q15059/				17	4	13	10	77	13	100	0.35	83	1	457	80	65	1	1	1
P32519	ELF1	ETS-related transcription factor Elf-1		ELF1_HUMAN, ELF1	Nucleus	P32519 ELF1_HUMAN ETS-related transcription factor Elf-1 P32519,B4E2I5,E9PDQ9,Q8N6F6,Q9UDE1 E74-like factor 1	nuclear chromatin, nucleoplasm, nucleus	ETS family	http://zinc.docking.org/results/combination?filter.purchasability=purchasable&annotation.name=ELF1_HUMAN	http://cansar.icr.ac.uk/cansar/molecular-targets/P32519/				0	0	0	0	0	0	0	-3	59
Q13362	PPP2R5C	Serine/threonine-protein phosphatase 2A 56 kDa regulatory subunit gamma isoform		2A5G_HUMAN, PPP2R5C, KIAA0044	Nucleus, Chromosome, Centromere	Q13362 2A5G_HUMAN Serine/threonine-protein phosphatase 2A 56 kDa regulatory subunit gamma isoform Q13362,B4DYJ8,B5BUA5,F5GWP3,Q14391,Q15060,Q15174,Q6ZN33 PP2A B subunit isoform B'-gamma, PP2A B subunit isoform B56-gamma, PP2A B subunit isoform PR61-gamma, PP2A B subunit isoform R5-gamma, Renal carcinoma antigen NY-REN-29 KIAA0044	chromosome, cytosol, golgi apparatus, nucleoplasm, nucleus, protein phosphatase type 2a complex	phosphatase 2A regulatory subunit B56 family	http://zinc.docking.org/results/combination?filter.purchasability=purchasable&annotation.name=2A5G_HUMAN	http://cansar.icr.ac.uk/cansar/molecular-targets/Q13362/				13	0	13	8	62	13	100	-3	59
Q8WWI5	SLC44A1	Choline transporter-like protein 1		CTL1_HUMAN, SLC44A1, CD92, CDW92, CTL1	Cell membrane, Mitochondrion outer membrane	Q8WWI5 CTL1_HUMAN Choline transporter-like protein 1 Q8WWI5,A6NLZ9,Q5VUB3,Q8WVB0,Q96KU3,Q9NY69 CDw92, Solute carrier family 44 member 1 CD92, CDW92, CTL1	extracellular exosome, integral component of membrane, membrane, mitochondrial outer membrane, mitochondrion, nucleoplasm, plasma membrane	CTL (choline transporter-like) family	http://zinc.docking.org/results/combination?filter.purchasability=purchasable&annotation.name=CTL1_HUMAN	http://cansar.icr.ac.uk/cansar/molecular-targets/Q8WWI5/				0	0	0	0	0	0	0	-3	59
P61106	RAB14	Ras-related protein Rab-14		RAB14_HUMAN, RAB14	Recycling endosome, Early endosome membrane, Golgi apparatus membrane, Golgi apparatus, Trans-Golgi network membrane, Cytoplasmic vesicle, Phagosome	P61106 RAB14_HUMAN Ras-related protein Rab-14 P61106,B3KR31,P35287,Q5JVD4,Q6Q7K5,Q969L0,Q9UI11	cytosol, early endosome, early endosome membrane, extracellular exosome, golgi membrane, golgi stack, intracellular, intracellular membrane-bounded organelle, late endosome, lysosomal membrane, lysosome, nuclear outer membrane-endoplasmic reticulum membrane network, perinuclear region of cytoplasm, phagocytic vesicle, plasma membrane, recycling endosome, recycling endosome membrane, rough endopla…	Rab family	http://zinc.docking.org/results/combination?filter.purchasability=purchasable&annotation.name=RAB14_HUMAN	http://cansar.icr.ac.uk/cansar/molecular-targets/P61106/				3	3	3	1	34	3	100	-3	59
O95164	UBL3	Ubiquitin-like protein 3		UBL3_HUMAN, UBL3, PNSC1	Cell membrane	O95164 UBL3_HUMAN Ubiquitin-like protein 3 O95164,B2R4J1,Q5RL72,Q5VZS0,Q6FIG8,Q96SG7 Membrane-anchored ubiquitin-fold protein, Protein HCG-1 PNSC1	extracellular exosome, intracellular, plasma membrane		http://zinc.docking.org/results/combination?filter.purchasability=purchasable&annotation.name=UBL3_HUMAN	http://cansar.icr.ac.uk/cansar/molecular-targets/O95164/				1	0	1	0	0	1	100	-3	59
Q86UD0	SAPCD2	Suppressor APC domain-containing protein 2		SAPC2_HUMAN, SAPCD2, C9orf140	Cytoplasm, Nucleus, Cytoplasm, Cell cortex, Apical cell membrane, Cell junction, Tight junction	Q86UD0 SAPC2_HUMAN Suppressor APC domain-containing protein 2 Q86UD0 Tumor specificity and mitosis phase-dependent expression protein, p42.3 C9orf140	apical cortex, apical junction complex, apical plasma membrane, bicellular tight junction, cell, cytosol, nucleolus, nucleoplasm		http://zinc.docking.org/results/combination?filter.purchasability=purchasable&annotation.name=SAPC2_HUMAN	http://cansar.icr.ac.uk/cansar/molecular-targets/Q86UD0/				0	0	0	0	0	0	0	-3	59
Q9Y6B6	SAR1B	GTP-binding protein SAR1b		SAR1B_HUMAN, SAR1B, SARA2, SARB	Endoplasmic reticulum membrane, Golgi apparatus, Golgi stack membrane	Q9Y6B6 SAR1B_HUMAN GTP-binding protein SAR1b Q9Y6B6,D3DQA4,Q567T4 GTP-binding protein B SARA2, SARB	copii vesicle coat, cytosol, endoplasmic reticulum, endoplasmic reticulum exit site, endoplasmic reticulum membrane, er to golgi transport vesicle membrane, golgi cisterna membrane	SAR1 family	http://zinc.docking.org/results/combination?filter.purchasability=purchasable&annotation.name=SAR1B_HUMAN	http://cansar.icr.ac.uk/cansar/molecular-targets/Q9Y6B6/				0	0	0	0	0	0	0	-3	59
Q96I36	COX14	Cytochrome c oxidase assembly protein COX14		COX14_HUMAN, COX14, C12orf62	Mitochondrion membrane	Q96I36 COX14_HUMAN Cytochrome c oxidase assembly protein COX14 Q96I36,B2R5G6 C12orf62	integral component of membrane, mitochondrial membrane, mitochondrion		http://zinc.docking.org/results/combination?filter.purchasability=purchasable&annotation.name=COX14_HUMAN	http://cansar.icr.ac.uk/cansar/molecular-targets/Q96I36/				0	0	0	0	0	0	0	-3	59
P19388	POLR2E	DNA-directed RNA polymerases I, II, and III subunit RPABC1		RPAB1_HUMAN, POLR2E	Nucleus	P19388 RPAB1_HUMAN DNA-directed RNA polymerases I, II, and III subunit RPABC1 P19388,B2R6L4,D6W5Y1,O43380,Q6PIH5,Q9BT06 DNA-directed RNA polymerase II 23 kDa polypeptide, DNA-directed RNA polymerase II subunit E, RPB5 homolog, XAP4	cytosol, nucleoplasm, nucleus, rna polymerase i complex, rna polymerase ii, rna polymerase iii complex	archaeal RpoH/eukaryotic RPB5 RNA polymerase subunit family	http://zinc.docking.org/results/combination?filter.purchasability=purchasable&annotation.name=RPAB1_HUMAN	http://cansar.icr.ac.uk/cansar/molecular-targets/P19388/				10	0	10	1	10	10	100	-3	59
P34897	SHMT2	Serine hydroxymethyltransferase, mitochondrial	2.1.2.1	GLYM_HUMAN, SHMT2	Mitochondrion, Mitochondrion matrix, Mitochondrion nucleoid, Mitochondrion inner membrane, Cytoplasm, Nucleus	P34897 GLYM_HUMAN Serine hydroxymethyltransferase, mitochondrial P34897,B7Z9F1,E7EQ19,E7EU43,O00740,Q8N1A5 Glycine hydroxymethyltransferase, Serine methylase	brisc complex, cytoplasm, extracellular exosome, microtubule cytoskeleton, mitochondrial inner membrane, mitochondrial intermembrane space, mitochondrial matrix, mitochondrial nucleoid, mitochondrion, nucleus	SHMT family	http://zinc.docking.org/results/combination?filter.purchasability=purchasable&annotation.name=GLYM_HUMAN	http://cansar.icr.ac.uk/cansar/molecular-targets/P34897/				8	4	8	3	38	8	100	-3	59
Q86UE4	MTDH	Protein LYRIC		LYRIC_HUMAN, MTDH, AEG1, LYRIC	Endoplasmic reticulum membrane, Nucleus membrane, Cell junction, Tight junction, Nucleus, Nucleolus, Cytoplasm, Perinuclear region	Q86UE4 LYRIC_HUMAN Protein LYRIC Q86UE4,Q05DH2,Q52QU9,Q6PK07,Q8TCX3 3D3/LYRIC, Astrocyte elevated gene-1 protein, Lysine-rich CEACAM1 co-isolated protein, Metadherin, Metastasis adhesion protein AEG1, LYRIC	apical plasma membrane, bicellular tight junction, cytoplasm, endoplasmic reticulum, endoplasmic reticulum membrane, fibrillar center, integral component of membrane, intercellular canaliculus, nuclear body, nuclear membrane, nucleus, perinuclear region of cytoplasm		http://zinc.docking.org/results/combination?filter.purchasability=purchasable&annotation.name=LYRIC_HUMAN	http://cansar.icr.ac.uk/cansar/molecular-targets/Q86UE4/				1	0	0	0	0	0	0	-3	59
Q96T21	SECISBP2	Selenocysteine insertion sequence-binding protein 2		SEBP2_HUMAN, SECISBP2, SBP2	Nucleus, Mitochondrion	Q96T21 SEBP2_HUMAN Selenocysteine insertion sequence-binding protein 2 Q96T21,F8W892,Q5HYY1,Q7L1Z0,Q8IYC0,Q9H0A1 SBP2	mitochondrion, nucleus, ribonucleoprotein complex		http://zinc.docking.org/results/combination?filter.purchasability=purchasable&annotation.name=SEBP2_HUMAN	http://cansar.icr.ac.uk/cansar/molecular-targets/Q96T21/				0	0	0	0	0	0	0	-3	59
P62330	ARF6	ADP-ribosylation factor 6		ARF6_HUMAN, ARF6	Cytoplasm, Cytosol, Cell membrane, Endosome membrane, Recycling endosome membrane, Cell projection, Filopodium membrane, Cell projection, Ruffle, Cleavage furrow, Midbody, Midbody ring, Early endosome membrane, Golgi apparatus, Trans-Golgi network membrane	P62330 ARF6_HUMAN ADP-ribosylation factor 6 P62330,P26438,Q6FGZ2	cell cortex, cleavage furrow, cytoplasm, cytosol, early endosome membrane, endocytic vesicle, endosome, extracellular exosome, filopodium membrane, flemming body, focal adhesion, glutamatergic synapse, golgi apparatus, membrane, plasma membrane, presynapse, recycling endosome membrane, ruffle	Arf family	http://zinc.docking.org/results/combination?filter.purchasability=purchasable&annotation.name=ARF6_HUMAN	http://cansar.icr.ac.uk/cansar/molecular-targets/P62330/				18	14	14	6	43	13	93	-3	59	1	1	0	0	1	0	0
P48444	ARCN1	Coatomer subunit delta		COPD_HUMAN, ARCN1, COPD	Cytoplasm, Golgi apparatus membrane, Cytoplasmic vesicle, COPI-coated vesicle membrane	P48444 COPD_HUMAN Coatomer subunit delta P48444,B4E1X2,E9PEU4,Q52M80 Archain, Delta-coat protein COPD	copi vesicle coat, copi-coated vesicle, cytosol, endoplasmic reticulum membrane, golgi membrane, membrane, transport vesicle	adaptor complexes medium subunit family	http://zinc.docking.org/results/combination?filter.purchasability=purchasable&annotation.name=COPD_HUMAN	http://cansar.icr.ac.uk/cansar/molecular-targets/P48444/				0	0	0	0	0	0	0	-3	59
Q9UBK9	UXT	Protein UXT		UXT_HUMAN, UXT	Cytoplasm, Cytoplasm, Nucleus, Cytoplasm, Cytoskeleton, Microtubule organizing center, Centrosome, Cytoplasm, Cytoskeleton, Spindle pole	Q9UBK9 UXT_HUMAN Protein UXT Q9UBK9,A0A0C4DFR8,B2R561,Q5JZG3,Q9Y6E5 Androgen receptor trapped clone 27 protein, Ubiquitously expressed transcript protein	centrosome, chromatin, cytoplasm, cytoskeleton, nucleoplasm, nucleus, spindle pole	UXT family	http://zinc.docking.org/results/combination?filter.purchasability=purchasable&annotation.name=UXT_HUMAN	http://cansar.icr.ac.uk/cansar/molecular-targets/Q9UBK9/				0	0	0	0	0	0	0	-3	59
Q15631	TSN	Translin	3.1.-.-	TSN_HUMAN, TSN	Cytoplasm, Nucleus	Q15631 TSN_HUMAN Translin Q15631,B7Z3X8,Q5U0K7 Component 3 of promoter of RISC	cytoplasm, cytosol, endoplasmic reticulum, nucleoplasm, nucleus	translin family	http://zinc.docking.org/results/combination?filter.purchasability=purchasable&annotation.name=TSN_HUMAN	http://cansar.icr.ac.uk/cansar/molecular-targets/Q15631/				4	0	4	0	0	4	100	-3	59
Q9BU61	NDUFAF3	NADH dehydrogenase [ubiquinone] 1 alpha subcomplex assembly factor 3		NDUF3_HUMAN, NDUFAF3, C3orf60	Nucleus, Mitochondrion inner membrane	Q9BU61 NDUF3_HUMAN NADH dehydrogenase [ubiquinone] 1 alpha subcomplex assembly factor 3 Q9BU61 C3orf60	mitochondrial inner membrane, nucleus		http://zinc.docking.org/results/combination?filter.purchasability=purchasable&annotation.name=NDUF3_HUMAN	http://cansar.icr.ac.uk/cansar/molecular-targets/Q9BU61/				0	0	0	0	0	0	0	-3	59
O00764	PDXK	Pyridoxal kinase	2.7.1.35	PDXK_HUMAN, PDXK, C21orf124, C21orf97, PKH, PNK	Cytoplasm	O00764 PDXK_HUMAN Pyridoxal kinase O00764,Q7Z2Y0,Q9BS02 Pyridoxine kinase C21orf124, C21orf97, PKH, PNK	cytosol, extracellular exosome, extracellular region, nucleoplasm, nucleus, secretory granule lumen, specific granule lumen	pyridoxine kinase family	http://zinc.docking.org/results/combination?filter.purchasability=purchasable&annotation.name=PDXK_HUMAN	http://cansar.icr.ac.uk/cansar/molecular-targets/O00764/				9	7	9	9	100	9	100	-3	59	1	257	0	0	1	0	0
Q9NWS8	RMND1	Required for meiotic nuclear division protein 1 homolog		RMND1_HUMAN, RMND1, C6orf96	Mitochondrion	Q9NWS8 RMND1_HUMAN Required for meiotic nuclear division protein 1 homolog Q9NWS8,A8K8H4,Q0VDG6,Q5SZ48,Q5SZ83,Q6NSC5,Q96EN7 C6orf96	mitochondrion	RMD1/sif2 family	http://zinc.docking.org/results/combination?filter.purchasability=purchasable&annotation.name=RMND1_HUMAN	http://cansar.icr.ac.uk/cansar/molecular-targets/Q9NWS8/				0	0	0	0	0	0	0	-0.55	73
Q13363	CTBP1	C-terminal-binding protein 1	1.1.1.-	CTBP1_HUMAN, CTBP1, CTBP	Cytoplasm, Nucleus	Q13363 CTBP1_HUMAN C-terminal-binding protein 1 Q13363,Q4W5N3,Q7Z2Q5 CTBP	gaba-ergic synapse, glutamatergic synapse, nucleoplasm, nucleus, presynaptic active zone cytoplasmic component, transcriptional repressor complex	D-isomer specific 2-hydroxyacid dehydrogenase family	http://zinc.docking.org/results/combination?filter.purchasability=purchasable&annotation.name=CTBP1_HUMAN	http://cansar.icr.ac.uk/cansar/molecular-targets/Q13363/				6	6	6	6	100	6	100	-3	59	1	2	0	0	1	0	0
P80303	NUCB2	Nucleobindin-2		NUCB2_HUMAN, NUCB2, NEFA	Golgi apparatus, Membrane, Cytoplasm, Secreted, Endoplasmic reticulum, Nucleus envelope, Secreted	P80303 NUCB2_HUMAN Nucleobindin-2 P80303,A8K642,D3DQX5,Q8NFT5,V9HW75 DNA-binding protein NEFA, Epididymis secretory protein Li 109, Gastric cancer antigen Zg4, Prepronesfatin NEFA	cytosol, endoplasmic reticulum, endoplasmic reticulum-golgi intermediate compartment, extracellular exosome, extracellular space, golgi apparatus, nuclear outer membrane, plasma membrane	nucleobindin family	http://zinc.docking.org/results/combination?filter.purchasability=purchasable&annotation.name=NUCB2_HUMAN	http://cansar.icr.ac.uk/cansar/molecular-targets/P80303/				0	0	0	0	0	0	0	-3	59
Q08AG7	MZT1	Mitotic-spindle organizing protein 1		MZT1_HUMAN, MZT1, C13orf37, MOZART1	Cytoplasm, Cytoskeleton, Microtubule organizing center, Centrosome, Cytoplasm, Cytoskeleton, Spindle	Q08AG7 MZT1_HUMAN Mitotic-spindle organizing protein 1 Q08AG7,Q5W0P5 Mitotic-spindle organizing protein associated with a ring of gamma-tubulin 1 C13orf37, MOZART1	centrosome, cytosol, gamma-tubulin ring complex, interphase microtubule organizing center, spindle	MOZART1 family	http://zinc.docking.org/results/combination?filter.purchasability=purchasable&annotation.name=MZT1_HUMAN	http://cansar.icr.ac.uk/cansar/molecular-targets/Q08AG7/				2	0	2	0	0	2	100	-3	59
Q92667	AKAP1	A-kinase anchor protein 1, mitochondrial		AKAP1_HUMAN, AKAP1, AKAP149, PRKA1	Mitochondrion outer membrane	Q92667 AKAP1_HUMAN A-kinase anchor protein 1, mitochondrial Q92667,A8K8Q1,D3DTZ0,Q13320,Q9BW14 A-kinase anchor protein 149 kDa, Dual specificity A-kinase-anchoring protein 1, Protein kinase A-anchoring protein 1, Spermatid A-kinase anchor protein 84 AKAP149, PRKA1	cytosol, integral component of membrane, membrane, mitochondrial outer membrane, mitochondrion		http://zinc.docking.org/results/combination?filter.purchasability=purchasable&annotation.name=AKAP1_HUMAN	http://cansar.icr.ac.uk/cansar/molecular-targets/Q92667/				0	0	0	0	0	0	0	-3	59
Q5TB30	DEPDC1	DEP domain-containing protein 1A		DEP1A_HUMAN, DEPDC1, DEPDC1A	Nucleus	Q5TB30 DEP1A_HUMAN DEP domain-containing protein 1A Q5TB30,A8QXE0,A8QXE1,Q05DU3,Q5TB28,Q9H9I3,Q9NX21,Q9NXZ0 DEPDC1A	nucleus, transcriptional repressor complex		http://zinc.docking.org/results/combination?filter.purchasability=purchasable&annotation.name=DEP1A_HUMAN	http://cansar.icr.ac.uk/cansar/molecular-targets/Q5TB30/				1	0	1	0	0	1	100	-0.8	71
P55786	NPEPPS	Puromycin-sensitive aminopeptidase	3.4.11.14	PSA_HUMAN, NPEPPS, PSA	Cytoplasm, Cytosol, Nucleus	P55786 PSA_HUMAN Puromycin-sensitive aminopeptidase P55786,B7Z463,Q6P145,Q9NP16,Q9UEM2 Cytosol alanyl aminopeptidase PSA	cytoplasm, cytosol, extracellular exosome, nucleus	peptidase M1 family	http://zinc.docking.org/results/combination?filter.purchasability=purchasable&annotation.name=PSA_HUMAN	http://cansar.icr.ac.uk/cansar/molecular-targets/P55786/				0	0	0	0	0	0	0	-0.8	71	1	19	0	0	1	0	0
Q96CQ1	SLC25A36	Solute carrier family 25 member 36		S2536_HUMAN, SLC25A36	Mitochondrion inner membrane	Q96CQ1 S2536_HUMAN Solute carrier family 25 member 36 Q96CQ1,A8MYF7,Q05CY1,Q9H0G8,Q9NVN5	integral component of membrane, mitochondrial inner membrane, mitochondrion	mitochondrial carrier (TC 2.A.29) family	http://zinc.docking.org/results/combination?filter.purchasability=purchasable&annotation.name=S2536_HUMAN	http://cansar.icr.ac.uk/cansar/molecular-targets/Q96CQ1/				0	0	0	0	0	0	0	1.1	91
Q9P0J6	MRPL36	39S ribosomal protein L36, mitochondrial		RM36_HUMAN, MRPL36, BRIP1	Mitochondrion	Q9P0J6 RM36_HUMAN 39S ribosomal protein L36, mitochondrial Q9P0J6,A4UCS0,B2R4Z2,Q3SWV6,Q9UKL7 BRCA1-interacting protein 1, Mitochondrial large ribosomal subunit protein bL36m BRIP1	mitochondrial inner membrane, mitochondrial large ribosomal subunit, mitochondrion, nuclear body	bacterial ribosomal protein bL36 family	http://zinc.docking.org/results/combination?filter.purchasability=purchasable&annotation.name=RM36_HUMAN	http://cansar.icr.ac.uk/cansar/molecular-targets/Q9P0J6/				2	0	2	0	0	0	0	-3	59
Q53FV1	ORMDL2	ORM1-like protein 2		ORML2_HUMAN, ORMDL2	Endoplasmic reticulum membrane	Q53FV1 ORML2_HUMAN ORM1-like protein 2 Q53FV1,B2RA58,Q7Z4E5,Q8NFX0,Q9P004 Adoplin-2	cell, endoplasmic reticulum, integral component of membrane, spots complex	ORM family	http://zinc.docking.org/results/combination?filter.purchasability=purchasable&annotation.name=ORML2_HUMAN	http://cansar.icr.ac.uk/cansar/molecular-targets/Q53FV1/				0	0	0	0	0	0	0	-3	59
Q16719	KYNU	Kynureninase	3.7.1.3	KYNU_HUMAN, KYNU	Cytoplasm, Cytosol	Q16719 KYNU_HUMAN Kynureninase Q16719,B2RCZ5,D3DP79,Q6I9T2,Q9BVW3 L-kynurenine hydrolase	cytosol, mitochondrion, nucleoplasm	kynureninase family	http://zinc.docking.org/results/combination?filter.purchasability=purchasable&annotation.name=KYNU_HUMAN	http://cansar.icr.ac.uk/cansar/molecular-targets/Q16719/				2	2	2	2	100	2	100	-1.15	67	1	14	0	0	1	0	0
Q13155	AIMP2	Aminoacyl tRNA synthase complex-interacting multifunctional protein 2		AIMP2_HUMAN, AIMP2, JTV1	Cytoplasm, Cytosol, Nucleus	Q13155 AIMP2_HUMAN Aminoacyl tRNA synthase complex-interacting multifunctional protein 2 Q13155,F8W950,Q75MR1,Q96CZ5,Q9P1L2 Multisynthase complex auxiliary component p38, Protein JTV-1 JTV1	aminoacyl-trna synthetase multienzyme complex, cytosol, membrane, nucleus		http://zinc.docking.org/results/combination?filter.purchasability=purchasable&annotation.name=AIMP2_HUMAN	http://cansar.icr.ac.uk/cansar/molecular-targets/Q13155/				11	0	10	3	30	7	70	-0.15	78
P56377	AP1S2	AP-1 complex subunit sigma-2		AP1S2_HUMAN, AP1S2	Golgi apparatus, Cytoplasmic vesicle membrane, Membrane, Clathrin-coated pit	P56377 AP1S2_HUMAN AP-1 complex subunit sigma-2 P56377,B4DSU4,O95326,Q9H2N6 Adaptor protein complex AP-1 subunit sigma-1B, Adaptor-related protein complex 1 subunit sigma-1B, Clathrin assembly protein complex 1 sigma-1B small chain, Golgi adaptor HA1/AP1 adaptin sigma-1B subunit, Sigma 1B subunit of AP-1 clathrin, Sigma-adaptin 1B, Sigma1B-adaptin	ap-type membrane coat adaptor complex, clathrin-coated pit, cytoplasmic vesicle membrane, cytosol, golgi apparatus, golgi membrane, intracellular membrane-bounded organelle, lysosomal membrane, trans-golgi network membrane	adaptor complexes small subunit family	http://zinc.docking.org/results/combination?filter.purchasability=purchasable&annotation.name=AP1S2_HUMAN	http://cansar.icr.ac.uk/cansar/molecular-targets/P56377/				0	0	0	0	0	0	0	-1.15	67
P50579	METAP2	Methionine aminopeptidase 2	3.4.11.18	MAP2_HUMAN, METAP2, MNPEP, P67EIF2	Cytoplasm	P50579 MAP2_HUMAN Methionine aminopeptidase 2 P50579,B2RDI8,B4DUX5,G3XA91,Q8NB11 Initiation factor 2-associated 67 kDa glycoprotein, Peptidase M MNPEP, P67EIF2	cytoplasm, cytosol, plasma membrane	peptidase M24A family	http://zinc.docking.org/results/combination?filter.purchasability=purchasable&annotation.name=MAP2_HUMAN	http://cansar.icr.ac.uk/cansar/molecular-targets/P50579/				32	31	32	19	60	32	100	1.7	96	1	963	373	356	1	1	1
O15126	SCAMP1	Secretory carrier-associated membrane protein 1		SCAM1_HUMAN, SCAMP1, SCAMP	Golgi apparatus, Trans-Golgi network membrane, Recycling endosome membrane	O15126 SCAM1_HUMAN Secretory carrier-associated membrane protein 1 O15126,O43587,Q6FG23,Q96BX1,Q96QK5 SCAMP	clathrin-coated vesicle, golgi apparatus, golgi membrane, integral component of membrane, plasma membrane, recycling endosome membrane, specific granule membrane, synaptic vesicle membrane, trans-golgi network, trans-golgi network membrane, zymogen granule membrane	SCAMP family	http://zinc.docking.org/results/combination?filter.purchasability=purchasable&annotation.name=SCAM1_HUMAN	http://cansar.icr.ac.uk/cansar/molecular-targets/O15126/				0	0	0	0	0	0	0	-3	59
O75533	SF3B1	Splicing factor 3B subunit 1		SF3B1_HUMAN, SF3B1, SAP155	Nucleus, Nucleus speckle	O75533 SF3B1_HUMAN Splicing factor 3B subunit 1 O75533,E9PCH3 Pre-mRNA-splicing factor SF3b 155 kDa subunit, Spliceosome-associated protein 155 SAP155	catalytic step 2 spliceosome, nuclear speck, nucleoplasm, nucleus, spliceosomal complex, u11/u12 snrnp, u12-type spliceosomal complex, u2 snrnp, u2-type precatalytic spliceosome, u2-type prespliceosome	SF3B1 family	http://zinc.docking.org/results/combination?filter.purchasability=purchasable&annotation.name=SF3B1_HUMAN	http://cansar.icr.ac.uk/cansar/molecular-targets/O75533/				19	1	13	7	54	9	70	-1.7	61	1	3	0	0	1	0	0
P62140	PPP1CB	Serine/threonine-protein phosphatase PP1-beta catalytic subunit	3.1.3.16	PP1B_HUMAN, PPP1CB	Cytoplasm, Nucleus, Nucleus, Nucleoplasm, Nucleus, Nucleolus	P62140 PP1B_HUMAN Serine/threonine-protein phosphatase PP1-beta catalytic subunit P62140,B2R5V4,D6W565,P37140,Q5U087,Q6FG45	cytoplasm, cytosol, extracellular exosome, focal adhesion, glycogen granule, nucleolus, nucleoplasm, nucleus, plasma membrane, protein phosphatase type 1 complex, ptw/pp1 phosphatase complex	PPP phosphatase family	http://zinc.docking.org/results/combination?filter.purchasability=purchasable&annotation.name=PP1B_HUMAN	http://cansar.icr.ac.uk/cansar/molecular-targets/P62140/				1	1	1	0	0	1	100	-3	59
P14209	CD99	CD99 antigen		CD99_HUMAN, CD99, MIC2, MIC2X, MIC2Y	Membrane	P14209 CD99_HUMAN CD99 antigen P14209,A6NIW1,O00518,Q6ICV7 12E7, E2 antigen, Protein MIC2, T-cell surface glycoprotein E2 MIC2, MIC2X, MIC2Y	cytoplasm, focal adhesion, integral component of plasma membrane, plasma membrane	CD99 family	http://zinc.docking.org/results/combination?filter.purchasability=purchasable&annotation.name=CD99_HUMAN	http://cansar.icr.ac.uk/cansar/molecular-targets/P14209/				0	0	0	0	0	0	0	-3	59
Q9Y3D5	MRPS18C	28S ribosomal protein S18c, mitochondrial		RT18C_HUMAN, MRPS18C	Mitochondrion	Q9Y3D5 RT18C_HUMAN 28S ribosomal protein S18c, mitochondrial Q9Y3D5 28S ribosomal protein S18-1, mitochondrial, Mitochondrial small ribosomal subunit protein bS18c, Mitochondrial small ribosomal subunit protein bS18m	mitochondrial inner membrane, mitochondrial small ribosomal subunit	bacterial ribosomal protein bS18 family	http://zinc.docking.org/results/combination?filter.purchasability=purchasable&annotation.name=RT18C_HUMAN	http://cansar.icr.ac.uk/cansar/molecular-targets/Q9Y3D5/				0	0	0	0	0	0	0	-3	59
Q9BRT2	UQCC2	Ubiquinol-cytochrome-c reductase complex assembly factor 2		UQCC2_HUMAN, UQCC2, C6orf125, MNF1	Mitochondrion matrix, Mitochondrion nucleoid, Mitochondrion, Mitochondrion intermembrane space, Mitochondrion matrix, Mitochondrion inner membrane	Q9BRT2 UQCC2_HUMAN Ubiquinol-cytochrome-c reductase complex assembly factor 2 Q9BRT2,B2R4I0 Breast cancer-associated protein SGA-81M, Mitochondrial nucleoid factor 1, Mitochondrial protein M19 C6orf125, MNF1	mitochondrial inner membrane, mitochondrial intermembrane space, mitochondrial matrix, mitochondrial nucleoid, mitochondrion, nuclear body		http://zinc.docking.org/results/combination?filter.purchasability=purchasable&annotation.name=UQCC2_HUMAN	http://cansar.icr.ac.uk/cansar/molecular-targets/Q9BRT2/				0	0	0	0	0	0	0	-3	59
Q8TBF4	ZCRB1	Zinc finger CCHC-type and RNA-binding motif-containing protein 1		ZCRB1_HUMAN, ZCRB1	Nucleus, Nucleoplasm	Q8TBF4 ZCRB1_HUMAN Zinc finger CCHC-type and RNA-binding motif-containing protein 1 Q8TBF4,Q6PJX0,Q96TA6 U11/U12 small nuclear ribonucleoprotein 31 kDa protein	nucleoplasm, u12-type spliceosomal complex		http://zinc.docking.org/results/combination?filter.purchasability=purchasable&annotation.name=ZCRB1_HUMAN	http://cansar.icr.ac.uk/cansar/molecular-targets/Q8TBF4/				1	0	1	0	0	1	100	-0.9	70
O94901	SUN1	SUN domain-containing protein 1		SUN1_HUMAN, SUN1, KIAA0810, UNC84A	Nucleus inner membrane	O94901 SUN1_HUMAN SUN domain-containing protein 1 O94901,A5PL20,B3KMV7,B4DZF7,B7WNY4,B7WP53,E9PDU4,E9PF23,F8WD13,Q96CZ7,Q9HA14,Q9UH98 Protein unc-84 homolog A, Sad1/unc-84 protein-like 1 KIAA0810, UNC84A	cell, cytoplasm, integral component of nuclear inner membrane, intracellular membrane-bounded organelle, meiotic nuclear membrane microtubule tethering complex, nuclear envelope, nuclear membrane		http://zinc.docking.org/results/combination?filter.purchasability=purchasable&annotation.name=SUN1_HUMAN	http://cansar.icr.ac.uk/cansar/molecular-targets/O94901/				3	1	3	0	0	3	100	-0.95	69
O15243	LEPROT	Leptin receptor gene-related protein		OBRG_HUMAN, LEPROT, LEPR, OBR	Golgi apparatus membrane, Endosome membrane	O15243 OBRG_HUMAN Leptin receptor gene-related protein O15243,Q6FHL5 Endospanin-1, Leptin receptor overlapping transcript protein, OB-R gene-related protein LEPR, OBR	endosome, endosome membrane, golgi apparatus, golgi membrane, integral component of membrane	OB-RGRP/VPS55 family	http://zinc.docking.org/results/combination?filter.purchasability=purchasable&annotation.name=OBRG_HUMAN	http://cansar.icr.ac.uk/cansar/molecular-targets/O15243/				0	0	0	0	0	0	0	-3	59
Q96N96	SPATA13	Spermatogenesis-associated protein 13		SPT13_HUMAN, SPATA13	Cytoplasm, Cell projection, Filopodium, Cell projection, Lamellipodium, Cell projection, Ruffle membrane	Q96N96 SPT13_HUMAN Spermatogenesis-associated protein 13 Q96N96,A2VEA9,A6NF85,B4DQB1,B4DSZ0,B4DVM8,J3KPJ7,J3KQH2,Q5VX68,Q6ZML1,Q8N873,Q8TEK6 APC-stimulated guanine nucleotide exchange factor 2	cytoplasm, cytosol, filopodium, lamellipodium, nucleoplasm, ruffle membrane		http://zinc.docking.org/results/combination?filter.purchasability=purchasable&annotation.name=SPT13_HUMAN	http://cansar.icr.ac.uk/cansar/molecular-targets/Q96N96/				0	0	0	0	0	0	0	0.65	86
Q8TDM6	DLG5	Disks large homolog 5		DLG5_HUMAN, DLG5, KIAA0583, PDLG	Cell junction, Cell membrane, Cell junction, Synapse, Postsynaptic density, Cytoplasm, Cytoskeleton, Cilium basal body	Q8TDM6 DLG5_HUMAN Disks large homolog 5 Q8TDM6,A6H8Y3,Q149N1,Q5T1H7,Q5T1H8,Q6DKG3,Q86WC0,Q8TDM7,Q9UE73,Q9Y4E3 Discs large protein P-dlg, Placenta and prostate DLG KIAA0583, PDLG	cell junction, cell-cell adherens junction, ciliary basal body, cytoplasm, plasma membrane, postsynaptic density	MAGUK family	http://zinc.docking.org/results/combination?filter.purchasability=purchasable&annotation.name=DLG5_HUMAN	http://cansar.icr.ac.uk/cansar/molecular-targets/Q8TDM6/				1	0	1	0	0	1	100	0	80
O60684	KPNA6	Importin subunit alpha-7		IMA7_HUMAN, KPNA6, IPOA7		O60684 IMA7_HUMAN Importin subunit alpha-7 O60684,B2RDC7,D3DPP5,Q5VVU3 Karyopherin subunit alpha-6 IPOA7	cytosol, host cell, membrane, nuclear pore, nucleoplasm	importin alpha family	http://zinc.docking.org/results/combination?filter.purchasability=purchasable&annotation.name=IMA7_HUMAN	http://cansar.icr.ac.uk/cansar/molecular-targets/O60684/				1	0	1	0	0	1	100	-3	59
P08195	SLC3A2	4F2 cell-surface antigen heavy chain		4F2_HUMAN, SLC3A2, MDU1	Apical cell membrane, Cell membrane, Cell junction, Lysosome membrane, Melanosome	P08195 4F2_HUMAN 4F2 cell-surface antigen heavy chain P08195,Q13543 4F2 heavy chain antigen, Lymphocyte activation antigen 4F2 large subunit, Solute carrier family 3 member 2 MDU1	amino acid transport complex, apical plasma membrane, cell junction, cell surface, cytosol, extracellular exosome, integral component of membrane, lysosomal membrane, melanosome, membrane, nucleoplasm, plasma membrane	SLC3A transporter family	http://zinc.docking.org/results/combination?filter.purchasability=purchasable&annotation.name=4F2_HUMAN	http://cansar.icr.ac.uk/cansar/molecular-targets/P08195/				5	2	5	5	100	5	100	-3	59
Q13247	SRSF6	Serine/arginine-rich splicing factor 6		SRSF6_HUMAN, SRSF6, SFRS6, SRP55	Nucleus, Nucleus speckle	Q13247 SRSF6_HUMAN Serine/arginine-rich splicing factor 6 Q13247,B7Z6J3,E1P5W6,Q13244,Q13245,Q96J06,Q9UJB8,Q9Y3N7 Pre-mRNA-splicing factor SRP55, Splicing factor, arginine/serine-rich 6 SFRS6, SRP55	nuclear speck, nucleoplasm, nucleus	splicing factor SR family	http://zinc.docking.org/results/combination?filter.purchasability=purchasable&annotation.name=SRSF6_HUMAN	http://cansar.icr.ac.uk/cansar/molecular-targets/Q13247/				0	0	0	0	0	0	0	-3	59
Q5SZD1	C6orf141	Uncharacterized protein C6orf141		CF141_HUMAN, C6orf141		Q5SZD1 CF141_HUMAN Uncharacterized protein C6orf141 Q5SZD1,A8K1H4,Q8N400,Q96NQ1			http://zinc.docking.org/results/combination?filter.purchasability=purchasable&annotation.name=CF141_HUMAN	http://cansar.icr.ac.uk/cansar/molecular-targets/Q5SZD1/				0	0	0	0	0	0	0	-3	59
Q53EL6	PDCD4	Programmed cell death protein 4		PDCD4_HUMAN, PDCD4, H731	Nucleus, Cytoplasm	Q53EL6 PDCD4_HUMAN Programmed cell death protein 4 Q53EL6,B2RCV4,B5ME91,O15501,Q5VZS6,Q6PJI5,Q8TAR5,Q99834 Neoplastic transformation inhibitor protein, Nuclear antigen H731-like, Protein 197/15a H731	cytoplasm, cytosol, nucleus	PDCD4 family	http://zinc.docking.org/results/combination?filter.purchasability=purchasable&annotation.name=PDCD4_HUMAN	http://cansar.icr.ac.uk/cansar/molecular-targets/Q53EL6/				5	0	5	3	60	4	80	-1.9	59	1	20	1	0	1	1	0
Q14192	FHL2	Four and a half LIM domains protein 2		FHL2_HUMAN, FHL2, DRAL, SLIM3	Cytoplasm, Nucleus, Cytoplasm, Myofibril, Sarcomere, Z line	Q14192 FHL2_HUMAN Four and a half LIM domains protein 2 Q14192,Q13229,Q13644,Q2I5I4,Q5TM15,Q9P294 LIM domain protein DRAL, Skeletal muscle LIM-protein 3 DRAL, SLIM3	focal adhesion, m band, nucleoplasm, nucleus, z disc		http://zinc.docking.org/results/combination?filter.purchasability=purchasable&annotation.name=FHL2_HUMAN	http://cansar.icr.ac.uk/cansar/molecular-targets/Q14192/				4	0	4	0	0	1	25	-3	59
P15311	EZR	Ezrin		EZRI_HUMAN, EZR, VIL2	Apical cell membrane, Cell projection, Cell projection, Microvillus membrane, Cell projection, Ruffle membrane, Cytoplasm, Cell cortex, Cytoplasm, Cytoskeleton, Cell projection, Microvillus	P15311 EZRI_HUMAN Ezrin P15311,E1P5A8,P23714,Q4VX75,Q96CU8,Q9NSJ4 Cytovillin, Villin-2, p81 VIL2	actin cytoskeleton, actin filament, apical part of cell, apical plasma membrane, astrocyte projection, basolateral plasma membrane, brush border, cell, cell body, cell periphery, cell projection, cell tip, ciliary basal body, cortical cytoskeleton, cytoplasm, cytoplasmic side of apical plasma membrane, cytosol, endosome, extracellular exosome, extracellular space, extrinsic component of membrane,…		http://zinc.docking.org/results/combination?filter.purchasability=purchasable&annotation.name=EZRI_HUMAN	http://cansar.icr.ac.uk/cansar/molecular-targets/P15311/				4	0	4	3	75	4	100	-3	59	1	18	0	0	1	0	0
Q9BVN2	RUSC1	RUN and SH3 domain-containing protein 1		RUSC1_HUMAN, RUSC1, NESCA	Cytoplasm, Nucleus, Cytoplasm, Cytoskeleton, Cytoplasmic vesicle, Early endosome, Cell junction, Synapse, Postsynaptic density, Golgi apparatus	Q9BVN2 RUSC1_HUMAN RUN and SH3 domain-containing protein 1 Q9BVN2,B3KWM9,Q5T9U9,Q5T9V0,Q5T9V1,Q5T9V2,Q9UPY4,Q9Y4T5 New molecule containing SH3 at the carboxy-terminus NESCA	cell junction, cytoplasmic vesicle, cytosol, early endosome, golgi apparatus, microtubule, microtubule cytoskeleton, nucleus, postsynaptic density		http://zinc.docking.org/results/combination?filter.purchasability=purchasable&annotation.name=RUSC1_HUMAN	http://cansar.icr.ac.uk/cansar/molecular-targets/Q9BVN2/				1	0	1	0	0	1	100	-0.05	79
O43776	NARS1	Asparagine--tRNA ligase, cytoplasmic	6.1.1.22	SYNC_HUMAN, NARS1, NARS, NRS	Cytoplasm	O43776 SYNC_HUMAN Asparagine--tRNA ligase, cytoplasmic O43776,B4DG16,Q53GU6 Asparaginyl-tRNA synthetase, Asparaginyl-tRNA synthetase 1 NARS, NRS	cytoplasm, cytosol, extracellular exosome	class-II aminoacyl-tRNA synthetase family	http://zinc.docking.org/results/combination?filter.purchasability=purchasable&annotation.name=SYNC_HUMAN	http://cansar.icr.ac.uk/cansar/molecular-targets/O43776/				2	0	2	1	50	2	100	-3	59
Q9BVK2	ALG8	Probable dolichyl pyrophosphate Glc1Man9GlcNAc2 alpha-1,3-glucosyltransferase	2.4.1.265	ALG8_HUMAN, ALG8	Endoplasmic reticulum membrane	Q9BVK2 ALG8_HUMAN Probable dolichyl pyrophosphate Glc1Man9GlcNAc2 alpha-1,3-glucosyltransferase Q9BVK2,A6NDW6,O60860 Asparagine-linked glycosylation protein 8 homolog, Dol-P-Glc:Glc(1)Man(9)GlcNAc(2)-PP-dolichyl alpha-1,3-glucosyltransferase, Dolichyl-P-Glc:Glc1Man9GlcNAc2-PP-dolichyl glucosyltransferase	endoplasmic reticulum membrane, integral component of membrane	ALG6/ALG8 glucosyltransferase family	http://zinc.docking.org/results/combination?filter.purchasability=purchasable&annotation.name=ALG8_HUMAN	http://cansar.icr.ac.uk/cansar/molecular-targets/Q9BVK2/				0	0	0	0	0	0	0	-3	59
Q9Y657	SPIN1	Spindlin-1		SPIN1_HUMAN, SPIN1, OCR, SPIN	Nucleus, Nucleus, Nucleolus	Q9Y657 SPIN1_HUMAN Spindlin-1 Q9Y657,A8K0X6,B3KRQ4,Q7KZJ8,Q9GZT2,Q9H0N7 Ovarian cancer-related protein, Spindlin1 OCR, SPIN	cytosol, nuclear membrane, nucleolus, nucleoplasm, nucleus, spindle	SPIN/STSY family	http://zinc.docking.org/results/combination?filter.purchasability=purchasable&annotation.name=SPIN1_HUMAN	http://cansar.icr.ac.uk/cansar/molecular-targets/Q9Y657/				12	7	11	1	10	10	91	-3	59
P83876	TXNL4A	Thioredoxin-like protein 4A		TXN4A_HUMAN, TXNL4A, DIM1, TXNL4	Nucleus	P83876 TXN4A_HUMAN Thioredoxin-like protein 4A P83876,B2RC18,O14834 DIM1 protein homolog, Spliceosomal U5 snRNP-specific 15 kDa protein, Thioredoxin-like U5 snRNP protein U5-15kD DIM1, TXNL4	cytosol, nuclear membrane, nucleoplasm, nucleus, spliceosomal complex, u2-type precatalytic spliceosome, u4/u6 x u5 tri-snrnp complex, u5 snrnp	DIM1 family	http://zinc.docking.org/results/combination?filter.purchasability=purchasable&annotation.name=TXN4A_HUMAN	http://cansar.icr.ac.uk/cansar/molecular-targets/P83876/				9	0	8	3	38	5	63	-3	59
P61962	DCAF7	DDB1- and CUL4-associated factor 7		DCAF7_HUMAN, DCAF7, HAN11, WDR68	Cytoplasm, Nucleus	P61962 DCAF7_HUMAN DDB1- and CUL4-associated factor 7 P61962,B4E039,D3DU14,O15491,Q9DAE4 WD repeat-containing protein 68, WD repeat-containing protein An11 homolog HAN11, WDR68	cul4-ring e3 ubiquitin ligase complex, cytoplasm, cytosol, nuclear body, nuclear matrix, nucleoplasm, nucleus, protein-containing complex	WD repeat DCAF7 family	http://zinc.docking.org/results/combination?filter.purchasability=purchasable&annotation.name=DCAF7_HUMAN	http://cansar.icr.ac.uk/cansar/molecular-targets/P61962/				0	0	0	0	0	0	0	-3	59
Q99967	CITED2	Cbp/p300-interacting transactivator 2		CITE2_HUMAN, CITED2, MRG1	Nucleus	Q99967 CITE2_HUMAN Cbp/p300-interacting transactivator 2 Q99967,O95426,Q5VTF4 MSG-related protein 1, P35srj MRG1	cytoplasm, nuclear chromatin, nucleoplasm, nucleus, protein-containing complex	CITED family	http://zinc.docking.org/results/combination?filter.purchasability=purchasable&annotation.name=CITE2_HUMAN	http://cansar.icr.ac.uk/cansar/molecular-targets/Q99967/				2	0	2	0	0	1	50	-3	59
A8MT69	CENPX	Centromere protein X		CENPX_HUMAN, CENPX, FAAP10, MHF2, STRA13	Nucleus, Chromosome, Centromere, Chromosome, Centromere, Kinetochore	A8MT69 CENPX_HUMAN Centromere protein X A8MT69,O00281,O00282,Q96DD4,Q96F51 FANCM-associated histone fold protein 2, FANCM-interacting histone fold protein 2, Fanconi anemia-associated polypeptide of 10 kDa, Retinoic acid-inducible gene D9 protein homolog, Stimulated by retinoic acid gene 13 protein homolog FAAP10, MHF2, STRA13	condensed chromosome kinetochore, fancm-mhf complex, fanconi anaemia nuclear complex, nucleoplasm	CENP-X/MHF2 family	http://zinc.docking.org/results/combination?filter.purchasability=purchasable&annotation.name=CENPX_HUMAN	http://cansar.icr.ac.uk/cansar/molecular-targets/A8MT69/				9	0	9	0	0	0	0	-3	59
Q9NR45	NANS	Sialic acid synthase	2.5.1.56	SIAS_HUMAN, NANS, SAS		Q9NR45 SIAS_HUMAN Sialic acid synthase Q9NR45,B2RE98,Q8WUV9,Q9BWS6,Q9NVD4 N-acetylneuraminate synthase, N-acetylneuraminate-9-phosphate synthase, N-acetylneuraminic acid phosphate synthase, N-acetylneuraminic acid synthase SAS	cytoplasm, cytosol, extracellular exosome		http://zinc.docking.org/results/combination?filter.purchasability=purchasable&annotation.name=SIAS_HUMAN	http://cansar.icr.ac.uk/cansar/molecular-targets/Q9NR45/				1	0	1	0	0	1	100	-0.5	74
Q9UIJ7	AK3	GTP:AMP phosphotransferase AK3, mitochondrial	2.7.4.10	KAD3_HUMAN, AK3, AK3L1, AK6, AKL3L	Mitochondrion matrix	Q9UIJ7 KAD3_HUMAN GTP:AMP phosphotransferase AK3, mitochondrial Q9UIJ7,B4DP58,D3DRI1,E7ET30,Q5VYW6,Q9H576,Q9HC01,Q9NPB4 Adenylate kinase 3, Adenylate kinase 3 alpha-like 1 AK3L1, AK6, AKL3L	mitochondrial matrix, mitochondrion	adenylate kinase family	http://zinc.docking.org/results/combination?filter.purchasability=purchasable&annotation.name=KAD3_HUMAN	http://cansar.icr.ac.uk/cansar/molecular-targets/Q9UIJ7/				1	0	1	1	100	1	100	-1.15	67
Q92769	HDAC2	Histone deacetylase 2	3.5.1.98	HDAC2_HUMAN, HDAC2	Nucleus, Cytoplasm	Q92769 HDAC2_HUMAN Histone deacetylase 2 Q92769,B3KRS5,B4DL58,E1P561,Q5SRI8,Q5SZ86,Q8NEH4	cytoplasm, esc/e(z) complex, histone deacetylase complex, nuclear chromatin, nucleoplasm, nucleus, nurd complex, protein-containing complex, sin3 complex, sin3-type complex	histone deacetylase family	http://zinc.docking.org/results/combination?filter.purchasability=purchasable&annotation.name=HDAC2_HUMAN	http://cansar.icr.ac.uk/cansar/molecular-targets/Q92769/	100.00|Q92769|HDAC2|Belinostat,Vorinostat|Whole:::Protein	100.00|Q92769|HDAC2|Belinostat,Vorinostat|Whole:::Protein||90.07|Q13547|HDAC1|Belinostat,Vorinostat|Whole:::Protein||62.64|O15379|HDAC3|Belinostat,Romidepsin,Romidepsin,Vorinostat|Whole:::Protein	100.00|Q92769|HDAC2|Belinostat,Vorinostat|Whole:::Protein||90.07|Q13547|HDAC1|Belinostat,Vorinostat|Whole:::Protein||62.64|O15379|HDAC3|Belinostat,Romidepsin,Romidepsin,Vorinostat|Whole:::Protein||43.40|Q9BY41|HDAC8|Belinostat|Whole:::Protein	9	9	9	3	34	8	89	1.45	94	1	4684	700	550	1	1	1
Q96S97	MYADM	Myeloid-associated differentiation marker		MYADM_HUMAN, MYADM	Membrane	Q96S97 MYADM_HUMAN Myeloid-associated differentiation marker Q96S97,B2RE58,Q542Z1,Q7Z507,Q8N9R4,Q96CS6,Q96SK9 Protein SB135	cell-cell junction, cortical actin cytoskeleton, integral component of membrane, membrane raft, plasma membrane, ruffle	MAL family	http://zinc.docking.org/results/combination?filter.purchasability=purchasable&annotation.name=MYADM_HUMAN	http://cansar.icr.ac.uk/cansar/molecular-targets/Q96S97/				0	0	0	0	0	0	0	-3	59
P13861	PRKAR2A	cAMP-dependent protein kinase type II-alpha regulatory subunit		KAP2_HUMAN, PRKAR2A, PKR2, PRKAR2	Cytoplasm, Cell membrane	P13861 KAP2_HUMAN cAMP-dependent protein kinase type II-alpha regulatory subunit P13861,Q16823,Q9BUB1 PKR2, PRKAR2	camp-dependent protein kinase complex, centrosome, ciliary base, cytoplasm, cytosol, extracellular exosome, focal adhesion, membrane, nucleotide-activated protein kinase complex, plasma membrane, plasma membrane raft, protein-containing complex	cAMP-dependent kinase regulatory chain family	http://zinc.docking.org/results/combination?filter.purchasability=purchasable&annotation.name=KAP2_HUMAN	http://cansar.icr.ac.uk/cansar/molecular-targets/P13861/				6	1	6	0	0	4	67	-3	59	1	228	0	0	1	0	0
Q9UBF8	PI4KB	Phosphatidylinositol 4-kinase beta	2.7.1.67	PI4KB_HUMAN, PI4KB, PIK4CB	Endomembrane system, Mitochondrion outer membrane, Rough endoplasmic reticulum membrane, Golgi apparatus, Golgi apparatus membrane, Cytoplasm, Perinuclear region	Q9UBF8 PI4KB_HUMAN Phosphatidylinositol 4-kinase beta Q9UBF8,B4DGI2,O15096,P78405,Q5VWB9,Q5VWC0,Q5VWC1,Q9BWR6 NPIK, PI4K92, PI4KIII PIK4CB	cytoplasm, cytosol, endosome, golgi membrane, membrane, mitochondrial outer membrane, perinuclear region of cytoplasm, rough endoplasmic reticulum membrane	PI3/PI4-kinase family	http://zinc.docking.org/results/combination?filter.purchasability=purchasable&annotation.name=PI4KB_HUMAN	http://cansar.icr.ac.uk/cansar/molecular-targets/Q9UBF8/	30.11|P48736|PIK3CG|Duvelisib|Whole:::Protein			16	12	14	13	93	14	100	0.35	83	1	922	35	12	1	1	1
O00159	MYO1C	Unconventional myosin-Ic		MYO1C_HUMAN, MYO1C	Cytoplasm, Nucleus, Cytoplasm, Cell membrane, Cell projection, Stereocilium membrane, Cell projection, Ruffle, Cytoplasmic vesicle, Nucleus, Nucleoplasm, Nucleus, Nucleolus, Nucleus, Nuclear pore complex	O00159 MYO1C_HUMAN Unconventional myosin-Ic O00159,Q4LE56,Q6NVJ7,Q86Y95 Myosin I beta	basal plasma membrane, brush border, cell, cytoplasm, cytoplasmic vesicle membrane, cytosol, extracellular exosome, filamentous actin, lateral plasma membrane, membrane, membrane raft, microvillus, nuclear body, nuclear pore, nucleolus, nucleoplasm, phagocytic vesicle, plasma membrane, ruffle membrane, stereocilium membrane, unconventional myosin complex	Myosin family	http://zinc.docking.org/results/combination?filter.purchasability=purchasable&annotation.name=MYO1C_HUMAN	http://cansar.icr.ac.uk/cansar/molecular-targets/O00159/				1	1	1	1	100	1	100	-3	59
P42704	LRPPRC	Leucine-rich PPR motif-containing protein, mitochondrial		LPPRC_HUMAN, LRPPRC, LRP130	Mitochondrion, Nucleus, Nucleoplasm, Nucleus inner membrane, Nucleus outer membrane	P42704 LPPRC_HUMAN Leucine-rich PPR motif-containing protein, mitochondrial P42704,A0PJE3,A8K1V1,Q53PC0,Q53QN7,Q6ZUD8,Q7Z7A6,Q96D84 130 kDa leucine-rich protein, GP130 LRP130	condensed nuclear chromosome, cytoskeleton, membrane, microtubule, mitochondrial nucleoid, mitochondrion, nuclear inner membrane, nuclear outer membrane, nucleoplasm, nucleus, perinuclear region of cytoplasm, ribonucleoprotein complex		http://zinc.docking.org/results/combination?filter.purchasability=purchasable&annotation.name=LPPRC_HUMAN	http://cansar.icr.ac.uk/cansar/molecular-targets/P42704/				0	0	0	0	0	0	0	-1.65	62
Q14687	GSE1	Genetic suppressor element 1		GSE1_HUMAN, GSE1, KIAA0182		Q14687 GSE1_HUMAN Genetic suppressor element 1 Q14687,D3DUM4,Q8IY61,Q96GA4,Q9BW09 KIAA0182			http://zinc.docking.org/results/combination?filter.purchasability=purchasable&annotation.name=GSE1_HUMAN	http://cansar.icr.ac.uk/cansar/molecular-targets/Q14687/				0	0	0	0	0	0	0	-0.25	77
Q9BRX8	PRXL2A	Peroxiredoxin-like 2A		PXL2A_HUMAN, PRXL2A, C10orf58, FAM213A, PAMM	Cytoplasm, Secreted	Q9BRX8 PXL2A_HUMAN Peroxiredoxin-like 2A Q9BRX8,B2RD81,Q6UW08,Q8N2K3,Q8NBK9,Q96JR0 Peroxiredoxin-like 2 activated in M-CSF stimulated monocytes, Redox-regulatory protein FAM213A C10orf58, FAM213A, PAMM	cytoplasm, extracellular region	peroxiredoxin-like PRXL2 family	http://zinc.docking.org/results/combination?filter.purchasability=purchasable&annotation.name=PXL2A_HUMAN	http://cansar.icr.ac.uk/cansar/molecular-targets/Q9BRX8/				0	0	0	0	0	0	0	-3	59
Q5VT52	RPRD2	Regulation of nuclear pre-mRNA domain-containing protein 2		RPRD2_HUMAN, RPRD2, KIAA0460		Q5VT52 RPRD2_HUMAN Regulation of nuclear pre-mRNA domain-containing protein 2 Q5VT52,A8K6N8,B3KPT1,B4E2Q6,O75048,Q5VT51,Q5VT53,Q6MZL4,Q86XD2,Q9P0D7 KIAA0460	nucleoplasm, rna polymerase ii		http://zinc.docking.org/results/combination?filter.purchasability=purchasable&annotation.name=RPRD2_HUMAN	http://cansar.icr.ac.uk/cansar/molecular-targets/Q5VT52/				1	0	1	0	0	1	100	-3	59
Q96RR4	CAMKK2	Calcium/calmodulin-dependent protein kinase kinase 2	2.7.11.17	KKCC2_HUMAN, CAMKK2, CAMKKB, KIAA0787	Nucleus, Cytoplasm, Cell projection, Neuron projection	Q96RR4 KKCC2_HUMAN Calcium/calmodulin-dependent protein kinase kinase 2 Q96RR4,A8K7Q7,O94883,Q8IUG2,Q8IUG3,Q8N3I4,Q8WY03,Q8WY04,Q8WY05,Q8WY06,Q96RP1,Q96RP2,Q96RR3,Q9BWE9,Q9UER3,Q9UES2,Q9Y5N2 Calcium/calmodulin-dependent protein kinase kinase beta CAMKKB, KIAA0787	cytosol, neuron projection, nucleoplasm	Ser/Thr protein kinase family	http://zinc.docking.org/results/combination?filter.purchasability=purchasable&annotation.name=KKCC2_HUMAN	http://cansar.icr.ac.uk/cansar/molecular-targets/Q96RR4/	42.71|Q02750|MAP2K1|Binimetinib,Cobimetinib,Cobimetinib Fumarate,Trametinib,Trametinib Dimethyl Sulfoxide|Whole:::Protein		42.71|Q02750|MAP2K1|Binimetinib,Cobimetinib,Cobimetinib Fumarate,Trametinib,Trametinib Dimethyl Sulfoxide|Whole:::Protein	19	16	13	7	54	13	100	-0.45	74	1	578	9	6	1	1	1
O00212	RHOD	Rho-related GTP-binding protein RhoD		RHOD_HUMAN, RHOD, ARHD	Cell membrane, Early endosome	O00212 RHOD_HUMAN Rho-related GTP-binding protein RhoD O00212 Rho-related protein HP1 ARHD	cell cortex, cell division site, cytoplasm, cytosol, early endosome, endosome membrane, intracellular membrane-bounded organelle, plasma membrane	Rho family	http://zinc.docking.org/results/combination?filter.purchasability=purchasable&annotation.name=RHOD_HUMAN	http://cansar.icr.ac.uk/cansar/molecular-targets/O00212/				1	1	1	0	0	1	100	-1.6	63
O75400	PRPF40A	Pre-mRNA-processing factor 40 homolog A		PR40A_HUMAN, PRPF40A, FBP11, FLAF1, FNBP3, HIP10, HYPA	Nucleus speckle, Nucleus matrix	O75400 PR40A_HUMAN Pre-mRNA-processing factor 40 homolog A O75400,O43856,O75404,Q8TBQ1,Q9H782,Q9NWU9,Q9P0Q2,Q9Y5A8 Fas ligand-associated factor 1, Formin-binding protein 11, Formin-binding protein 3, Huntingtin yeast partner A, Huntingtin-interacting protein 10, Huntingtin-interacting protein A, Renal carcinoma antigen NY-REN-6 FBP11, FLAF1, FNBP3, HIP10, HYPA	cytosol, membrane, nuclear matrix, nuclear speck, nucleoplasm, u1 snrnp, u2-type prespliceosome	PRPF40 family	http://zinc.docking.org/results/combination?filter.purchasability=purchasable&annotation.name=PR40A_HUMAN	http://cansar.icr.ac.uk/cansar/molecular-targets/O75400/				10	0	8	0	0	1	13	1.55	95
Q9H6H4	REEP4	Receptor expression-enhancing protein 4		REEP4_HUMAN, REEP4, C8orf20	Endoplasmic reticulum membrane	Q9H6H4 REEP4_HUMAN Receptor expression-enhancing protein 4 Q9H6H4,D3DSQ9,Q86VL1,Q9H6I5,Q9HBP4 C8orf20	endoplasmic reticulum, endoplasmic reticulum membrane, integral component of membrane, microtubule	DP1 family	http://zinc.docking.org/results/combination?filter.purchasability=purchasable&annotation.name=REEP4_HUMAN	http://cansar.icr.ac.uk/cansar/molecular-targets/Q9H6H4/				0	0	0	0	0	0	0	-3	59
Q9BZK7	TBL1XR1	F-box-like/WD repeat-containing protein TBL1XR1		TBL1R_HUMAN, TBL1XR1, IRA1, TBLR1	Nucleus	Q9BZK7 TBL1R_HUMAN F-box-like/WD repeat-containing protein TBL1XR1 Q9BZK7,D3DNQ9,Q14DC3,Q9H2I1,Q9H9A1 Nuclear receptor corepressor/HDAC3 complex subunit TBLR1, TBL1-related protein 1, Transducin beta-like 1X-related protein 1 IRA1, TBLR1	histone deacetylase complex, mitotic spindle, nucleoplasm, nucleus, transcriptional repressor complex	WD repeat EBI family	http://zinc.docking.org/results/combination?filter.purchasability=purchasable&annotation.name=TBL1R_HUMAN	http://cansar.icr.ac.uk/cansar/molecular-targets/Q9BZK7/				1	0	1	1	100	1	100	-3	59
Q7Z7K0	CMC1	COX assembly mitochondrial protein homolog		COXM1_HUMAN, CMC1, C3orf68	Mitochondrion	Q7Z7K0 COXM1_HUMAN COX assembly mitochondrial protein homolog Q7Z7K0,Q68DJ7 C3orf68	mitochondrion	CMC family	http://zinc.docking.org/results/combination?filter.purchasability=purchasable&annotation.name=COXM1_HUMAN	http://cansar.icr.ac.uk/cansar/molecular-targets/Q7Z7K0/				0	0	0	0	0	0	0	-3	59
O75150	RNF40	E3 ubiquitin-protein ligase BRE1B	2.3.2.27	BRE1B_HUMAN, RNF40, BRE1B, KIAA0661	Nucleus	O75150 BRE1B_HUMAN E3 ubiquitin-protein ligase BRE1B O75150,A0A024QZG0,Q6AHZ6,Q6N005,Q7L3T6,Q8N615,Q96T18,Q9BSV9,Q9HC82 95 kDa retinoblastoma-associated protein, RING finger protein 40, RING-type E3 ubiquitin transferase BRE1B BRE1B, KIAA0661	axon terminus, cytosol, extrinsic component of membrane, hulc complex, membrane, neuron projection, nucleoplasm, nucleus, ubiquitin ligase complex	BRE1 family	http://zinc.docking.org/results/combination?filter.purchasability=purchasable&annotation.name=BRE1B_HUMAN	http://cansar.icr.ac.uk/cansar/molecular-targets/O75150/				0	0	0	0	0	0	0	-3	59
P10275	AR	Androgen receptor		ANDR_HUMAN, AR, DHTR, NR3C4	Nucleus, Cytoplasm	P10275 ANDR_HUMAN Androgen receptor P10275,A0A0B4J1T2,A2RUN2,B1AKD7,C0JKD3,C0JKD4,E7EVX6,Q9UD95 Dihydrotestosterone receptor, Nuclear receptor subfamily 3 group C member 4 DHTR, NR3C4	cytoplasm, cytosol, nuclear chromatin, nuclear speck, nucleoplasm, nucleus, plasma membrane, protein-containing complex	nuclear hormone receptor family	http://zinc.docking.org/results/combination?filter.purchasability=purchasable&annotation.name=ANDR_HUMAN	http://cansar.icr.ac.uk/cansar/molecular-targets/P10275/	54.99|P06401|PGR|Danazol,Desogestrel,Drospirenone,Dydrogesterone,Ethynodiol Diacetate,Etonogestrel,Hydroxyprogesterone Caproate,Medroxyprogesterone Acetate,Levonorgestrel,Megestrol Acetate,Mifepristone,Onapristone,Norelgestromin,Norethindrone Acetate,Norethynodrel,Norgestimate,Norgestrel,Progesterone,Ulipristal,Ulipristal Acetate|Whole:::Protein	54.99|P06401|PGR|Danazol,Desogestrel,Drospirenone,Dydrogesterone,Ethynodiol Diacetate,Etonogestrel,Hydroxyprogesterone Caproate,Medroxyprogesterone Acetate,Levonorgestrel,Megestrol Acetate,Mifepristone,Onapristone,Norelgestromin,Norethindrone Acetate,Norethynodrel,Norgestimate,Norgestrel,Progesterone,Ulipristal,Ulipristal Acetate|Whole:::Protein||51.78|P04150|NR3C1|Alclometasone Dipropionate,Amci…	54.99|P06401|PGR|Danazol,Desogestrel,Drospirenone,Dydrogesterone,Ethynodiol Diacetate,Etonogestrel,Hydroxyprogesterone Caproate,Medroxyprogesterone Acetate,Levonorgestrel,Megestrol Acetate,Mifepristone,Onapristone,Norelgestromin,Norethindrone Acetate,Norethynodrel,Norgestimate,Norgestrel,Progesterone,Ulipristal,Ulipristal Acetate|Whole:::Protein||51.78|P04150|NR3C1|Alclometasone Dipropionate,Amci…	95	94	94	50	54	94	100	1.65	95	1	3218	837	749	1	1	1
O43847	NRDC	Nardilysin	3.4.24.61	NRDC_HUMAN, NRDC, NRD1		O43847 NRDC_HUMAN Nardilysin O43847,A6NI41,O15241,O15242,Q5VUL0,Q96HB2,Q9NU57 N-arginine dibasic convertase, Nardilysin convertase NRD1	cell surface, cytosol, mitochondrion	peptidase M16 family	http://zinc.docking.org/results/combination?filter.purchasability=purchasable&annotation.name=NRDC_HUMAN	http://cansar.icr.ac.uk/cansar/molecular-targets/O43847/				0	0	0	0	0	0	0	-0.9	70
O75494	SRSF10	Serine/arginine-rich splicing factor 10		SRS10_HUMAN, SRSF10, FUSIP1, FUSIP2, SFRS13A, TASR	Nucleus speckle, Cytoplasm	O75494 SRS10_HUMAN Serine/arginine-rich splicing factor 10 O75494,A6NFM6,A6NI42,A6NIU7,B4DJP9,O60572,Q5JRH9,Q5JRI0,Q5JRI2,Q5JRI3,Q5JRI4,Q96G09,Q96P17 40 kDa SR-repressor protein, FUS-interacting serine-arginine-rich protein 1, Splicing factor SRp38, Splicing factor, arginine/serine-rich 13A, TLS-associated protein with Ser-Arg repeats, TLS-associated serine-arginine protein FUSIP1, FUSIP2, SFRS13…	cytoplasm, cytosol, nuclear speck, nucleoplasm, nucleus	splicing factor SR family	http://zinc.docking.org/results/combination?filter.purchasability=purchasable&annotation.name=SRS10_HUMAN	http://cansar.icr.ac.uk/cansar/molecular-targets/O75494/				0	0	0	0	0	0	0	-1.05	68
Q14254	FLOT2	Flotillin-2		FLOT2_HUMAN, FLOT2, ESA1, M17S1	Cell membrane, Membrane, Caveola, Endosome, Membrane	Q14254 FLOT2_HUMAN Flotillin-2 Q14254 Epidermal surface antigen, Membrane component chromosome 17 surface marker 1 ESA1, M17S1	acrosomal membrane, anchored component of presynaptic active zone membrane, basolateral plasma membrane, caveola, cell-cell adherens junction, cell-cell contact zone, cytoplasmic vesicle, dendrite cytoplasm, endocytic vesicle, endosome, extracellular exosome, flotillin complex, focal adhesion, glutamatergic synapse, intracellular membrane-bounded organelle, lamellipodium, membrane, perinuclear re…	band 7/mec-2 family	http://zinc.docking.org/results/combination?filter.purchasability=purchasable&annotation.name=FLOT2_HUMAN	http://cansar.icr.ac.uk/cansar/molecular-targets/Q14254/				0	0	0	0	0	0	0	-3	59
Q7Z7H5	TMED4	Transmembrane emp24 domain-containing protein 4		TMED4_HUMAN, TMED4, ERS25	Endoplasmic reticulum membrane	Q7Z7H5 TMED4_HUMAN Transmembrane emp24 domain-containing protein 4 Q7Z7H5,A4D2K8,B4DFJ4,Q56VW3,Q7Z432,Q8N2P6 Endoplasmic reticulum stress-response protein 25, GMP25iso, Putative NF-kappa-B-activating protein 156, p24 family protein alpha-3 ERS25	copii-coated er to golgi transport vesicle, endoplasmic reticulum, endoplasmic reticulum membrane, endoplasmic reticulum-golgi intermediate compartment, golgi apparatus, integral component of membrane	EMP24/GP25L family	http://zinc.docking.org/results/combination?filter.purchasability=purchasable&annotation.name=TMED4_HUMAN	http://cansar.icr.ac.uk/cansar/molecular-targets/Q7Z7H5/				0	0	0	0	0	0	0	-3	59
Q9NZI7	UBP1	Upstream-binding protein 1		UBIP1_HUMAN, UBP1, LBP1	Nucleus	Q9NZI7 UBIP1_HUMAN Upstream-binding protein 1 Q9NZI7,Q68CT0,Q86Y57,Q9H8V0,Q9UD76,Q9UD78 Transcription factor LBP-1 LBP1	cytosol, nuclear chromatin, nucleoplasm, nucleus	grh/CP2 family	http://zinc.docking.org/results/combination?filter.purchasability=purchasable&annotation.name=UBIP1_HUMAN	http://cansar.icr.ac.uk/cansar/molecular-targets/Q9NZI7/				0	0	0	0	0	0	0	-3	59
O75787	ATP6AP2	Renin receptor		RENR_HUMAN, ATP6AP2, ATP6IP2, CAPER, ELDF10	Endoplasmic reticulum membrane, Lysosome membrane, Cytoplasmic vesicle, Autophagosome membrane, Cell projection, Dendritic spine membrane, Cell projection, Axon	O75787 RENR_HUMAN Renin receptor O75787,B7Z9I3,Q5QTQ7,Q6T7F5,Q8NBP3,Q8NG15,Q96FV6,Q96LB5,Q9H2P8,Q9UG89 ATPase H(+)-transporting lysosomal accessory protein 2, ATPase H(+)-transporting lysosomal-interacting protein 2, ER-localized type I transmembrane adaptor, Embryonic liver differentiation factor 10, N14F, Renin/prorenin receptor, Vacuolar ATP synthase membrane sector-associated protein M8-9 ATP…	apical plasma membrane, autophagosome membrane, axon, cell body, cell junction, dendritic spine membrane, endoplasmic reticulum membrane, external side of plasma membrane, extracellular exosome, ficolin-1-rich granule membrane, integral component of membrane, lysosomal membrane, lysosome, plasma membrane, postsynaptic membrane, tertiary granule membrane, vacuolar proton-transporting v-type atpase…		http://zinc.docking.org/results/combination?filter.purchasability=purchasable&annotation.name=RENR_HUMAN	http://cansar.icr.ac.uk/cansar/molecular-targets/O75787/				2	0	2	2	100	2	100	-3	59
Q6V1X1	DPP8	Dipeptidyl peptidase 8	3.4.14.5	DPP8_HUMAN, DPP8, DPRP1	Cytoplasm	Q6V1X1 DPP8_HUMAN Dipeptidyl peptidase 8 Q6V1X1,Q7Z4C8,Q7Z4D3,Q7Z4E1,Q8IWG7,Q8NEM5,Q96JX1,Q9HBM2,Q9HBM3,Q9HBM4,Q9HBM5,Q9NXF4 Dipeptidyl peptidase IV-related protein 1, Dipeptidyl peptidase VIII, Prolyl dipeptidase DPP8 DPRP1	cytoplasm, cytosol	peptidase S9B family	http://zinc.docking.org/results/combination?filter.purchasability=purchasable&annotation.name=DPP8_HUMAN	http://cansar.icr.ac.uk/cansar/molecular-targets/Q6V1X1/	26.90|P27487|DPP4|Linagliptin,Sitagliptin,Sitagliptin Phosphate,Vildagliptin|Whole:::Protein			5	1	5	5	100	5	100	1.6	95	1	2093	98	82	1	1	1
Q9Y3C1	NOP16	Nucleolar protein 16		NOP16_HUMAN, NOP16	Nucleus, Nucleolus	Q9Y3C1 NOP16_HUMAN Nucleolar protein 16 Q9Y3C1,B4DV13,D6RGD3,Q05D05,Q6IAI6,Q6PIM0,Q8IXL5 HBV pre-S2 trans-regulated protein 3	intracellular membrane-bounded organelle, nucleolus, nucleoplasm	NOP16 family	http://zinc.docking.org/results/combination?filter.purchasability=purchasable&annotation.name=NOP16_HUMAN	http://cansar.icr.ac.uk/cansar/molecular-targets/Q9Y3C1/				0	0	0	0	0	0	0	-3	59
Q9Y4A5	TRRAP	Transformation/transcription domain-associated protein		TRRAP_HUMAN, TRRAP, PAF400	Nucleus	Q9Y4A5 TRRAP_HUMAN Transformation/transcription domain-associated protein Q9Y4A5,A4D265,O75218,Q9Y631,Q9Y6H4 350/400 kDa PCAF-associated factor, STAF40, Tra1 homolog PAF400	golgi apparatus, nua4 histone acetyltransferase complex, nucleoplasm, nucleus, pcaf complex, saga complex, staga complex, swr1 complex, transcription factor tftc complex	PI3/PI4-kinase family	http://zinc.docking.org/results/combination?filter.purchasability=purchasable&annotation.name=TRRAP_HUMAN	http://cansar.icr.ac.uk/cansar/molecular-targets/Q9Y4A5/				0	0	0	0	0	0	0	-3	59
Q9BYH8	NFKBIZ	NF-kappa-B inhibitor zeta		IKBZ_HUMAN, NFKBIZ, IKBZ, INAP, MAIL	Nucleus	Q9BYH8 IKBZ_HUMAN NF-kappa-B inhibitor zeta Q9BYH8,B3KNR2,D3DN54,Q8IUL4,Q8NAZ8 I-kappa-B-zeta, IL-1 inducible nuclear ankyrin-repeat protein, Molecule possessing ankyrin repeats induced by lipopolysaccharide IKBZ, INAP, MAIL	cytoplasmic ribonucleoprotein granule, nuclear speck, nucleus		http://zinc.docking.org/results/combination?filter.purchasability=purchasable&annotation.name=IKBZ_HUMAN	http://cansar.icr.ac.uk/cansar/molecular-targets/Q9BYH8/				0	0	0	0	0	0	0	-3	59
O75915	ARL6IP5	PRA1 family protein 3		PRAF3_HUMAN, ARL6IP5, DERP11, JWA, PRA2, PRAF3	Endoplasmic reticulum membrane, Cell membrane, Cytoplasm, Cytoplasm, Cytoskeleton	O75915 PRAF3_HUMAN PRA1 family protein 3 O75915,B2R6V5,Q53ES3,Q5KU08 ADP-ribosylation factor-like protein 6-interacting protein 5, Cytoskeleton-related vitamin A-responsive protein, Dermal papilla-derived protein 11, GTRAP3-18, Glutamate transporter EAAC1-interacting protein, JM5, Prenylated Rab acceptor protein 2, Protein JWa, Putative MAPK-activating protein PM27 DERP11, JWA, PRA2, PRAF3	cytoskeleton, endoplasmic reticulum membrane, integral component of membrane, membrane, plasma membrane	PRA1 family	http://zinc.docking.org/results/combination?filter.purchasability=purchasable&annotation.name=PRAF3_HUMAN	http://cansar.icr.ac.uk/cansar/molecular-targets/O75915/				0	0	0	0	0	0	0	-3	59
Q9NPA3	MID1IP1	Mid1-interacting protein 1		M1IP1_HUMAN, MID1IP1, MIG12	Nucleus, Cytoplasm, Cytoplasm, Cytoskeleton	Q9NPA3 M1IP1_HUMAN Mid1-interacting protein 1 Q9NPA3,D3DWB2 Gastrulation-specific G12-like protein, Mid1-interacting G12-like protein, Protein STRAIT11499, Spot 14-related protein MIG12	cytosol, microtubule, microtubule cytoskeleton, nucleus	SPOT14 family	http://zinc.docking.org/results/combination?filter.purchasability=purchasable&annotation.name=M1IP1_HUMAN	http://cansar.icr.ac.uk/cansar/molecular-targets/Q9NPA3/				0	0	0	0	0	0	0	-0.4	75
Q9BYD3	MRPL4	39S ribosomal protein L4, mitochondrial		RM04_HUMAN, MRPL4	Mitochondrion	Q9BYD3 RM04_HUMAN 39S ribosomal protein L4, mitochondrial Q9BYD3,A6NNV7,Q9BW07,Q9H4N2,Q9Y317 Mitochondrial large ribosomal subunit protein uL4m	mitochondrial inner membrane, mitochondrial large ribosomal subunit, mitochondrion	universal ribosomal protein uL4 family	http://zinc.docking.org/results/combination?filter.purchasability=purchasable&annotation.name=RM04_HUMAN	http://cansar.icr.ac.uk/cansar/molecular-targets/Q9BYD3/				5	0	3	0	0	3	100	-3	59
Q07960	ARHGAP1	Rho GTPase-activating protein 1		RHG01_HUMAN, ARHGAP1, CDC42GAP, RHOGAP1	Cytoplasm	Q07960 RHG01_HUMAN Rho GTPase-activating protein 1 Q07960,D3DQQ6 CDC42 GTPase-activating protein, GTPase-activating protein rhoGAP, Rho-related small GTPase protein activator, Rho-type GTPase-activating protein 1, p50-RhoGAP CDC42GAP, RHOGAP1	cytoplasm, cytosol, endosome membrane, extracellular exosome, perinuclear region of cytoplasm		http://zinc.docking.org/results/combination?filter.purchasability=purchasable&annotation.name=RHG01_HUMAN	http://cansar.icr.ac.uk/cansar/molecular-targets/Q07960/				9	0	9	1	12	6	67	-3	59
P08174	CD55	Complement decay-accelerating factor		DAF_HUMAN, CD55, CR, DAF	Cell membrane, Cell membrane, Secreted, Secreted, Secreted, Cell membrane, Cell membrane	P08174 DAF_HUMAN Complement decay-accelerating factor P08174,B1AP14,D3DT83,D3DT84,E7ER69,P09679,P78361,Q14UF2,Q14UF3,Q14UF4,Q14UF5,Q14UF6 CR, DAF	anchored component of membrane, cell, cell surface, endoplasmic reticulum-golgi intermediate compartment membrane, extracellular exosome, extracellular region, ficolin-1-rich granule membrane, golgi membrane, membrane raft, plasma membrane, secretory granule membrane, transport vesicle	receptors of complement activation (RCA) family	http://zinc.docking.org/results/combination?filter.purchasability=purchasable&annotation.name=DAF_HUMAN	http://cansar.icr.ac.uk/cansar/molecular-targets/P08174/				25	0	23	1	5	9	40	-0.95	69
P61026	RAB10	Ras-related protein Rab-10		RAB10_HUMAN, RAB10	Cytoplasmic vesicle membrane, Golgi apparatus membrane, Golgi apparatus, Trans-Golgi network membrane, Endosome membrane, Recycling endosome membrane, Cytoplasmic vesicle, Phagosome membrane, Cytoplasm, Cytoskeleton, Cilium basal body, Endoplasmic reticulum membrane, Cytoplasm, Perinuclear region	P61026 RAB10_HUMAN Ras-related protein Rab-10 P61026,D6W538,O88386,Q6IA52,Q9D7X6,Q9H0T3	cell-cell adherens junction, cilium, cytoplasmic vesicle membrane, cytoskeleton, cytosol, endoplasmic reticulum membrane, endoplasmic reticulum tubular network, endosome, exocytic vesicle, extracellular exosome, focal adhesion, golgi apparatus, golgi membrane, insulin-responsive compartment, perinuclear region of cytoplasm, phagocytic vesicle membrane, plasma membrane, recycling endosome, recycli…	Rab family	http://zinc.docking.org/results/combination?filter.purchasability=purchasable&annotation.name=RAB10_HUMAN	http://cansar.icr.ac.uk/cansar/molecular-targets/P61026/				2	2	2	2	100	2	100	-3	59	1	234	0	0	1	0	0
Q8N9N5	BANP	Protein BANP		BANP_HUMAN, BANP, BEND1, SMAR1	Nucleus	Q8N9N5 BANP_HUMAN Protein BANP Q8N9N5,A8MU25,A8MX25,B2RCF7,B4DNJ9,F5GZM0,Q96GJ7,Q9NWY1 BEN domain-containing protein 1, Btg3-associated nuclear protein, Scaffold/matrix-associated region-1-binding protein BEND1, SMAR1	nuclear body, nucleoplasm	BANP/SMAR1 family	http://zinc.docking.org/results/combination?filter.purchasability=purchasable&annotation.name=BANP_HUMAN	http://cansar.icr.ac.uk/cansar/molecular-targets/Q8N9N5/				0	0	0	0	0	0	0	0.2	82
Q02978	SLC25A11	Mitochondrial 2-oxoglutarate/malate carrier protein		M2OM_HUMAN, SLC25A11, SLC20A4	Mitochondrion inner membrane	Q02978 M2OM_HUMAN Mitochondrial 2-oxoglutarate/malate carrier protein Q02978,F5GY65,O75537,Q969P7 Solute carrier family 25 member 11 SLC20A4	integral component of plasma membrane, mitochondrial inner membrane, mitochondrion, nucleus	mitochondrial carrier (TC 2.A.29) family	http://zinc.docking.org/results/combination?filter.purchasability=purchasable&annotation.name=M2OM_HUMAN	http://cansar.icr.ac.uk/cansar/molecular-targets/Q02978/				0	0	0	0	0	0	0	-3	59
O00469	PLOD2	Procollagen-lysine,2-oxoglutarate 5-dioxygenase 2	1.14.11.4	PLOD2_HUMAN, PLOD2	Rough endoplasmic reticulum membrane	O00469 PLOD2_HUMAN Procollagen-lysine,2-oxoglutarate 5-dioxygenase 2 O00469,B3KWS3,Q59ED2,Q8N170 Lysyl hydroxylase 2	endoplasmic reticulum, endoplasmic reticulum membrane, extracellular exosome, rough endoplasmic reticulum membrane		http://zinc.docking.org/results/combination?filter.purchasability=purchasable&annotation.name=PLOD2_HUMAN	http://cansar.icr.ac.uk/cansar/molecular-targets/O00469/				0	0	0	0	0	0	0	-1.6	63
P08397	HMBS	Porphobilinogen deaminase	2.5.1.61	HEM3_HUMAN, HMBS, PBGD, UPS	Cytoplasm	P08397 HEM3_HUMAN Porphobilinogen deaminase P08397,A8K2L0,G3V1P4,G5EA58,P08396,Q16012 Hydroxymethylbilane synthase, Pre-uroporphyrinogen synthase PBGD, UPS	cytoplasm, cytosol	HMBS family	http://zinc.docking.org/results/combination?filter.purchasability=purchasable&annotation.name=HEM3_HUMAN	http://cansar.icr.ac.uk/cansar/molecular-targets/P08397/				4	4	4	4	100	4	100	-3	59	1	400	0	0	1	0	0
Q96A54	ADIPOR1	Adiponectin receptor protein 1		PAQR1_HUMAN, ADIPOR1, PAQR1, TESBP1A	Cell membrane	Q96A54 PAQR1_HUMAN Adiponectin receptor protein 1 Q96A54,B3KMB0,Q53HS7,Q53YY6,Q9Y360 Progestin and adipoQ receptor family member 1, Progestin and adipoQ receptor family member I PAQR1, TESBP1A	integral component of membrane, intrinsic component of plasma membrane, membrane, plasma membrane	ADIPOR family	http://zinc.docking.org/results/combination?filter.purchasability=purchasable&annotation.name=PAQR1_HUMAN	http://cansar.icr.ac.uk/cansar/molecular-targets/Q96A54/				2	0	2	2	100	2	100	-3	59
Q14669	TRIP12	E3 ubiquitin-protein ligase TRIP12	2.3.2.26	TRIPC_HUMAN, TRIP12, KIAA0045, ULF	Nucleus, Nucleoplasm	Q14669 TRIPC_HUMAN E3 ubiquitin-protein ligase TRIP12 Q14669,D4HL82,Q14CA3,Q14CF1,Q15644,Q53R87,Q53TE7 E3 ubiquitin-protein ligase for Arf, HECT-type E3 ubiquitin transferase TRIP12, Thyroid receptor-interacting protein 12 KIAA0045, ULF	cytosol, nuclear speck, nucleoplasm, nucleus	UPL family	http://zinc.docking.org/results/combination?filter.purchasability=purchasable&annotation.name=TRIPC_HUMAN	http://cansar.icr.ac.uk/cansar/molecular-targets/Q14669/				0	0	0	0	0	0	0	1	90
P60510	PPP4C	Serine/threonine-protein phosphatase 4 catalytic subunit	3.1.3.16	PP4C_HUMAN, PPP4C, PPP4, PPX	Cytoplasm, Nucleus, Cytoplasm, Cytoskeleton, Microtubule organizing center, Centrosome	P60510 PP4C_HUMAN Serine/threonine-protein phosphatase 4 catalytic subunit P60510,P33172 Protein phosphatase X PPP4, PPX	cytosol, microtubule organizing center, nucleoplasm, plasma membrane, protein phosphatase 4 complex	PPP phosphatase family	http://zinc.docking.org/results/combination?filter.purchasability=purchasable&annotation.name=PP4C_HUMAN	http://cansar.icr.ac.uk/cansar/molecular-targets/P60510/				0	0	0	0	0	0	0	-1.15	67
O95425	SVIL	Supervillin		SVIL_HUMAN, SVIL	Cell membrane, Cytoplasm, Cytoskeleton, Cell projection, Invadopodium, Cell projection, Podosome, Midbody, Cleavage furrow	O95425 SVIL_HUMAN Supervillin O95425,D3DRW9,M1J557,O60611,O60612,Q5VZK5,Q5VZK6,Q9H1R7 Archvillin, p205/p250	actin cytoskeleton, cleavage furrow, costamere, cytoplasm, cytosol, focal adhesion, invadopodium, microtubule minus-end, midbody, nucleus, plasma membrane, podosome	villin/gelsolin family	http://zinc.docking.org/results/combination?filter.purchasability=purchasable&annotation.name=SVIL_HUMAN	http://cansar.icr.ac.uk/cansar/molecular-targets/O95425/				2	0	2	0	0	0	0	1.65	95
[truncated: 8,666 more rows]
