# Supplementary material for: Similarities and Differences in Gene Expression Networks Between the Breast Cancer Cell Line Michigan Cancer Foundation-7 and Invasive Human Breast Cancer Tissues
Source: Front Artif Intell. 2021 May 13;4:674370. doi: 10.3389/frai.2021.674370 (PMC8155268; doi:10.3389/frai.2021.674370)
Supplement: Supplementary file 1 [file DataSheet1.zip › Supplemental Figures and Tables/Supplemental Table 3. STRING annotations for groups in Venn diagram.xlsx]

## Sheet: In all 3 data sets
	term_id	proteins	hits	pvalue	pvalue_fdr	term_description
1	GO:0000278	769	86	1.74353e-25	1.07558e-21	mitotic cell cycle
2	GO:1903047	689	80	8.67224e-25	2.67495e-21	mitotic cell cycle process
3	GO:2000026	1400	117	2.09592e-23	4.30991e-20	regulation of multicellular organismal development
4	GO:0022402	959	92	1.96114e-22	2.43637e-19	cell cycle process
5	GO:0007049	1221	106	1.97469e-22	2.43637e-19	cell cycle
6	GO:0042127	1344	112	2.78238e-22	2.86075e-19	regulation of cell proliferation
7	GO:0030334	564	67	2.14217e-21	1.88787e-18	regulation of cell migration
8	GO:0009719	1285	107	3.01921e-21	2.32819e-18	response to endogenous stimulus
9	GO:0022008	1283	106	8.65182e-21	5.93034e-18	neurogenesis
10	GO:0040012	647	71	1.20758e-20	7.44955e-18	regulation of locomotion
11	GO:1901700	1214	102	1.56787e-20	8.7929e-18	response to oxygen-containing compound
12	GO:0009888	1416	112	1.71885e-20	8.83634e-18	tissue development
13	GO:0014070	740	76	2.50489e-20	1.18867e-17	response to organic cyclic compound
14	GO:0009725	802	79	5.30389e-20	2.33712e-17	response to hormone
15	GO:2000145	599	67	5.74347e-20	2.3621e-17	regulation of cell motility
16	GO:0048468	1470	111	8.96197e-19	3.4554e-16	cell development
17	GO:0051270	669	69	1.29344e-18	4.69365e-16	regulation of cellular component movement
18	GO:0051094	1018	88	1.62048e-18	5.55374e-16	positive regulation of developmental process
19	GO:0044772	302	45	1.76305e-18	5.72434e-16	mitotic cell cycle phase transition
20	GO:0044770	306	45	2.97791e-18	9.18536e-16	cell cycle phase transition
21	GO:0051240	1232	98	4.33714e-18	1.27409e-15	positive regulation of multicellular organismal process
22	GO:0048699	1218	97	6.10664e-18	1.71236e-15	generation of neurons
23	GO:0043067	1270	97	9.7481e-17	2.61461e-14	regulation of programmed cell death
24	GO:0051726	877	77	1.21195e-16	3.11522e-14	regulation of cell cycle
25	GO:0042325	1162	91	2.15197e-16	5.3102e-14	regulation of phosphorylation
26	GO:0033043	1011	83	3.60044e-16	8.54273e-14	regulation of organelle organization
27	GO:0045595	1343	99	4.64084e-16	1.06035e-13	regulation of cell differentiation
28	GO:0071495	938	79	4.895e-16	1.07847e-13	cellular response to endogenous stimulus
29	GO:0042981	1262	95	5.36482e-16	1.14123e-13	regulation of apoptotic process
30	GO:0010941	1347	99	5.63453e-16	1.15865e-13	regulation of cell death
31	GO:0007067	327	43	1.10632e-15	2.20157e-13	mitotic nuclear division
32	GO:0033993	729	66	5.12239e-15	9.87501e-13	response to lipid
33	GO:0030182	901	75	5.43969e-15	1.01689e-12	neuron differentiation
34	GO:0001932	1083	84	6.22353e-15	1.12921e-12	regulation of protein phosphorylation
35	GO:0031399	1448	101	8.27675e-15	1.45884e-12	regulation of protein modification process
36	GO:0060429	903	74	1.89016e-14	3.14069e-12	epithelium development
37	GO:0051301	449	49	1.90472e-14	3.14069e-12	cell division
38	GO:0048732	385	45	1.93461e-14	3.14069e-12	gland development
39	GO:0009887	809	69	2.26851e-14	3.58831e-12	organ morphogenesis
40	GO:0007088	121	25	3.874e-14	5.97467e-12	regulation of mitotic nuclear division
41	GO:1901701	743	65	4.21857e-14	6.34741e-12	cellular response to oxygen-containing compound
42	GO:0048545	383	44	7.05933e-14	1.03688e-11	response to steroid hormone
43	GO:0051248	949	75	8.03024e-14	1.15206e-11	negative regulation of protein metabolic process
44	GO:0051130	1057	80	1.10654e-13	1.55141e-11	positive regulation of cellular component organization
45	GO:0060284	704	62	1.26704e-13	1.72452e-11	regulation of cell development
46	GO:0008284	742	64	1.28591e-13	1.72452e-11	positive regulation of cell proliferation
47	GO:1901698	800	67	1.32109e-13	1.734e-11	response to nitrogen compound
48	GO:0051338	820	68	1.36659e-13	1.75635e-11	regulation of transferase activity
49	GO:0000904	615	57	1.57614e-13	1.98432e-11	cell morphogenesis involved in differentiation
50	GO:0019220	1377	94	2.94694e-13	3.63593e-11	regulation of phosphate metabolic process
51	GO:0051302	247	34	3.06227e-13	3.70414e-11	regulation of cell division
52	GO:0007167	855	69	3.26447e-13	3.87279e-11	enzyme linked receptor protein signaling pathway
53	GO:0006928	1211	86	4.14966e-13	4.83005e-11	movement of cell or subcellular component
54	GO:0051129	523	51	4.63943e-13	5.30012e-11	negative regulation of cellular component organization
55	GO:0001655	280	36	4.92592e-13	5.52509e-11	urogenital system development
56	GO:0051174	1390	94	5.09702e-13	5.61492e-11	regulation of phosphorus metabolic process
57	GO:0031175	617	56	6.16912e-13	6.67672e-11	neuron projection development
58	GO:0033554	1487	98	7.02497e-13	7.37288e-11	cellular response to stress
59	GO:0040013	226	32	7.05138e-13	7.37288e-11	negative regulation of locomotion
60	GO:0010564	496	49	8.40057e-13	8.63719e-11	regulation of cell cycle process
61	GO:0009628	1026	76	1.4378e-12	1.45406e-10	response to abiotic stimulus
62	GO:0045597	746	62	1.61778e-12	1.60969e-10	positive regulation of cell differentiation
63	GO:1902531	1267	87	1.88177e-12	1.84264e-10	regulation of intracellular signal transduction
64	GO:0032269	888	69	1.92869e-12	1.85908e-10	negative regulation of cellular protein metabolic process
65	GO:0051783	145	25	2.84206e-12	2.69733e-10	regulation of nuclear division
66	GO:0030879	122	23	3.09892e-12	2.89655e-10	mammary gland development
67	GO:0008285	608	54	3.81946e-12	3.47762e-10	negative regulation of cell proliferation
68	GO:0042493	396	42	3.83333e-12	3.47762e-10	response to drug
69	GO:0009611	705	59	4.3709e-12	3.88411e-10	response to wounding
70	GO:0048666	744	61	4.40732e-12	3.88411e-10	neuron development
71	GO:0043069	785	63	4.82837e-12	4.19524e-10	negative regulation of programmed cell death
72	GO:0097305	303	36	5.21497e-12	4.46821e-10	response to alcohol
73	GO:0010243	728	60	5.38467e-12	4.55041e-10	response to organonitrogen compound
74	GO:0007346	435	44	5.82467e-12	4.85573e-10	regulation of mitotic cell cycle
75	GO:0050678	260	33	6.69831e-12	5.50958e-10	regulation of epithelial cell proliferation
76	GO:0031327	1278	86	7.51567e-12	6.10055e-10	negative regulation of cellular biosynthetic process
77	GO:0022612	105	21	8.34715e-12	6.68748e-10	gland morphogenesis
78	GO:2000113	1172	81	8.73312e-12	6.82292e-10	negative regulation of cellular macromolecule biosynthetic process
79	GO:0044092	1001	73	8.73741e-12	6.82292e-10	negative regulation of molecular function
80	GO:0072001	248	32	9.00056e-12	6.94055e-10	renal system development
81	GO:0000280	407	42	9.37882e-12	7.14295e-10	nuclear division
82	GO:0060548	839	65	1.01611e-11	7.64437e-10	negative regulation of cell death
83	GO:0043549	682	57	1.08823e-11	8.08834e-10	regulation of kinase activity
84	GO:0042326	359	39	1.10226e-11	8.09508e-10	negative regulation of phosphorylation
85	GO:0009790	883	67	1.20055e-11	8.71319e-10	embryo development
86	GO:0008283	629	54	1.41652e-11	1.0161e-09	cell proliferation
87	GO:0000082	169	26	1.53624e-11	1.07694e-09	G1/S transition of mitotic cell cycle
88	GO:0044843	169	26	1.53624e-11	1.07694e-09	cell cycle G1/S phase transition
89	GO:0009890	1299	86	1.76426e-11	1.22289e-09	negative regulation of biosynthetic process
90	GO:0048285	433	43	1.86711e-11	1.2798e-09	organelle fission
91	GO:0035295	544	49	2.41996e-11	1.64052e-09	tube development
92	GO:0000819	79	18	2.5896e-11	1.73644e-09	sister chromatid segregation
93	GO:0051782	70	17	3.10206e-11	2.0577e-09	negative regulation of cell division
94	GO:0043066	780	61	3.14776e-11	2.0658e-09	negative regulation of apoptotic process
95	GO:0000070	71	17	3.96268e-11	2.57324e-09	mitotic sister chromatid segregation
96	GO:0051172	1298	85	4.11334e-11	2.64325e-09	negative regulation of nitrogen compound metabolic process
97	GO:0010942	554	49	4.60996e-11	2.93184e-09	positive regulation of cell death
98	GO:0030155	536	48	4.77245e-11	3.00421e-09	regulation of cell adhesion
99	GO:0031099	139	23	5.06614e-11	3.1315e-09	regeneration
100	GO:0010720	429	42	5.07619e-11	3.1315e-09	positive regulation of cell development
101	GO:0060322	652	54	5.51775e-11	3.3702e-09	head development
102	GO:0010629	1306	85	5.62014e-11	3.39908e-09	negative regulation of gene expression
103	GO:0001822	236	30	5.90044e-11	3.53396e-09	kidney development
104	GO:0051271	208	28	6.63951e-11	3.93838e-09	negative regulation of cellular component movement
105	GO:0043068	523	47	6.79618e-11	3.99292e-09	positive regulation of programmed cell death
106	GO:0010558	1222	81	6.96812e-11	4.05532e-09	negative regulation of macromolecule biosynthetic process
107	GO:0051983	64	16	7.37236e-11	4.25048e-09	regulation of chromosome segregation
108	GO:0048585	1202	80	7.61271e-11	4.32785e-09	negative regulation of response to stimulus
109	GO:0072358	737	58	7.77971e-11	4.32785e-09	cardiovascular system development
110	GO:0072359	737	58	7.77971e-11	4.32785e-09	circulatory system development
111	GO:0023057	1071	74	7.78719e-11	4.32785e-09	negative regulation of signaling
112	GO:0007059	182	26	8.41951e-11	4.6375e-09	chromosome segregation
113	GO:0032270	1189	79	1.1012e-10	6.01179e-09	positive regulation of cellular protein metabolic process
114	GO:0010648	1080	74	1.14265e-10	6.18332e-09	negative regulation of cell communication
115	GO:1901987	258	31	1.20035e-10	6.43911e-09	regulation of cell cycle phase transition
116	GO:0030336	185	26	1.21871e-10	6.48122e-09	negative regulation of cell migration
117	GO:0040007	389	39	1.25128e-10	6.55546e-09	growth
118	GO:0000902	869	64	1.25392e-10	6.55546e-09	cell morphogenesis
119	GO:0009967	1194	79	1.34495e-10	6.97224e-09	positive regulation of signal transduction
120	GO:0007169	649	53	1.40605e-10	7.22826e-09	transmembrane receptor protein tyrosine kinase signaling pathway
121	GO:0043065	519	46	1.72834e-10	8.81169e-09	positive regulation of apoptotic process
122	GO:0045859	637	52	2.14654e-10	1.08541e-08	regulation of protein kinase activity
123	GO:0051247	1274	82	2.20656e-10	1.10669e-08	positive regulation of protein metabolic process
124	GO:1901652	432	41	2.2511e-10	1.11528e-08	response to peptide
125	GO:0023056	1320	84	2.25984e-10	1.11528e-08	positive regulation of signaling
126	GO:0070482	281	32	2.42355e-10	1.18658e-08	response to oxygen levels
127	GO:0042060	640	52	2.5387e-10	1.23317e-08	wound healing
128	GO:0009968	970	68	2.66196e-10	1.28294e-08	negative regulation of signal transduction
129	GO:0061180	60	15	2.9002e-10	1.38693e-08	mammary gland epithelium development
130	GO:0030030	910	65	3.17417e-10	1.50627e-08	cell projection organization
131	GO:0048878	785	59	3.20845e-10	1.51091e-08	chemical homeostasis
132	GO:2000146	194	26	3.52856e-10	1.64907e-08	negative regulation of cell motility
133	GO:0043086	768	58	3.81531e-10	1.76967e-08	negative regulation of catalytic activity
134	GO:0043627	195	26	3.95478e-10	1.82068e-08	response to estrogen
135	GO:0061564	477	43	4.10127e-10	1.87413e-08	axon development
136	GO:0071417	459	42	4.17713e-10	1.89476e-08	cellular response to organonitrogen compound
137	GO:1901990	241	29	4.62409e-10	2.08219e-08	regulation of mitotic cell cycle phase transition
138	GO:0045786	425	40	4.81101e-10	2.14117e-08	negative regulation of cell cycle
139	GO:0048667	498	44	4.82448e-10	2.14117e-08	cell morphogenesis involved in neuron differentiation
140	GO:0001666	257	30	4.86822e-10	2.14515e-08	response to hypoxia
141	GO:1901699	500	44	5.47426e-10	2.39508e-08	cellular response to nitrogen compound
142	GO:0010647	1439	88	5.92396e-10	2.57358e-08	positive regulation of cell communication
143	GO:0022603	798	59	6.03045e-10	2.60153e-08	regulation of anatomical structure morphogenesis
144	GO:0001933	326	34	7.01257e-10	2.99212e-08	negative regulation of protein phosphorylation
145	GO:0036293	261	30	7.08368e-10	2.99212e-08	response to decreased oxygen levels
146	GO:0000075	215	27	7.10853e-10	2.99212e-08	cell cycle checkpoint
147	GO:0031400	542	46	7.12986e-10	2.99212e-08	negative regulation of protein modification process
148	GO:0030855	472	42	9.77572e-10	4.07476e-08	epithelial cell differentiation
149	GO:0048812	510	44	1.01793e-09	4.21452e-08	neuron projection morphogenesis
150	GO:0010563	473	42	1.04211e-09	4.25747e-08	negative regulation of phosphorus metabolic process
151	GO:0045936	473	42	1.04211e-09	4.25747e-08	negative regulation of phosphate metabolic process
152	GO:0045934	1207	77	1.25126e-09	5.0783e-08	negative regulation of nucleobase-containing compound metabolic process
153	GO:0032989	945	65	1.47103e-09	5.93122e-08	cellular component morphogenesis
154	GO:0008219	1034	69	1.57231e-09	6.29842e-08	cell death
155	GO:0006271	32	11	1.65857e-09	6.6011e-08	DNA strand elongation involved in DNA replication
156	GO:0045892	1037	69	1.77352e-09	7.01337e-08	negative regulation of transcription, DNA-templated
157	GO:0016265	1039	69	1.92111e-09	7.54861e-08	death
158	GO:0010639	274	30	2.27209e-09	8.87121e-08	negative regulation of organelle organization
159	GO:0007155	891	62	2.32396e-09	9.01669e-08	cell adhesion
160	GO:0042592	1203	76	2.49553e-09	9.62182e-08	homeostatic process
161	GO:0040011	1091	71	2.57991e-09	9.88537e-08	locomotion
162	GO:0033044	198	25	2.71747e-09	1.03482e-07	regulation of chromosome organization
163	GO:0022610	895	62	2.76057e-09	1.03841e-07	biological adhesion
164	GO:0051241	895	62	2.76057e-09	1.03841e-07	negative regulation of multicellular organismal process
165	GO:0048589	310	32	2.88587e-09	1.07247e-07	developmental growth
166	GO:0051348	310	32	2.88587e-09	1.07247e-07	negative regulation of transferase activity
167	GO:0002009	417	38	3.2482e-09	1.19989e-07	morphogenesis of an epithelium
168	GO:2000107	42	12	3.34323e-09	1.22764e-07	negative regulation of leukocyte apoptotic process
169	GO:0022616	34	11	3.47582e-09	1.26878e-07	DNA strand elongation
170	GO:0032870	512	43	3.57523e-09	1.29739e-07	cellular response to hormone stimulus
171	GO:0006270	27	10	3.99215e-09	1.44021e-07	DNA replication initiation
172	GO:0050878	632	49	4.02986e-09	1.44536e-07	regulation of body fluid levels
173	GO:0016477	698	52	5.16237e-09	1.84085e-07	cell migration
174	GO:0051098	252	28	5.62207e-09	1.99325e-07	regulation of binding
175	GO:0071900	408	37	5.98089e-09	2.10835e-07	regulation of protein serine/threonine kinase activity
176	GO:0060562	303	31	6.32068e-09	2.21547e-07	epithelial tube morphogenesis
177	GO:0044087	601	47	6.46208e-09	2.25224e-07	regulation of cellular component biogenesis
178	GO:0001525	287	30	6.75694e-09	2.33047e-07	angiogenesis
179	GO:1903507	1049	68	6.76211e-09	2.33047e-07	negative regulation of nucleic acid-templated transcription
180	GO:0007264	623	48	7.13779e-09	2.44628e-07	small GTPase mediated signal transduction
181	GO:0030071	45	12	7.98587e-09	2.72181e-07	regulation of mitotic metaphase/anaphase transition
182	GO:0030198	341	33	8.23492e-09	2.79127e-07	extracellular matrix organization
183	GO:0033673	209	25	8.32039e-09	2.80484e-07	negative regulation of kinase activity
184	GO:0030335	324	32	8.50009e-09	2.84984e-07	positive regulation of cell migration
185	GO:0006915	989	65	8.8221e-09	2.93625e-07	apoptotic process
186	GO:0043062	342	33	8.853e-09	2.93625e-07	extracellular structure organization
187	GO:0035239	343	33	9.51452e-09	3.13877e-07	tube morphogenesis
188	GO:0007420	609	47	9.77716e-09	3.20826e-07	brain development
189	GO:2000377	138	20	9.89486e-09	3.2297e-07	regulation of reactive oxygen species metabolic process
190	GO:0051960	630	48	1.01725e-08	3.30287e-07	regulation of nervous system development
191	GO:1902099	46	12	1.05024e-08	3.3921e-07	regulation of metaphase/anaphase transition of cell cycle
192	GO:1902679	1062	68	1.10429e-08	3.54812e-07	negative regulation of RNA biosynthetic process
193	GO:0012501	998	65	1.25043e-08	3.98291e-07	programmed cell death
194	GO:0043434	401	36	1.25253e-08	3.98291e-07	response to peptide hormone
195	GO:0000086	140	20	1.27264e-08	4.00558e-07	G2/M transition of mitotic cell cycle
196	GO:0044839	140	20	1.27264e-08	4.00558e-07	cell cycle G2/M phase transition
197	GO:0007409	459	39	1.41411e-08	4.42823e-07	axonogenesis
198	GO:0010557	1467	85	1.51242e-08	4.71219e-07	positive regulation of macromolecule biosynthetic process
199	GO:2000147	333	32	1.64319e-08	5.09389e-07	positive regulation of cell motility
200	GO:0031401	961	63	1.67228e-08	5.15814e-07	positive regulation of protein modification process
201	GO:0003158	79	15	1.70484e-08	5.2324e-07	endothelium development
202	GO:0071822	1305	78	1.72085e-08	5.25542e-07	protein complex subunit organization
203	GO:0009991	425	37	1.77036e-08	5.37999e-07	response to extracellular stimulus
204	GO:0048729	542	43	1.91771e-08	5.7992e-07	tissue morphogenesis
205	GO:0098813	117	18	2.08726e-08	6.28112e-07	nuclear chromosome segregation
206	GO:0001568	428	37	2.12934e-08	6.34584e-07	blood vessel development
207	GO:0098602	428	37	2.12934e-08	6.34584e-07	single organism cell adhesion
208	GO:0071407	338	32	2.34339e-08	6.95018e-07	cellular response to organic cyclic compound
209	GO:0050767	546	43	2.37238e-08	7.0025e-07	regulation of neurogenesis
210	GO:0042327	774	54	2.44736e-08	7.18941e-07	positive regulation of phosphorylation
211	GO:0098771	489	40	2.64003e-08	7.71864e-07	inorganic ion homeostasis
212	GO:0007010	756	53	2.83094e-08	8.23776e-07	cytoskeleton organization
213	GO:0006461	887	59	2.9505e-08	8.50543e-07	protein complex assembly
214	GO:0070271	887	59	2.9505e-08	8.50543e-07	protein complex biogenesis
215	GO:0031667	397	35	3.15816e-08	9.06172e-07	response to nutrient levels
216	GO:0002520	552	43	3.249e-08	9.2792e-07	immune system development
217	GO:0060341	1092	68	3.28503e-08	9.33886e-07	regulation of cellular localization
218	GO:0048514	361	33	3.30755e-08	9.35977e-07	blood vessel morphogenesis
219	GO:0070848	614	46	3.46282e-08	9.75441e-07	response to growth factor
220	GO:0051674	761	53	3.5166e-08	9.86087e-07	localization of cell
221	GO:0048870	762	53	3.6714e-08	1.02484e-06	cell motility
222	GO:0010035	400	35	3.81186e-08	1.05925e-06	response to inorganic substance
223	GO:0051253	1097	68	3.91803e-08	1.08387e-06	negative regulation of RNA metabolic process
224	GO:0001934	743	52	4.06811e-08	1.12037e-06	positive regulation of protein phosphorylation
225	GO:1904029	136	19	4.24545e-08	1.16401e-06	regulation of cyclin-dependent protein kinase activity
226	GO:0051493	366	33	4.59934e-08	1.25546e-06	regulation of cytoskeleton organization
227	GO:0000083	26	9	4.85822e-08	1.32028e-06	regulation of transcription involved in G1/S transition of mitotic cell cycle
228	GO:1901653	313	30	4.89514e-08	1.32448e-06	cellular response to peptide
229	GO:0030162	705	50	4.95577e-08	1.33503e-06	regulation of proteolysis
230	GO:0019725	604	45	5.76529e-08	1.54635e-06	cellular homeostasis
231	GO:0001775	585	44	6.19511e-08	1.65444e-06	cell activation
232	GO:0072073	126	18	6.77949e-08	1.8027e-06	kidney epithelium development
233	GO:0040008	587	44	6.83169e-08	1.80878e-06	regulation of growth
234	GO:0048608	391	34	6.94667e-08	1.83137e-06	reproductive structure development
235	GO:0001944	449	37	7.34579e-08	1.92835e-06	vasculature development
236	GO:0051272	338	31	8.01751e-08	2.09576e-06	positive regulation of cellular component movement
237	GO:1902533	760	52	8.3975e-08	2.18583e-06	positive regulation of intracellular signal transduction
238	GO:0055082	491	39	8.62905e-08	2.23666e-06	cellular chemical homeostasis
239	GO:0061458	395	34	8.8759e-08	2.29102e-06	reproductive system development
240	GO:0050801	512	40	9.16882e-08	2.35677e-06	ion homeostasis
241	GO:0071363	595	44	1.00476e-07	2.56694e-06	cellular response to growth factor stimulus
242	GO:0009636	158	20	1.00697e-07	2.56694e-06	response to toxic substance
243	GO:0051093	789	53	1.13282e-07	2.87587e-06	negative regulation of developmental process
244	GO:0007162	206	23	1.18378e-07	2.99291e-06	negative regulation of cell adhesion
245	GO:0031344	419	35	1.19526e-07	3.00962e-06	regulation of cell projection organization
246	GO:0048754	145	19	1.20529e-07	3.01029e-06	branching morphogenesis of an epithelial tube
247	GO:0050679	145	19	1.20529e-07	3.01029e-06	positive regulation of epithelial cell proliferation
248	GO:1901654	131	18	1.24458e-07	3.0959e-06	response to ketone
249	GO:0040017	345	31	1.272e-07	3.15139e-06	positive regulation of locomotion
250	GO:0006974	642	46	1.28937e-07	3.18165e-06	cellular response to DNA damage stimulus
251	GO:0000122	707	49	1.36777e-07	3.36167e-06	negative regulation of transcription from RNA polymerase II promoter
252	GO:0060443	47	11	1.4668e-07	3.59074e-06	mammary gland morphogenesis
253	GO:0051254	1351	77	1.53263e-07	3.73707e-06	positive regulation of RNA metabolic process
254	GO:0030097	483	38	1.61632e-07	3.92561e-06	hemopoiesis
255	GO:0010770	148	19	1.67431e-07	4.05053e-06	positive regulation of cell morphogenesis involved in differentiation
256	GO:0045446	69	13	1.6889e-07	4.05856e-06	endothelial cell differentiation
257	GO:0006469	194	22	1.69079e-07	4.05856e-06	negative regulation of protein kinase activity
258	GO:0009894	756	51	1.74234e-07	4.16609e-06	regulation of catabolic process
259	GO:0007596	505	39	1.79633e-07	4.26213e-06	blood coagulation
260	GO:0050817	505	39	1.79633e-07	4.26213e-06	coagulation
261	GO:0031589	149	19	1.86446e-07	4.39003e-06	cell-substrate adhesion
262	GO:0031960	149	19	1.86446e-07	4.39003e-06	response to corticosteroid
263	GO:0007584	164	20	1.87192e-07	4.39083e-06	response to nutrient
264	GO:0034097	588	43	1.91714e-07	4.47987e-06	response to cytokine
265	GO:0010769	280	27	2.02528e-07	4.7147e-06	regulation of cell morphogenesis involved in differentiation
266	GO:0048534	529	40	2.17427e-07	5.04251e-06	hematopoietic or lymphoid organ development
267	GO:0001763	181	21	2.18422e-07	5.04661e-06	morphogenesis of a branching structure
268	GO:0007599	509	39	2.2016e-07	5.06546e-06	hemostasis
269	GO:0006260	197	22	2.21565e-07	5.06546e-06	DNA replication
270	GO:0032434	136	18	2.21701e-07	5.06546e-06	regulation of proteasomal ubiquitin-dependent protein catabolic process
271	GO:0031329	658	46	2.61796e-07	5.95948e-06	regulation of cellular catabolic process
272	GO:0007417	792	52	3.04784e-07	6.90342e-06	central nervous system development
273	GO:0043085	1302	74	3.06094e-07	6.90342e-06	positive regulation of catalytic activity
274	GO:0030278	169	20	3.0662e-07	6.90342e-06	regulation of ossification
275	GO:0031100	73	13	3.36475e-07	7.54805e-06	organ regeneration
276	GO:0061138	171	20	3.71449e-07	8.30243e-06	morphogenesis of a branching epithelium
277	GO:0051052	271	26	3.75248e-07	8.35706e-06	regulation of DNA metabolic process
278	GO:0051384	141	18	3.84098e-07	8.52339e-06	response to glucocorticoid
279	GO:0010562	888	56	3.88618e-07	8.56208e-06	positive regulation of phosphorus metabolic process
280	GO:0045937	888	56	3.88618e-07	8.56208e-06	positive regulation of phosphate metabolic process
281	GO:2001233	365	31	4.41168e-07	9.68528e-06	regulation of apoptotic signaling pathway
282	GO:0048858	692	47	4.44332e-07	9.72015e-06	cell projection morphogenesis
283	GO:0010965	42	10	4.57539e-07	9.9737e-06	regulation of mitotic sister chromatid separation
284	GO:1902680	1317	74	4.74828e-07	1.03141e-05	positive regulation of RNA biosynthetic process
285	GO:0045893	1294	73	4.91815e-07	1.06084e-05	positive regulation of transcription, DNA-templated
286	GO:1903508	1294	73	4.91815e-07	1.06084e-05	positive regulation of nucleic acid-templated transcription
287	GO:0045321	369	31	5.587e-07	1.19815e-05	leukocyte activation
288	GO:0045664	447	35	5.59358e-07	1.19815e-05	regulation of neuron differentiation
289	GO:0009792	591	42	5.71186e-07	1.21848e-05	embryo development ending in birth or egg hatching
290	GO:0010038	277	26	5.72798e-07	1.21848e-05	response to metal ion
291	GO:0007052	43	10	5.79757e-07	1.22066e-05	mitotic spindle organization
292	GO:0033045	43	10	5.79757e-07	1.22066e-05	regulation of sister chromatid segregation
293	GO:0033047	43	10	5.79757e-07	1.22066e-05	regulation of mitotic sister chromatid segregation
294	GO:0055123	145	18	5.85195e-07	1.22791e-05	digestive system development
295	GO:0051276	811	52	6.27203e-07	1.3116e-05	chromosome organization
296	GO:0010810	161	19	6.30756e-07	1.31457e-05	regulation of cell-substrate adhesion
297	GO:0010948	227	23	6.78898e-07	1.41014e-05	negative regulation of cell cycle process
298	GO:0055065	431	34	6.85029e-07	1.4181e-05	metal ion homeostasis
299	GO:0051962	392	32	6.92906e-07	1.42961e-05	positive regulation of nervous system development
300	GO:0071345	493	37	7.46103e-07	1.52685e-05	cellular response to cytokine stimulus
301	GO:1904030	78	13	7.46162e-07	1.52685e-05	negative regulation of cyclin-dependent protein kinase activity
302	GO:0071375	299	27	7.47463e-07	1.52685e-05	cellular response to peptide hormone stimulus
303	GO:0048565	134	17	8.80967e-07	1.79362e-05	digestive tract development
304	GO:0000727	4	4	9.14111e-07	1.85498e-05	double-strand break repair via break-induced replication
305	GO:0007017	457	35	9.35298e-07	1.89176e-05	microtubule-based process
306	GO:0032844	340	29	9.50457e-07	1.91613e-05	regulation of homeostatic process
307	GO:0032990	711	47	9.54011e-07	1.91703e-05	cell part morphogenesis
308	GO:0048145	80	13	1.00759e-06	2.01451e-05	regulation of fibroblast proliferation
309	GO:0002683	341	29	1.00905e-06	2.01451e-05	negative regulation of immune system process
310	GO:0043009	584	41	1.06566e-06	2.12066e-05	chordate embryonic development
311	GO:0070229	27	8	1.07322e-06	2.12885e-05	negative regulation of lymphocyte apoptotic process
312	GO:0045930	216	22	1.08311e-06	2.14158e-05	negative regulation of mitotic cell cycle
313	GO:0060416	36	9	1.1092e-06	2.18615e-05	response to growth hormone
314	GO:0043408	564	40	1.12107e-06	2.20251e-05	regulation of MAPK cascade
315	GO:0045839	46	10	1.13352e-06	2.2199e-05	negative regulation of mitotic nuclear division
316	GO:0003006	565	40	1.17188e-06	2.27989e-05	developmental process involved in reproduction
317	GO:0051784	57	11	1.17288e-06	2.27989e-05	negative regulation of nuclear division
318	GO:0032355	122	16	1.17524e-06	2.27989e-05	response to estradiol
319	GO:0044089	325	28	1.19846e-06	2.31041e-05	positive regulation of cellular component biogenesis
320	GO:0097190	325	28	1.19846e-06	2.31041e-05	apoptotic signaling pathway
321	GO:0009895	184	20	1.20288e-06	2.3117e-05	negative regulation of catabolic process
322	GO:0007507	422	33	1.21231e-06	2.32259e-05	heart development
323	GO:0051050	808	51	1.28064e-06	2.4459e-05	positive regulation of transport
324	GO:0072006	109	15	1.36123e-06	2.59181e-05	nephron development
325	GO:0002521	272	25	1.38684e-06	2.63244e-05	leukocyte differentiation
326	GO:0051985	37	9	1.42569e-06	2.69787e-05	negative regulation of chromosome segregation
327	GO:0090068	237	23	1.44062e-06	2.71779e-05	positive regulation of cell cycle process
328	GO:0032886	139	17	1.48035e-06	2.78424e-05	regulation of microtubule-based process
329	GO:0045931	110	15	1.53179e-06	2.85487e-05	positive regulation of mitotic cell cycle
330	GO:0046660	110	15	1.53179e-06	2.85487e-05	female sex differentiation
331	GO:2000736	110	15	1.53179e-06	2.85487e-05	regulation of stem cell differentiation
332	GO:0071453	125	16	1.63239e-06	3.03319e-05	cellular response to oxygen levels
333	GO:0016337	408	32	1.64935e-06	3.0555e-05	single organismal cell-cell adhesion
334	GO:0046545	97	14	1.70753e-06	3.15383e-05	development of primary female sexual characteristics
335	GO:0006261	84	13	1.78626e-06	3.28939e-05	DNA-dependent DNA replication
336	GO:0045787	296	26	2.00681e-06	3.68453e-05	positive regulation of cell cycle
337	GO:0065003	1078	62	2.05137e-06	3.75516e-05	macromolecular complex assembly
338	GO:0007411	373	30	2.0904e-06	3.80403e-05	axon guidance
339	GO:0097485	373	30	2.0904e-06	3.80403e-05	neuron projection guidance
340	GO:0048646	914	55	2.10166e-06	3.81328e-05	anatomical structure formation involved in morphogenesis
341	GO:1902580	777	49	2.13422e-06	3.86099e-05	single-organism cellular localization
342	GO:0090287	225	22	2.14575e-06	3.87051e-05	regulation of cellular response to growth factor stimulus
343	GO:0051494	113	15	2.16448e-06	3.88159e-05	negative regulation of cytoskeleton organization
344	GO:0070507	113	15	2.16448e-06	3.88159e-05	regulation of microtubule cytoskeleton organization
345	GO:0031577	39	9	2.29777e-06	4.10868e-05	spindle checkpoint
346	GO:0032880	848	52	2.34475e-06	4.17338e-05	regulation of protein localization
347	GO:0048511	280	25	2.34748e-06	4.17338e-05	rhythmic process
348	GO:0042177	114	15	2.42229e-06	4.2817e-05	negative regulation of protein catabolic process
349	GO:0071456	114	15	2.42229e-06	4.2817e-05	cellular response to hypoxia
350	GO:0010638	582	40	2.43962e-06	4.3e-05	positive regulation of organelle organization
351	GO:0055080	477	35	2.47875e-06	4.35653e-05	cation homeostasis
352	GO:0048568	417	32	2.62357e-06	4.59796e-05	embryonic organ development
353	GO:0072507	302	26	2.90792e-06	5.08185e-05	divalent inorganic cation homeostasis
354	GO:0007093	162	18	2.97686e-06	5.18763e-05	mitotic cell cycle checkpoint
355	GO:0001889	116	15	3.02185e-06	5.23647e-05	liver development
356	GO:0036294	116	15	3.02185e-06	5.23647e-05	cellular response to decreased oxygen levels
357	GO:0001936	88	13	3.05963e-06	5.28707e-05	regulation of endothelial cell proliferation
358	GO:0017015	102	14	3.14896e-06	5.41009e-05	regulation of transforming growth factor beta receptor signaling pathway
359	GO:1903844	102	14	3.14896e-06	5.41009e-05	regulation of cellular response to transforming growth factor beta stimulus
360	GO:0030522	179	19	3.15713e-06	5.41009e-05	intracellular receptor signaling pathway
361	GO:0060433	9	5	3.19815e-06	5.46521e-05	bronchus development
362	GO:0045137	196	20	3.22252e-06	5.47066e-05	development of primary sexual characteristics
363	GO:0061448	196	20	3.22252e-06	5.47066e-05	connective tissue development
364	GO:0042176	401	31	3.22795e-06	5.47066e-05	regulation of protein catabolic process
365	GO:0002682	1239	68	3.24455e-06	5.48373e-05	regulation of immune system process
366	GO:0072080	76	12	3.58421e-06	6.04125e-05	nephron tubule development
367	GO:0006979	326	27	3.90665e-06	6.56678e-05	response to oxidative stress
368	GO:0072009	90	13	3.95716e-06	6.63363e-05	nephron epithelium development
369	GO:0045637	182	19	4.03914e-06	6.75271e-05	regulation of myeloid cell differentiation
370	GO:0001501	426	32	4.10667e-06	6.84529e-05	skeletal system development
371	GO:0048469	134	16	4.11676e-06	6.84529e-05	cell maturation
372	GO:2000106	77	12	4.12781e-06	6.84529e-05	regulation of leukocyte apoptotic process
373	GO:0061008	119	15	4.17106e-06	6.89847e-05	hepaticobiliary system development
374	GO:0022604	447	33	4.21367e-06	6.95005e-05	regulation of cell morphogenesis
375	GO:0060397	23	7	4.22478e-06	6.95005e-05	JAK-STAT cascade involved in growth hormone signaling pathway
376	GO:0010718	32	8	4.43377e-06	7.27444e-05	positive regulation of epithelial to mesenchymal transition
377	GO:0051347	532	37	4.45064e-06	7.27916e-05	positive regulation of transferase activity
378	GO:0048146	53	10	4.46024e-06	7.27916e-05	positive regulation of fibroblast proliferation
379	GO:0002274	91	13	4.48774e-06	7.30471e-05	myeloid leukocyte activation
380	GO:0090092	201	20	4.73832e-06	7.69229e-05	regulation of transmembrane receptor protein serine/threonine kinase signaling pathway
381	GO:0006873	410	31	5.07914e-06	8.20423e-05	cellular ion homeostasis
382	GO:0008585	92	13	5.08027e-06	8.20423e-05	female gonad development
383	GO:0060644	16	6	5.31447e-06	8.56004e-05	mammary gland epithelial cell differentiation
384	GO:1902532	371	29	5.39037e-06	8.65969e-05	negative regulation of intracellular signal transduction
385	GO:0045639	79	12	5.4366e-06	8.66789e-05	positive regulation of myeloid cell differentiation
386	GO:0061326	79	12	5.4366e-06	8.66789e-05	renal tubule development
387	GO:0060485	169	18	5.43763e-06	8.66789e-05	mesenchyme development
388	GO:0007094	33	8	5.69456e-06	9.05406e-05	mitotic spindle assembly checkpoint
389	GO:1902850	24	7	5.80544e-06	9.20662e-05	microtubule cytoskeleton organization involved in mitosis
390	GO:0006259	648	42	5.94276e-06	9.40023e-05	DNA metabolic process
391	GO:0002064	187	19	6.01377e-06	9.48823e-05	epithelial cell development
392	GO:0031953	10	5	6.23284e-06	9.80878e-05	negative regulation of protein autophosphorylation
393	GO:0010975	315	26	6.25477e-06	9.81824e-05	regulation of neuron projection development
394	GO:0007009	188	19	6.50019e-06	0.000101776	plasma membrane organization
395	GO:0007568	241	22	6.58752e-06	0.000102882	aging
396	GO:0045840	44	9	6.69409e-06	0.000104282	positive regulation of mitotic nuclear division
397	GO:0043410	396	30	6.92818e-06	0.000107657	positive regulation of MAPK cascade
398	GO:0071496	279	24	7.05436e-06	0.000109343	cellular response to external stimulus
399	GO:0033273	81	12	7.09672e-06	0.000109723	response to vitamin
400	GO:0071173	34	8	7.24575e-06	0.000111748	spindle assembly checkpoint
401	GO:0031330	140	16	7.28558e-06	0.000112082	negative regulation of cellular catabolic process
402	GO:0022602	82	12	8.08227e-06	0.000124029	ovulation cycle process
403	GO:0008406	191	19	8.17956e-06	0.00012521	gonad development
404	GO:0051781	126	15	8.4929e-06	0.000129685	positive regulation of cell division
405	GO:0007015	158	17	8.60897e-06	0.000130985	actin filament organization
406	GO:0002761	111	14	8.62049e-06	0.000130985	regulation of myeloid leukocyte differentiation
407	GO:0071560	175	18	8.86731e-06	0.000134404	cellular response to transforming growth factor beta stimulus
408	GO:1903706	302	25	8.93227e-06	0.000135057	regulation of hemopoiesis
409	GO:0045596	615	40	9.13897e-06	0.000136183	negative regulation of cell differentiation
410	GO:0033046	35	8	9.13922e-06	0.000136183	negative regulation of sister chromatid segregation
411	GO:0033048	35	8	9.13922e-06	0.000136183	negative regulation of mitotic sister chromatid segregation
412	GO:0045841	35	8	9.13922e-06	0.000136183	negative regulation of mitotic metaphase/anaphase transition
413	GO:0071174	35	8	9.13922e-06	0.000136183	mitotic spindle checkpoint
414	GO:2000816	35	8	9.13922e-06	0.000136183	negative regulation of mitotic sister chromatid separation
415	GO:0050680	112	14	9.57605e-06	0.000142332	negative regulation of epithelial cell proliferation
416	GO:0071559	176	18	9.59804e-06	0.000142332	response to transforming growth factor beta
417	GO:0001101	285	24	1.01022e-05	0.00014945	response to acid chemical
418	GO:0045598	98	13	1.03171e-05	0.000152263	regulation of fat cell differentiation
419	GO:0060396	26	7	1.04538e-05	0.000153913	growth hormone receptor signaling pathway
420	GO:0002252	405	30	1.07409e-05	0.000157763	immune effector process
421	GO:0034405	36	8	1.14335e-05	0.000167141	response to fluid shear stress
422	GO:1902100	36	8	1.14335e-05	0.000167141	negative regulation of metaphase/anaphase transition of cell cycle
423	GO:0006897	469	33	1.14991e-05	0.000167702	endocytosis
424	GO:0051101	85	12	1.17948e-05	0.000171205	regulation of DNA binding
425	GO:0051258	85	12	1.17948e-05	0.000171205	protein polymerization
426	GO:0030900	327	26	1.2154e-05	0.000176004	forebrain development
427	GO:0008630	72	11	1.26124e-05	0.000182215	intrinsic apoptotic signaling pathway in response to DNA damage
428	GO:0006875	368	28	1.28801e-05	0.000185649	cellular metal ion homeostasis
429	GO:0034330	180	18	1.30916e-05	0.00018757	cell junction organization
430	GO:2001235	180	18	1.30916e-05	0.00018757	positive regulation of apoptotic signaling pathway
431	GO:1903827	472	33	1.31047e-05	0.00018757	regulation of cellular protein localization
432	GO:0061061	430	31	1.31434e-05	0.00018769	muscle structure development
433	GO:0051054	131	15	1.36662e-05	0.000194704	positive regulation of DNA metabolic process
434	GO:0071378	27	7	1.3737e-05	0.000195262	cellular response to growth hormone stimulus
435	GO:2000738	48	9	1.41797e-05	0.000200836	positive regulation of stem cell differentiation
436	GO:0032570	37	8	1.41943e-05	0.000200836	response to progesterone
437	GO:0001701	350	27	1.43327e-05	0.000202331	in utero embryonic development
438	GO:0009314	433	31	1.50618e-05	0.000212138	response to radiation
439	GO:0006468	743	45	1.55432e-05	0.000218419	protein phosphorylation
440	GO:0006275	117	14	1.59022e-05	0.000222956	regulation of DNA replication
441	GO:0007179	133	15	1.64161e-05	0.000229639	transforming growth factor beta receptor signaling pathway
442	GO:1901888	61	10	1.65078e-05	0.0002304	regulation of cell junction assembly
443	GO:1901988	166	17	1.65758e-05	0.000230827	negative regulation of cell cycle phase transition
444	GO:0000226	314	25	1.74008e-05	0.000241769	microtubule cytoskeleton organization
445	GO:0048639	150	16	1.75611e-05	0.000242902	positive regulation of developmental growth
446	GO:0051216	150	16	1.75611e-05	0.000242902	cartilage development
447	GO:0071383	135	15	1.96449e-05	0.000271117	cellular response to steroid hormone stimulus
448	GO:0010812	50	9	2.00456e-05	0.00027603	negative regulation of cell-substrate adhesion
449	GO:0006109	152	16	2.07349e-05	0.000284885	regulation of carbohydrate metabolic process
450	GO:0006952	1286	67	2.08706e-05	0.000285934	defense response
451	GO:1901342	204	19	2.09045e-05	0.000285934	regulation of vasculature development
452	GO:0071466	169	17	2.09503e-05	0.000285934	cellular response to xenobiotic stimulus
453	GO:0001558	338	26	2.1614e-05	0.000293693	regulation of cell growth
454	GO:0050769	338	26	2.1614e-05	0.000293693	positive regulation of neurogenesis
455	GO:0034613	1040	57	2.20228e-05	0.000298591	cellular protein localization
456	GO:0048598	528	35	2.23261e-05	0.000302039	embryonic morphogenesis
457	GO:0051051	442	31	2.24529e-05	0.000303089	negative regulation of transport
458	GO:0042771	29	7	2.28765e-05	0.000307564	intrinsic apoptotic signaling pathway in response to DNA damage by p53 class mediator
459	GO:0007548	242	21	2.28841e-05	0.000307564	sex differentiation
460	GO:0072503	281	23	2.42227e-05	0.000324848	cellular divalent inorganic cation homeostasis
461	GO:0060560	106	13	2.43661e-05	0.000326062	developmental growth involved in morphogenesis
462	GO:0034109	262	22	2.44976e-05	0.000327112	homotypic cell-cell adhesion
463	GO:0030003	402	29	2.45527e-05	0.00032714	cellular cation homeostasis
464	GO:0030036	361	27	2.48135e-05	0.000329902	actin cytoskeleton organization
465	GO:0045765	189	18	2.54145e-05	0.000335967	regulation of angiogenesis
466	GO:0001938	64	10	2.55092e-05	0.000335967	positive regulation of endothelial cell proliferation
467	GO:0010717	64	10	2.55092e-05	0.000335967	regulation of epithelial to mesenchymal transition
468	GO:0030279	64	10	2.55092e-05	0.000335967	negative regulation of ossification
469	GO:0007050	138	15	2.5542e-05	0.000335967	cell cycle arrest
470	GO:0008154	40	8	2.60499e-05	0.000341919	actin polymerization or depolymerization
471	GO:1903829	302	24	2.62916e-05	0.000344359	positive regulation of cellular protein localization
472	GO:1901991	155	16	2.64513e-05	0.000345716	negative regulation of mitotic cell cycle phase transition
473	GO:0070727	1047	57	2.66136e-05	0.000346894	cellular macromolecule localization
474	GO:0001823	92	12	2.67101e-05	0.000346894	mesonephros development
475	GO:0090100	92	12	2.67101e-05	0.000346894	positive regulation of transmembrane receptor protein serine/threonine kinase signaling pathway
476	GO:0045944	926	52	2.69866e-05	0.000349749	positive regulation of transcription from RNA polymerase II promoter
477	GO:0009612	190	18	2.72809e-05	0.000352821	response to mechanical stimulus
478	GO:0045778	78	11	2.74423e-05	0.000354166	positive regulation of ossification
479	GO:0016192	1050	57	2.88393e-05	0.000371418	vesicle-mediated transport
480	GO:0030099	191	18	2.92683e-05	0.000376159	myeloid cell differentiation
481	GO:0042977	3	3	2.96311e-05	0.00038003	activation of JAK2 kinase activity
482	GO:0070201	740	44	3.00828e-05	0.000385022	regulation of establishment of protein localization
483	GO:0051090	345	26	3.06962e-05	0.00039125	regulation of sequence-specific DNA binding transcription factor activity
484	GO:0071396	345	26	3.06962e-05	0.00039125	cellular response to lipid
485	GO:0001656	79	11	3.1002e-05	0.000394333	metanephros development
486	GO:2000378	41	8	3.14937e-05	0.000399763	negative regulation of reactive oxygen species metabolic process
487	GO:0043207	627	39	3.21592e-05	0.000406537	response to external biotic stimulus
488	GO:0051707	627	39	3.21592e-05	0.000406537	response to other organism
489	GO:0048864	229	20	3.24943e-05	0.000409934	stem cell development
490	GO:1901992	53	9	3.26416e-05	0.000410951	positive regulation of mitotic cell cycle phase transition
491	GO:0009410	175	17	3.28877e-05	0.000411133	response to xenobiotic stimulus
492	GO:0045766	109	13	3.28919e-05	0.000411133	positive regulation of angiogenesis
493	GO:0051099	109	13	3.28919e-05	0.000411133	positive regulation of binding
494	GO:0010876	248	21	3.29226e-05	0.000411133	lipid localization
495	GO:0010906	94	12	3.32323e-05	0.000414161	regulation of glucose metabolic process
496	GO:0031668	211	19	3.34329e-05	0.000415508	cellular response to extracellular stimulus
497	GO:0060348	158	16	3.35213e-05	0.000415508	bone development
498	GO:0060337	66	10	3.36098e-05	0.000415508	type I interferon signaling pathway
499	GO:0071357	66	10	3.36098e-05	0.000415508	cellular response to type I interferon
500	GO:0030203	159	16	3.62238e-05	0.00044693	glycosaminoglycan metabolic process
501	GO:0009607	654	40	3.7175e-05	0.000457749	response to biotic stimulus
502	GO:0021537	213	19	3.8071e-05	0.000466977	telencephalon development
503	GO:0033674	433	30	3.80758e-05	0.000466977	positive regulation of kinase activity
504	GO:0034340	67	10	3.84239e-05	0.000468452	response to type I interferon
505	GO:0045069	67	10	3.84239e-05	0.000468452	regulation of viral genome replication
506	GO:0061333	67	10	3.84239e-05	0.000468452	renal tubule morphogenesis
507	GO:0031145	81	11	3.93305e-05	0.00047856	anaphase-promoting complex-dependent proteasomal ubiquitin-dependent protein catabolic process
508	GO:0045861	330	25	3.98408e-05	0.000482972	negative regulation of proteolysis
509	GO:0002460	111	13	3.9928e-05	0.000482972	adaptive immune response based on somatic recombination of immune receptors built from immunoglobulin superfamily domains
510	GO:0030856	111	13	3.9928e-05	0.000482972	regulation of epithelial cell differentiation
511	GO:0010675	144	15	4.21867e-05	0.000509295	regulation of cellular carbohydrate metabolic process
512	GO:0016310	991	54	4.25859e-05	0.00051311	phosphorylation
513	GO:0016049	112	13	4.39136e-05	0.000527049	cell growth
514	GO:0048762	112	13	4.39136e-05	0.000527049	mesenchymal cell differentiation
515	GO:0030029	394	28	4.40125e-05	0.00052721	actin filament-based process
516	GO:0007051	82	11	4.41718e-05	0.000528092	spindle organization
517	GO:0051893	43	8	4.52588e-05	0.000538999	regulation of focal adhesion assembly
518	GO:0090109	43	8	4.52588e-05	0.000538999	regulation of cell-substrate junction assembly
519	GO:0031572	32	7	4.5505e-05	0.000540887	G2 DNA damage checkpoint
520	GO:0052547	374	27	4.58542e-05	0.000543989	regulation of peptidase activity
521	GO:0032392	56	9	5.13754e-05	0.000607154	DNA geometric change
522	GO:1901989	56	9	5.13754e-05	0.000607154	positive regulation of cell cycle phase transition
523	GO:0071901	114	13	5.29352e-05	0.000624393	negative regulation of protein serine/threonine kinase activity
524	GO:0001885	44	8	5.38287e-05	0.000632513	endothelial cell development
525	GO:1903391	44	8	5.38287e-05	0.000632513	regulation of adherens junction organization
526	GO:0002684	759	44	5.45702e-05	0.000640006	positive regulation of immune system process
527	GO:0070486	219	19	5.5613e-05	0.000650999	leukocyte aggregation
528	GO:0042698	99	12	5.58944e-05	0.000653055	ovulation cycle
529	GO:0098609	530	34	5.61397e-05	0.000654681	cell-cell adhesion
530	GO:0051488	8	4	5.79189e-05	0.000672634	activation of anaphase-promoting complex activity
531	GO:0098739	8	4	5.79189e-05	0.000672634	import across plasma membrane
532	GO:0031669	183	17	5.80064e-05	0.000672634	cellular response to nutrient levels
533	GO:0045862	338	25	5.88516e-05	0.000681154	positive regulation of proteolysis
534	GO:0006955	1203	62	5.89869e-05	0.000681443	immune response
535	GO:0032435	57	9	5.93515e-05	0.000683096	negative regulation of proteasomal ubiquitin-dependent protein catabolic process
536	GO:0051785	57	9	5.93515e-05	0.000683096	positive regulation of nuclear division
537	GO:0051336	1154	60	6.10176e-05	0.000700964	regulation of hydrolase activity
538	GO:0006022	166	16	6.11601e-05	0.000701294	aminoglycan metabolic process
539	GO:0014031	100	12	6.17573e-05	0.000702916	mesenchymal cell development
540	GO:0016202	100	12	6.17573e-05	0.000702916	regulation of striated muscle tissue development
541	GO:0018105	100	12	6.17573e-05	0.000702916	peptidyl-serine phosphorylation
542	GO:1901861	100	12	6.17573e-05	0.000702916	regulation of muscle tissue development
543	GO:0072332	45	8	6.37075e-05	0.000723778	intrinsic apoptotic signaling pathway by p53 class mediator
544	GO:0090002	71	10	6.40219e-05	0.000726013	establishment of protein localization to plasma membrane
545	GO:0051895	15	5	6.52757e-05	0.000736171	negative regulation of focal adhesion assembly
546	GO:0051984	15	5	6.52757e-05	0.000736171	positive regulation of chromosome segregation
547	GO:1903392	15	5	6.52757e-05	0.000736171	negative regulation of adherens junction organization
548	GO:0019221	361	26	6.56014e-05	0.000738495	cytokine-mediated signaling pathway
549	GO:0043393	150	15	6.77036e-05	0.000760771	regulation of protein binding
550	GO:0048634	101	12	6.81435e-05	0.000763811	regulation of muscle organ development
551	GO:0003151	58	9	6.83456e-05	0.000763811	outflow tract morphogenesis
552	GO:0006027	58	9	6.83456e-05	0.000763811	glycosaminoglycan catabolic process
553	GO:0007098	34	7	6.89211e-05	0.000768499	centrosome cycle
554	GO:0097306	86	11	6.90142e-05	0.000768499	cellular response to alcohol
555	GO:1904018	117	13	6.94797e-05	0.000772288	positive regulation of vasculature development
556	GO:0032386	536	34	7.00063e-05	0.000776743	regulation of intracellular transport
557	GO:1902105	223	19	7.09814e-05	0.000786148	regulation of leukocyte differentiation
558	GO:0071709	24	6	7.22736e-05	0.000798038	membrane assembly
559	GO:1903363	72	10	7.23137e-05	0.000798038	negative regulation of cellular protein catabolic process
560	GO:0050000	46	8	7.50472e-05	0.000825252	chromosome localization
561	GO:0051303	46	8	7.50472e-05	0.000825252	establishment of chromosome localization
562	GO:0051100	118	13	7.59105e-05	0.00083178	negative regulation of binding
563	GO:1903510	118	13	7.59105e-05	0.00083178	mucopolysaccharide metabolic process
564	GO:0000079	87	11	7.68277e-05	0.000840337	regulation of cyclin-dependent protein serine/threonine kinase activity
565	GO:0048638	263	21	7.72203e-05	0.000843136	regulation of developmental growth
566	GO:0048863	283	22	7.81423e-05	0.000851696	stem cell differentiation
567	GO:0010721	244	20	7.92702e-05	0.000862466	negative regulation of cell development
568	GO:0045860	408	28	8.07165e-05	0.000876655	positive regulation of protein kinase activity
569	GO:0051438	119	13	8.28509e-05	0.000898255	regulation of ubiquitin-protein transferase activity
570	GO:0060603	35	7	8.38666e-05	0.000907672	mammary gland duct morphogenesis
571	GO:0001657	88	11	8.5386e-05	0.000919277	ureteric bud development
572	GO:0032680	88	11	8.5386e-05	0.000919277	regulation of tumor necrosis factor production
573	GO:0060349	88	11	8.5386e-05	0.000919277	bone morphogenesis
574	GO:0001667	136	14	8.57778e-05	0.000921887	ameboidal-type cell migration
575	GO:0000302	171	16	8.72165e-05	0.00093572	response to reactive oxygen species
576	GO:0044702	970	52	8.96123e-05	0.000959754	single organism reproductive process
577	GO:1903426	60	9	8.98005e-05	0.000960103	regulation of reactive oxygen species biosynthetic process
578	GO:0045667	104	12	9.08348e-05	0.00096948	regulation of osteoblast differentiation
579	GO:1903708	154	15	9.1443e-05	0.000974286	positive regulation of hemopoiesis
580	GO:0031579	16	5	9.25308e-05	0.000976689	membrane raft organization
581	GO:1901889	16	5	9.25308e-05	0.000976689	negative regulation of cell junction assembly
582	GO:0050768	190	17	9.2563e-05	0.000976689	negative regulation of neurogenesis
583	GO:0030261	25	6	9.26184e-05	0.000976689	chromosome condensation
584	GO:0031102	25	6	9.26184e-05	0.000976689	neuron projection regeneration
585	GO:0033260	25	6	9.26184e-05	0.000976689	nuclear DNA replication
586	GO:0044236	89	11	9.47461e-05	0.000994028	multicellular organismal metabolic process
587	GO:0072163	89	11	9.47461e-05	0.000994028	mesonephric epithelium development
588	GO:0072164	89	11	9.47461e-05	0.000994028	mesonephric tubule development
589	GO:0034341	105	12	9.97179e-05	0.00104441	response to interferon-gamma
590	GO:0001569	36	7	0.00010135	0.00105792	patterning of blood vessels
591	GO:0051310	36	7	0.00010135	0.00105792	metaphase plate congression
592	GO:0001765	9	4	0.000101696	0.00105973	membrane raft assembly
593	GO:0051297	61	9	0.000102486	0.00106383	centrosome organization
594	GO:1901799	61	9	0.000102486	0.00106383	negative regulation of proteasomal protein catabolic process
595	GO:0031110	48	8	0.000102779	0.00106383	regulation of microtubule polymerization or depolymerization
596	GO:0045428	48	8	0.000102779	0.00106383	regulation of nitric oxide biosynthetic process
597	GO:0042110	211	18	0.000107449	0.0011066	T cell activation
598	GO:0051961	211	18	0.000107449	0.0011066	negative regulation of nervous system development
599	GO:0070489	211	18	0.000107449	0.0011066	T cell aggregation
600	GO:0042976	4	3	0.000115782	0.00118451	activation of Janus kinase activity
601	GO:0043146	4	3	0.000115782	0.00118451	spindle stabilization
602	GO:0060482	4	3	0.000115782	0.00118451	lobar bronchus development
603	GO:1990086	4	3	0.000115782	0.00118451	lens fiber cell apoptotic process
604	GO:1903555	91	11	0.000116117	0.00118597	regulation of tumor necrosis factor superfamily cytokine production
605	GO:0044786	26	6	0.000117268	0.0011925	cell cycle DNA replication
606	GO:0007610	483	31	0.000117281	0.0011925	behavior
607	GO:1903362	291	22	0.000117336	0.0011925	regulation of cellular protein catabolic process
608	GO:2001234	194	17	0.000119529	0.00121087	negative regulation of apoptotic signaling pathway
609	GO:0010389	49	8	0.000119536	0.00121087	regulation of G2/M transition of mitotic cell cycle
610	GO:0071593	213	18	0.000121126	0.00122496	lymphocyte aggregation
611	GO:0022414	1083	56	0.000124677	0.00125881	reproductive process
612	GO:0031103	17	5	0.000127753	0.00128356	axon regeneration
613	GO:0070233	17	5	0.000127753	0.00128356	negative regulation of T cell apoptotic process
614	GO:1903427	17	5	0.000127753	0.00128356	negative regulation of reactive oxygen species biosynthetic process
615	GO:0046425	92	11	0.000128259	0.00128446	regulation of JAK-STAT cascade
616	GO:2001251	92	11	0.000128259	0.00128446	negative regulation of chromosome organization
617	GO:2000379	77	10	0.000128794	0.00128773	positive regulation of reactive oxygen species metabolic process
618	GO:0097193	159	15	0.000131096	0.00130863	intrinsic apoptotic signaling pathway
619	GO:0006026	63	9	0.00013239	0.00131516	aminoglycan catabolic process
620	GO:0060333	63	9	0.00013239	0.00131516	interferon-gamma-mediated signaling pathway
621	GO:0072078	63	9	0.00013239	0.00131516	nephron tubule morphogenesis
622	GO:0021700	196	17	0.000135428	0.00134102	developmental maturation
623	GO:0046822	196	17	0.000135428	0.00134102	regulation of nucleocytoplasmic transport
624	GO:0051340	125	13	0.000137171	0.0013561	regulation of ligase activity
625	GO:0042306	160	15	0.000140611	0.00138789	regulation of protein import into nucleus
626	GO:0060993	78	10	0.000143699	0.0014161	kidney morphogenesis
627	GO:0061136	216	18	0.000144511	0.00142183	regulation of proteasomal protein catabolic process
628	GO:0030041	27	6	0.000146848	0.00144252	actin filament polymerization
629	GO:0021543	143	14	0.000147148	0.00144317	pallium development
630	GO:0072331	126	13	0.000148704	0.00145603	signal transduction by p53 class mediator
631	GO:0080134	1295	64	0.000148931	0.00145603	regulation of response to stress
632	GO:0072028	64	9	0.000149879	0.00146067	nephron morphogenesis
633	GO:0072088	64	9	0.000149879	0.00146067	nephron epithelium morphogenesis
634	GO:0034599	161	15	0.000150721	0.00146425	cellular response to oxidative stress
635	GO:1904589	161	15	0.000150721	0.00146425	regulation of protein import
636	GO:0045785	317	23	0.000152779	0.00148191	positive regulation of cell adhesion
637	GO:0010256	402	27	0.000153351	0.00148512	endomembrane system organization
638	GO:0032508	51	8	0.000159846	0.00154237	DNA duplex unwinding
639	GO:1902749	51	8	0.000159846	0.00154237	regulation of cell cycle G2/M phase transition
640	GO:0022407	318	23	0.000160013	0.00154237	regulation of cell-cell adhesion
641	GO:0006268	10	4	0.000165337	0.00159121	DNA unwinding involved in DNA replication
642	GO:0042534	18	5	0.000172395	0.00165397	regulation of tumor necrosis factor biosynthetic process
643	GO:0055083	18	5	0.000172395	0.00165397	monovalent inorganic anion homeostasis
644	GO:1903707	128	13	0.000174293	0.00166959	negative regulation of hemopoiesis
645	GO:0048660	80	10	0.0001779	0.00170149	regulation of smooth muscle cell proliferation
646	GO:0010632	146	14	0.000183326	0.00175068	regulation of epithelial cell migration
647	GO:0002763	52	8	0.000183844	0.00175291	positive regulation of myeloid leukocyte differentiation
648	GO:0022617	112	12	0.000185466	0.00176565	extracellular matrix disassembly
649	GO:0019216	260	20	0.000187617	0.00178063	regulation of lipid metabolic process
650	GO:0031346	260	20	0.000187617	0.00178063	positive regulation of cell projection organization
651	GO:0090288	129	13	0.000188447	0.00178576	negative regulation of cellular response to growth factor stimulus
652	GO:0042594	183	16	0.000192667	0.00182295	response to starvation
653	GO:1902106	81	10	0.000197417	0.00186503	negative regulation of leukocyte differentiation
654	GO:0006805	165	15	0.000197736	0.00186519	xenobiotic metabolic process
655	GO:0018209	113	12	0.00020177	0.00190033	peptidyl-serine modification
656	GO:0007044	40	7	0.000203316	0.00191198	cell-substrate junction assembly
657	GO:0055074	282	21	0.000204778	0.00192279	calcium ion homeostasis
658	GO:0043523	184	16	0.0002051	0.00192289	regulation of neuron apoptotic process
659	GO:0050730	203	17	0.000206585	0.00193387	regulation of peptidyl-tyrosine phosphorylation
660	GO:0007259	53	8	0.000210725	0.00196369	JAK-STAT cascade
661	GO:0060675	53	8	0.000210725	0.00196369	ureteric bud morphogenesis
662	GO:0070228	53	8	0.000210725	0.00196369	regulation of lymphocyte apoptotic process
663	GO:0031570	148	14	0.000211498	0.00196792	DNA integrity checkpoint
664	GO:1903051	67	9	0.000214297	0.00199096	negative regulation of proteolysis involved in cellular protein catabolic process
665	GO:0007080	29	6	0.000223555	0.00207073	mitotic metaphase plate congression
666	GO:0044091	29	6	0.000223555	0.00207073	membrane biogenesis
667	GO:0045665	149	14	0.00022693	0.00209885	negative regulation of neuron differentiation
668	GO:0060749	19	5	0.000228025	0.00210267	mammary gland alveolus development
669	GO:0061377	19	5	0.000228025	0.00210267	mammary gland lobule development
670	GO:0042692	244	19	0.00023053	0.0021226	muscle cell differentiation
671	GO:0071241	132	13	0.000236976	0.0021787	cellular response to inorganic substance
672	GO:0031023	68	9	0.000240303	0.002206	microtubule organizing center organization
673	GO:0072171	54	8	0.000240745	0.00220677	mesonephric tubule morphogenesis
674	GO:0046649	307	22	0.000251049	0.00229781	lymphocyte activation
675	GO:0070293	11	4	0.000253453	0.00231294	renal absorption
676	GO:1903431	11	4	0.000253453	0.00231294	positive regulation of cell maturation
677	GO:0072659	133	13	0.000255365	0.00232695	protein localization to plasma membrane
678	GO:0043271	116	12	0.000258207	0.00234938	negative regulation of ion transport
679	GO:0002250	151	14	0.00026072	0.00236527	adaptive immune response
680	GO:0009267	151	14	0.00026072	0.00236527	cellular response to starvation
681	GO:0001541	55	8	0.000274179	0.00248349	ovarian follicle development
682	GO:0043433	134	13	0.000274959	0.00248349	negative regulation of sequence-specific DNA binding transcription factor activity
683	GO:1990778	134	13	0.000274959	0.00248349	protein localization to cell periphery
684	GO:0060541	208	17	0.000275586	0.00248551	respiratory system development
685	GO:0002040	42	7	0.000278859	0.00250689	sprouting angiogenesis
686	GO:0048678	42	7	0.000278859	0.00250689	response to axon injury
687	GO:0050731	152	14	0.000279176	0.00250689	positive regulation of peptidyl-tyrosine phosphorylation
688	GO:0050900	228	18	0.000282331	0.00252445	leukocyte migration
689	GO:1901214	228	18	0.000282331	0.00252445	regulation of neuron death
690	GO:0045636	5	3	0.000282768	0.00252445	positive regulation of melanocyte differentiation
691	GO:0051902	5	3	0.000282768	0.00252445	negative regulation of mitochondrial depolarization
692	GO:0007159	248	19	0.000283375	0.00252622	leukocyte cell-cell adhesion
693	GO:0003007	209	17	0.000291562	0.00259171	heart morphogenesis
694	GO:0048705	209	17	0.000291562	0.00259171	skeletal system morphogenesis
695	GO:0006874	269	20	0.000293731	0.00260724	cellular calcium ion homeostasis
696	GO:0002576	85	10	0.000294433	0.00260971	platelet degranulation
697	GO:0090307	20	5	0.000296322	0.00262268	mitotic spindle assembly
698	GO:2001236	153	14	0.000298742	0.00264031	regulation of extrinsic apoptotic signaling pathway
699	GO:0030518	70	9	0.000300199	0.00264561	intracellular steroid hormone receptor signaling pathway
700	GO:0070167	70	9	0.000300199	0.00264561	regulation of biomineral tissue development
701	GO:0070372	191	16	0.000313339	0.00275747	regulation of ERK1 and ERK2 cascade
702	GO:0045666	271	20	0.000323428	0.0028422	positive regulation of neuron differentiation
703	GO:0048701	43	7	0.000324281	0.00284564	embryonic cranial skeleton morphogenesis
704	GO:0001937	31	6	0.000328741	0.0028766	negative regulation of endothelial cell proliferation
705	GO:0031952	31	6	0.000328741	0.0028766	regulation of protein autophosphorylation
706	GO:0032102	231	18	0.000330935	0.0028917	negative regulation of response to external stimulus
707	GO:0007589	71	9	0.000334482	0.00291856	body fluid secretion
708	GO:0009896	445	28	0.000340689	0.00296852	positive regulation of catabolic process
709	GO:0032970	293	21	0.000343444	0.0029883	regulation of actin filament-based process
710	GO:0052548	357	24	0.000345541	0.00300231	regulation of endopeptidase activity
711	GO:0044057	401	26	0.000348491	0.00302369	regulation of system process
712	GO:0006790	315	22	0.000358399	0.00310528	sulfur compound metabolic process
713	GO:0007605	138	13	0.000366707	0.00317281	sensory perception of sound
714	GO:0031396	233	18	0.000367237	0.00317295	regulation of protein ubiquitination
715	GO:0051223	681	38	0.000370173	0.00318656	regulation of protein transport
716	GO:0007019	12	4	0.000370879	0.00318656	microtubule depolymerization
717	GO:0007076	12	4	0.000370879	0.00318656	mitotic chromosome condensation
718	GO:0097067	12	4	0.000370879	0.00318656	cellular response to thyroid hormone stimulus
719	GO:0035272	44	7	0.000375447	0.00321239	exocrine system development
720	GO:0045071	44	7	0.000375447	0.00321239	negative regulation of viral genome replication
721	GO:0071385	44	7	0.000375447	0.00321239	cellular response to glucocorticoid stimulus
722	GO:1903429	21	5	0.000379065	0.00323885	regulation of cell maturation
723	GO:0071346	88	10	0.000390926	0.00333558	cellular response to interferon-gamma
724	GO:0007623	139	13	0.000393336	0.0033515	circadian rhythm
725	GO:0006935	588	34	0.000396592	0.00336994	chemotaxis
726	GO:0042330	588	34	0.000396592	0.00336994	taxis
727	GO:0030324	176	15	0.000397667	0.00337182	lung development
728	GO:0060350	58	8	0.000397906	0.00337182	endochondral bone morphogenesis
729	GO:0051046	612	35	0.000400623	0.00339019	regulation of secretion
730	GO:1903050	276	20	0.000409409	0.00345979	regulation of proteolysis involved in cellular protein catabolic process
731	GO:0009749	122	12	0.000412003	0.00347695	response to glucose
732	GO:1900180	177	15	0.000422365	0.00355952	regulation of protein localization to nucleus
733	GO:0048013	89	10	0.000428417	0.0036056	ephrin receptor signaling pathway
734	GO:0002762	45	7	0.000432873	0.00363319	negative regulation of myeloid leukocyte differentiation
735	GO:0009948	45	7	0.000432873	0.00363319	anterior/posterior axis specification
736	GO:0010976	197	16	0.000442323	0.00370746	positive regulation of neuron projection development
737	GO:0048562	278	20	0.000449008	0.0037501	embryonic organ morphogenesis
738	GO:1903533	278	20	0.000449008	0.0037501	regulation of protein targeting
739	GO:0002449	106	11	0.000449233	0.0037501	lymphocyte mediated immunity
740	GO:0002443	141	13	0.000451548	0.00376432	leukocyte mediated immunity
741	GO:0051439	90	10	0.000468848	0.00389558	regulation of ubiquitin-protein ligase activity involved in mitotic cell cycle
742	GO:2001252	90	10	0.000468848	0.00389558	positive regulation of chromosome organization
743	GO:0048008	33	6	0.000469187	0.00389558	platelet-derived growth factor receptor signaling pathway
744	GO:0000003	862	45	0.000471006	0.00390543	reproduction
745	GO:0046903	547	32	0.000477605	0.00394859	secretion
746	GO:0001773	22	5	0.000478131	0.00394859	myeloid dendritic cell activation
747	GO:0002456	22	5	0.000478131	0.00394859	T cell mediated immunity
748	GO:0031345	107	11	0.000486988	0.00401635	negative regulation of cell projection organization
749	GO:0032835	46	7	0.000497098	0.0040888	glomerulus development
750	GO:0071384	46	7	0.000497098	0.0040888	cellular response to corticosteroid stimulus
751	GO:0030323	180	15	0.000504498	0.00414414	respiratory tube development
752	GO:0043254	281	20	0.000514642	0.00422184	regulation of protein complex assembly
753	GO:0007095	13	4	0.000522622	0.00424776	mitotic G2 DNA damage checkpoint
754	GO:0030214	13	4	0.000522622	0.00424776	hyaluronan catabolic process
755	GO:0045019	13	4	0.000522622	0.00424776	negative regulation of nitric oxide biosynthetic process
756	GO:0048552	13	4	0.000522622	0.00424776	regulation of metalloenzyme activity
757	GO:0048841	13	4	0.000522622	0.00424776	regulation of axon extension involved in axon guidance
758	GO:1904406	13	4	0.000522622	0.00424776	negative regulation of nitric oxide metabolic process
759	GO:2000479	13	4	0.000522622	0.00424776	regulation of cAMP-dependent protein kinase activity
760	GO:0009615	220	17	0.000527657	0.00428305	response to virus
761	GO:0001503	241	18	0.000549175	0.00443215	ossification
762	GO:0031334	144	13	0.000552478	0.00443215	positive regulation of protein complex assembly
763	GO:0007182	6	3	0.000552492	0.00443215	common-partner SMAD protein phosphorylation
764	GO:0031536	6	3	0.000552492	0.00443215	positive regulation of exit from mitosis
765	GO:0046898	6	3	0.000552492	0.00443215	response to cycloheximide
766	GO:0071877	6	3	0.000552492	0.00443215	regulation of adrenergic receptor signaling pathway
767	GO:0072576	6	3	0.000552492	0.00443215	liver morphogenesis
768	GO:1902913	6	3	0.000552492	0.00443215	positive regulation of neuroepithelial cell differentiation
769	GO:1904180	6	3	0.000552492	0.00443215	negative regulation of membrane depolarization
770	GO:0034333	34	6	0.000554958	0.00444039	adherens junction assembly
771	GO:0048599	34	6	0.000554958	0.00444039	oocyte development
772	GO:1903901	76	9	0.000557999	0.00445893	negative regulation of viral life cycle
773	GO:0043623	283	20	0.000562886	0.00449205	cellular protein complex assembly
774	GO:0050772	61	8	0.000563599	0.00449205	positive regulation of axonogenesis
775	GO:0043392	47	7	0.000568688	0.00452676	negative regulation of DNA binding
776	GO:0045995	109	11	0.000570488	0.00453523	regulation of embryonic development
777	GO:0045927	222	17	0.000584805	0.00464306	positive regulation of growth
778	GO:0043010	284	20	0.000588444	0.00466595	camera-type eye development
779	GO:0001836	23	5	0.000595486	0.00470968	release of cytochrome c from mitochondria
780	GO:0060444	23	5	0.000595486	0.00470968	branching involved in mammary gland duct morphogenesis
781	GO:0042063	164	14	0.000604098	0.00477168	gliogenesis
782	GO:0031331	394	25	0.000615981	0.00485735	positive regulation of cellular catabolic process
783	GO:1990267	110	11	0.000616519	0.00485735	response to transition metal nanoparticle
784	GO:0032941	62	8	0.000629816	0.00495578	secretion by tissue
785	GO:0001817	486	29	0.000634349	0.0049847	regulation of cytokine production
786	GO:0006367	244	18	0.000635107	0.0049847	transcription initiation from RNA polymerase II promoter
787	GO:0009746	128	12	0.000636875	0.00498589	response to hexose
788	GO:0048706	128	12	0.000636875	0.00498589	embryonic skeletal system development
789	GO:1903034	351	23	0.000648531	0.00507071	regulation of response to wounding
790	GO:0045646	35	6	0.000652425	0.00508183	regulation of erythrocyte differentiation
791	GO:0060428	35	6	0.000652425	0.00508183	lung epithelium development
792	GO:0061640	35	6	0.000652425	0.00508183	cytoskeleton-dependent cytokinesis
793	GO:0002573	94	10	0.000663595	0.00515582	myeloid leukocyte differentiation
794	GO:0009755	94	10	0.000663595	0.00515582	hormone-mediated signaling pathway
795	GO:0006869	225	17	0.000680463	0.00527359	lipid transport
796	GO:0045165	225	17	0.000680463	0.00527359	cell fate commitment
797	GO:0022408	129	12	0.000682867	0.0052832	negative regulation of cell-cell adhesion
798	GO:0032869	205	16	0.000683416	0.0052832	cellular response to insulin stimulus
799	GO:1903649	420	26	0.000697284	0.00538366	regulation of cytoplasmic transport
800	GO:0006629	981	49	0.000712416	0.00548379	lipid metabolic process
801	GO:0006978	14	4	0.000713808	0.00548379	DNA damage response, signal transduction by p53 class mediator resulting in transcription of p21 class mediator
802	GO:0007096	14	4	0.000713808	0.00548379	regulation of exit from mitosis
803	GO:0045655	14	4	0.000713808	0.00548379	regulation of monocyte differentiation
804	GO:0045732	226	17	0.000715192	0.00548759	positive regulation of protein catabolic process
805	GO:0010212	130	12	0.000731609	0.00559078	response to ionizing radiation
806	GO:0051235	130	12	0.000731609	0.00559078	maintenance of location
807	GO:0030511	24	5	0.000733173	0.00559078	positive regulation of transforming growth factor beta receptor signaling pathway
808	GO:0043001	24	5	0.000733173	0.00559078	Golgi to plasma membrane protein transport
809	GO:1903846	24	5	0.000733173	0.00559078	positive regulation of cellular response to transforming growth factor beta stimulus
810	GO:0050810	49	7	0.00073635	0.00560808	regulation of steroid biosynthetic process
811	GO:0032963	79	9	0.000742625	0.00564194	collagen metabolic process
812	GO:0048525	79	9	0.000742625	0.00564194	negative regulation of viral process
813	GO:0006310	187	15	0.00075072	0.00568943	DNA recombination
814	GO:0006898	187	15	0.00075072	0.00568943	receptor-mediated endocytosis
815	GO:0006366	732	39	0.000758481	0.00574119	transcription from RNA polymerase II promoter
816	GO:0003254	36	6	0.00076264	0.0057515	regulation of membrane depolarization
817	GO:0034446	36	6	0.00076264	0.0057515	substrate adhesion-dependent cell spreading
818	GO:0060325	36	6	0.00076264	0.0057515	face morphogenesis
819	GO:0060537	269	19	0.000770888	0.00580661	muscle tissue development
820	GO:0007160	113	11	0.000773556	0.00581959	cell-matrix adhesion
821	GO:0051640	334	22	0.000786967	0.00591327	organelle localization
822	GO:0006954	401	25	0.000792876	0.00595043	inflammatory response
823	GO:0032147	291	20	0.000797166	0.00597536	activation of protein kinase activity
824	GO:1903320	249	18	0.000804074	0.00601982	regulation of protein modification by small protein conjugation or removal
825	GO:0051056	209	16	0.000841122	0.00628948	regulation of small GTPase mediated signal transduction
826	GO:0071214	250	18	0.000842132	0.00628948	cellular response to abiotic stimulus
827	GO:0042542	97	10	0.00084984	0.00633937	response to hydrogen peroxide
828	GO:0006281	403	25	0.000850915	0.00633973	DNA repair
829	GO:0009743	151	13	0.000864215	0.0064233	response to carbohydrate
830	GO:0050954	151	13	0.000864215	0.0064233	sensory perception of mechanical stimulus
831	GO:0030500	65	8	0.000866936	0.00643577	regulation of bone mineralization
832	GO:0009994	37	6	0.000886696	0.00653528	oocyte differentiation
833	GO:0014910	37	6	0.000886696	0.00653528	regulation of smooth muscle cell migration
834	GO:0033865	37	6	0.000886696	0.00653528	nucleoside bisphosphate metabolic process
835	GO:0033875	37	6	0.000886696	0.00653528	ribonucleoside bisphosphate metabolic process
836	GO:0034032	37	6	0.000886696	0.00653528	purine nucleoside bisphosphate metabolic process
837	GO:0046605	37	6	0.000886696	0.00653528	regulation of centrosome cycle
838	GO:0016358	81	9	0.000891309	0.00656052	dendrite development
839	GO:0043534	25	5	0.000893312	0.00656052	blood vessel endothelial cell migration
840	GO:0060384	25	5	0.000893312	0.00656052	innervation
841	GO:0034284	133	12	0.000895619	0.00656207	response to monosaccharide
842	GO:0009411	115	11	0.00089565	0.00656207	response to UV
843	GO:0051259	382	24	0.000900244	0.00658791	protein oligomerization
844	GO:0007565	171	14	0.0009122	0.00666749	female pregnancy
845	GO:0043542	51	7	0.000940877	0.00680409	endothelial cell migration
846	GO:0007091	7	3	0.000944595	0.00680409	metaphase/anaphase transition of mitotic cell cycle
847	GO:0044784	7	3	0.000944595	0.00680409	metaphase/anaphase transition of cell cycle
848	GO:0045634	7	3	0.000944595	0.00680409	regulation of melanocyte differentiation
849	GO:0048842	7	3	0.000944595	0.00680409	positive regulation of axon extension involved in axon guidance
850	GO:0050942	7	3	0.000944595	0.00680409	positive regulation of pigment cell differentiation
851	GO:0051299	7	3	0.000944595	0.00680409	centrosome separation
852	GO:0061438	7	3	0.000944595	0.00680409	renal system vasculature morphogenesis
853	GO:0061439	7	3	0.000944595	0.00680409	kidney vasculature morphogenesis
854	GO:0070244	7	3	0.000944595	0.00680409	negative regulation of thymocyte apoptotic process
855	GO:1902669	7	3	0.000944595	0.00680409	positive regulation of axon guidance
856	GO:1903044	7	3	0.000944595	0.00680409	protein localization to membrane raft
857	GO:0002042	15	4	0.000949639	0.00680409	cell migration involved in sprouting angiogenesis
858	GO:0034616	15	4	0.000949639	0.00680409	response to laminar fluid shear stress
859	GO:0042772	15	4	0.000949639	0.00680409	DNA damage response, signal transduction resulting in transcription
860	GO:0090231	15	4	0.000949639	0.00680409	regulation of spindle checkpoint
861	GO:0097094	15	4	0.000949639	0.00680409	craniofacial suture morphogenesis
862	GO:1902275	134	12	0.000956667	0.00680716	regulation of chromatin organization
863	GO:0002457	2	2	0.000959026	0.00680716	T cell antigen processing and presentation
864	GO:0038189	2	2	0.000959026	0.00680716	neuropilin signaling pathway
865	GO:0038190	2	2	0.000959026	0.00680716	VEGF-activated neuropilin signaling pathway
866	GO:0086003	2	2	0.000959026	0.00680716	cardiac muscle cell contraction
867	GO:1902336	2	2	0.000959026	0.00680716	positive regulation of retinal ganglion cell axon guidance
868	GO:1903243	2	2	0.000959026	0.00680716	negative regulation of cardiac muscle hypertrophy in response to stress
869	GO:1903281	2	2	0.000959026	0.00680716	positive regulation of calcium:sodium antiporter activity
870	GO:0006887	274	19	0.000959998	0.00680716	exocytosis
871	GO:0007178	212	16	0.00097882	0.00691677	transmembrane receptor protein serine/threonine kinase signaling pathway
872	GO:0044706	212	16	0.00097882	0.00691677	multi-multicellular organism process
873	GO:0045926	212	16	0.00097882	0.00691677	negative regulation of growth
874	GO:0030098	192	15	0.000983439	0.00694146	lymphocyte differentiation
875	GO:0009416	318	21	0.000993088	0.00699356	response to light stimulus
876	GO:0051249	318	21	0.000993088	0.00699356	regulation of lymphocyte activation
877	GO:0010594	99	10	0.000996353	0.00700856	regulation of endothelial cell migration
878	GO:0050796	173	14	0.00102136	0.00717629	regulation of insulin secretion
879	GO:0045599	38	6	0.00102572	0.00719874	negative regulation of fat cell differentiation
880	GO:0045216	154	13	0.0010371	0.00727029	cell-cell junction organization
881	GO:0044802	646	35	0.00104496	0.00731713	single-organism membrane organization
882	GO:0014032	52	7	0.00105864	0.00738771	neural crest cell development
883	GO:0060395	52	7	0.00105864	0.00738771	SMAD protein signal transduction
884	GO:0090183	52	7	0.00105864	0.00738771	regulation of kidney development
885	GO:0001952	83	9	0.0010633	0.00740353	regulation of cell-matrix adhesion
886	GO:0050673	83	9	0.0010633	0.00740353	epithelial cell proliferation
887	GO:1901565	298	20	0.00106679	0.00741939	organonitrogen compound catabolic process
888	GO:0050773	100	10	0.00107701	0.00746431	regulation of dendrite development
889	GO:0033280	26	5	0.00107808	0.00746431	response to vitamin D
890	GO:0060351	26	5	0.00107808	0.00746431	cartilage development involved in endochondral bone morphogenesis
891	GO:0061217	26	5	0.00107808	0.00746431	regulation of mesonephros development
892	GO:0070663	174	14	0.00107993	0.00746874	regulation of leukocyte proliferation
893	GO:0006352	277	19	0.00109153	0.00754049	DNA-templated transcription, initiation
894	GO:0034329	155	13	0.00110079	0.00759592	cell junction assembly
895	GO:2000116	215	16	0.00113518	0.00782452	regulation of cysteine-type endopeptidase activity
896	GO:0044259	84	9	0.00115885	0.00797875	multicellular organismal macromolecule metabolic process
897	GO:0009791	101	10	0.00116293	0.00798899	post-embryonic development
898	GO:0042476	101	10	0.00116293	0.00798899	odontogenesis
899	GO:0010631	68	8	0.00117083	0.00802538	epithelial cell migration
900	GO:0032436	68	8	0.00117083	0.00802538	positive regulation of proteasomal ubiquitin-dependent protein catabolic process
901	GO:2000278	39	6	0.00118089	0.00808538	regulation of DNA biosynthetic process
902	GO:0006886	676	36	0.00120476	0.00823938	intracellular protein transport
903	GO:0032868	258	18	0.00120606	0.00823938	response to insulin
904	GO:0003417	16	4	0.00123534	0.0084115	growth plate cartilage development
905	GO:0021783	16	4	0.00123534	0.0084115	preganglionic parasympathetic fiber development
906	GO:0051900	16	4	0.00123534	0.0084115	regulation of mitochondrial depolarization
907	GO:0032388	324	21	0.00125437	0.00853163	positive regulation of intracellular transport
908	GO:0002694	369	23	0.00126725	0.00860978	regulation of leukocyte activation
909	GO:0000281	27	5	0.00128973	0.00874323	mitotic cytokinesis
910	GO:0045736	27	5	0.00128973	0.00874323	negative regulation of cyclin-dependent protein serine/threonine kinase activity
911	GO:0043901	139	12	0.00131627	0.00891335	negative regulation of multi-organism process
912	GO:0045669	54	7	0.0013287	0.00897781	positive regulation of osteoblast differentiation
913	GO:2001244	54	7	0.0013287	0.00897781	positive regulation of intrinsic apoptotic signaling pathway
914	GO:0048872	178	14	0.00134322	0.00906598	homeostasis of number of cells
915	GO:0051017	40	6	0.00135341	0.00909495	actin filament bundle assembly
916	GO:0055081	40	6	0.00135341	0.00909495	anion homeostasis
917	GO:0090184	40	6	0.00135341	0.00909495	positive regulation of kidney development
918	GO:1901028	40	6	0.00135341	0.00909495	regulation of mitochondrial outer membrane permeabilization involved in apoptotic signaling pathway
919	GO:0051053	86	9	0.00137075	0.00920148	negative regulation of DNA metabolic process
920	GO:0030574	70	8	0.00141672	0.00947912	collagen catabolic process
921	GO:0034332	70	8	0.00141672	0.00947912	adherens junction organization
922	GO:0090132	70	8	0.00141672	0.00947912	epithelium migration
923	GO:0001704	104	10	0.00145482	0.00972346	formation of primary germ layer
924	GO:1903530	561	31	0.00145814	0.00973514	regulation of secretion by cell
925	GO:0051001	8	3	0.0014766	0.00983709	negative regulation of nitric-oxide synthase activity
926	GO:0072102	8	3	0.0014766	0.00983709	glomerulus morphogenesis
927	GO:0045638	87	9	0.00148781	0.00988359	negative regulation of myeloid cell differentiation
928	GO:0051651	87	9	0.00148781	0.00988359	maintenance of location in cell
929	GO:2001242	141	12	0.00148839	0.00988359	regulation of intrinsic apoptotic signaling pathway
930	GO:0044708	374	23	0.00151056	0.0100201	single-organism behavior
931	GO:1903037	242	17	0.00151466	0.0100337	regulation of leukocyte cell-cell adhesion
932	GO:0045184	1201	56	0.00151588	0.0100337	establishment of protein localization
933	GO:0007435	28	5	0.00153053	0.010109	salivary gland morphogenesis
934	GO:0048713	28	5	0.00153053	0.010109	regulation of oligodendrocyte differentiation
935	GO:0007566	41	6	0.0015445	0.0101686	embryo implantation
936	GO:0007595	41	6	0.0015445	0.0101686	lactation
937	GO:0060420	41	6	0.0015445	0.0101686	regulation of heart growth
938	GO:0030163	515	29	0.0015472	0.0101755	protein catabolic process
939	GO:1903900	161	13	0.00155534	0.0102182	regulation of viral life cycle
940	GO:0007350	17	4	0.00157614	0.0103	blastoderm segmentation
941	GO:0008631	17	4	0.00157614	0.0103	intrinsic apoptotic signaling pathway in response to oxidative stress
942	GO:0046426	17	4	0.00157614	0.0103	negative regulation of JAK-STAT cascade
943	GO:0048532	17	4	0.00157614	0.0103	anatomical structure arrangement
944	GO:1902667	17	4	0.00157614	0.0103	regulation of axon guidance
945	GO:0007265	222	16	0.0015839	0.0103398	Ras protein signal transduction
946	GO:0032845	88	9	0.00161278	0.0105171	negative regulation of homeostatic process
947	GO:0050865	399	24	0.00162146	0.0105626	regulation of cell activation
948	GO:1903364	162	13	0.00164442	0.0107009	positive regulation of cellular protein catabolic process
949	GO:0071222	124	11	0.00165921	0.0107857	cellular response to lipopolysaccharide
950	GO:0044711	1206	56	0.00166268	0.0107969	single-organism biosynthetic process
951	GO:0001890	143	12	0.00167865	0.0108892	placenta development
952	GO:0043405	266	18	0.00169593	0.0109709	regulation of MAP kinase activity
953	GO:0002028	72	8	0.00170192	0.0109709	regulation of sodium ion transport
954	GO:0007492	72	8	0.00170192	0.0109709	endoderm development
955	GO:0021675	72	8	0.00170192	0.0109709	nerve development
956	GO:0030512	72	8	0.00170192	0.0109709	negative regulation of transforming growth factor beta receptor signaling pathway
957	GO:1903845	72	8	0.00170192	0.0109709	negative regulation of cellular response to transforming growth factor beta stimulus
958	GO:0043281	203	15	0.0017159	0.0110494	regulation of cysteine-type endopeptidase activity involved in apoptotic process
959	GO:0090087	245	17	0.00172771	0.0111139	regulation of peptide transport
960	GO:0009798	89	9	0.00174602	0.0112083	axis specification
961	GO:2001237	89	9	0.00174602	0.0112083	negative regulation of extrinsic apoptotic signaling pathway
962	GO:0008156	42	6	0.00175544	0.0112337	negative regulation of DNA replication
963	GO:0060323	42	6	0.00175544	0.0112337	head morphogenesis
964	GO:0061572	42	6	0.00175544	0.0112337	actin filament bundle organization
965	GO:1902107	125	11	0.00176969	0.0113132	positive regulation of leukocyte differentiation
966	GO:0044248	1317	60	0.00178388	0.0113921	cellular catabolic process
967	GO:0051924	204	15	0.00180063	0.0114233	regulation of calcium ion transport
968	GO:0071103	204	15	0.00180063	0.0114233	DNA conformation change
969	GO:0001953	29	5	0.00180282	0.0114233	negative regulation of cell-matrix adhesion
970	GO:0030212	29	5	0.00180282	0.0114233	hyaluronan metabolic process
971	GO:0031111	29	5	0.00180282	0.0114233	negative regulation of microtubule polymerization or depolymerization
972	GO:0002065	107	10	0.00180359	0.0114233	columnar/cuboidal epithelial cell differentiation
973	GO:0002244	107	10	0.00180359	0.0114233	hematopoietic progenitor cell differentiation
974	GO:0046824	107	10	0.00180359	0.0114233	positive regulation of nucleocytoplasmic transport
975	GO:1901880	57	7	0.00183142	0.0115877	negative regulation of protein depolymerization
976	GO:0050770	126	11	0.0018861	0.0119086	regulation of axonogenesis
977	GO:0032368	90	9	0.00188792	0.0119086	regulation of lipid transport
978	GO:0035282	90	9	0.00188792	0.0119086	segmentation
979	GO:0001764	108	10	0.00193381	0.0121732	neuron migration
980	GO:0090101	108	10	0.00193381	0.0121732	negative regulation of transmembrane receptor protein serine/threonine kinase signaling pathway
981	GO:0043436	848	42	0.00196891	0.012358	oxoacid metabolic process
982	GO:0001556	18	4	0.00197721	0.012358	oocyte maturation
983	GO:0036473	18	4	0.00197721	0.012358	cell death in response to oxidative stress
984	GO:0044818	18	4	0.00197721	0.012358	mitotic G2/M transition checkpoint
985	GO:0046885	18	4	0.00197721	0.012358	regulation of hormone biosynthetic process
986	GO:0048486	18	4	0.00197721	0.012358	parasympathetic nervous system development
987	GO:0097066	18	4	0.00197721	0.012358	response to thyroid hormone
988	GO:0016055	227	16	0.00198862	0.0124042	Wnt signaling pathway
989	GO:0030168	227	16	0.00198862	0.0124042	platelet activation
990	GO:0043401	58	7	0.00202818	0.0126382	steroid hormone mediated signaling pathway
991	GO:0014013	74	8	0.00203069	0.0126411	regulation of gliogenesis
992	GO:0010634	91	9	0.0020389	0.0126539	positive regulation of epithelial cell migration
993	GO:0042307	91	9	0.0020389	0.0126539	positive regulation of protein import into nucleus
994	GO:1902115	91	9	0.0020389	0.0126539	regulation of organelle assembly
995	GO:0050670	166	13	0.00204406	0.0126732	regulation of lymphocyte proliferation
996	GO:0006312	30	5	0.00210895	0.0130362	mitotic recombination
997	GO:0010611	30	5	0.00210895	0.0130362	regulation of cardiac muscle hypertrophy
998	GO:0050922	30	5	0.00210895	0.0130362	negative regulation of chemotaxis
999	GO:0071216	147	12	0.00211936	0.0130874	cellular response to biotic stimulus
1000	GO:0032409	187	14	0.0021359	0.013174	regulation of transporter activity
1001	GO:1903308	128	11	0.00213765	0.013174	regulation of chromatin modification
1002	GO:0032944	167	13	0.00215557	0.0131787	regulation of mononuclear cell proliferation
1003	GO:0000212	9	3	0.00216405	0.0131787	meiotic spindle organization
1004	GO:0007184	9	3	0.00216405	0.0131787	SMAD protein import into nucleus
1005	GO:0021559	9	3	0.00216405	0.0131787	trigeminal nerve development
1006	GO:0035988	9	3	0.00216405	0.0131787	chondrocyte proliferation
1007	GO:0045842	9	3	0.00216405	0.0131787	positive regulation of mitotic metaphase/anaphase transition
1008	GO:0048087	9	3	0.00216405	0.0131787	positive regulation of developmental pigmentation
1009	GO:0050932	9	3	0.00216405	0.0131787	regulation of pigment cell differentiation
1010	GO:0072364	9	3	0.00216405	0.0131787	regulation of cellular ketone metabolic process by regulation of transcription from RNA polymerase II promoter
1011	GO:1901203	9	3	0.00216405	0.0131787	positive regulation of extracellular matrix assembly
1012	GO:1901970	9	3	0.00216405	0.0131787	positive regulation of mitotic sister chromatid separation
1013	GO:1902101	9	3	0.00216405	0.0131787	positive regulation of metaphase/anaphase transition of cell cycle
1014	GO:0043588	208	15	0.00217531	0.0132342	skin development
1015	GO:0003014	92	9	0.00219934	0.0133541	renal system process
1016	GO:1904591	92	9	0.00219934	0.0133541	positive regulation of protein import
1017	GO:0001959	110	10	0.00221702	0.0134482	regulation of cytokine-mediated signaling pathway
1018	GO:0010595	59	7	0.00224089	0.0135601	positive regulation of endothelial cell migration
1019	GO:0043242	59	7	0.00224089	0.0135601	negative regulation of protein complex disassembly
1020	GO:0021762	44	6	0.00224206	0.0135601	substantia nigra development
1021	GO:1901575	1385	62	0.00226189	0.0136666	organic substance catabolic process
1022	GO:0046907	1197	55	0.00229162	0.0138327	intracellular transport
1023	GO:0051603	457	26	0.00230243	0.0138844	proteolysis involved in cellular protein catabolic process
1024	GO:0035051	93	9	0.00236967	0.0142531	cardiocyte differentiation
1025	GO:0071356	93	9	0.00236967	0.0142531	cellular response to tumor necrosis factor
1026	GO:0007498	111	10	0.00237063	0.0142531	mesoderm development
1027	GO:2000027	149	12	0.00237283	0.0142531	regulation of organ morphogenesis
1028	GO:0005975	729	37	0.0023809	0.0142877	carbohydrate metabolic process
1029	GO:0019218	76	8	0.00240748	0.0144332	regulation of steroid metabolic process
1030	GO:0060627	365	22	0.00242571	0.0145125	regulation of vesicle-mediated transport
1031	GO:0034035	19	4	0.00244366	0.0145125	purine ribonucleoside bisphosphate metabolic process
1032	GO:0043011	19	4	0.00244366	0.0145125	myeloid dendritic cell differentiation
1033	GO:0050427	19	4	0.00244366	0.0145125	3'-phosphoadenosine 5'-phosphosulfate metabolic process
1034	GO:0060850	19	4	0.00244366	0.0145125	regulation of transcription involved in cell fate commitment
1035	GO:0061437	19	4	0.00244366	0.0145125	renal system vasculature development
1036	GO:0061440	19	4	0.00244366	0.0145125	kidney vasculature development
1037	GO:0071498	19	4	0.00244366	0.0145125	cellular response to fluid shear stress
1038	GO:1904037	19	4	0.00244366	0.0145125	positive regulation of epithelial cell apoptotic process
1039	GO:0007431	31	5	0.00245129	0.0145125	salivary gland development
1040	GO:0014743	31	5	0.00245129	0.0145125	regulation of muscle hypertrophy
1041	GO:0035116	31	5	0.00245129	0.0145125	embryonic hindlimb morphogenesis
1042	GO:0046627	31	5	0.00245129	0.0145125	negative regulation of insulin receptor signaling pathway
1043	GO:0008637	60	7	0.00247041	0.0145837	apoptotic mitochondrial changes
1044	GO:0014033	60	7	0.00247041	0.0145837	neural crest cell differentiation
1045	GO:0021872	60	7	0.00247041	0.0145837	forebrain generation of neurons
1046	GO:0048521	45	6	0.00252039	0.0148503	negative regulation of behavior
1047	GO:0055006	45	6	0.00252039	0.0148503	cardiac cell development
1048	GO:0072593	112	10	0.00253266	0.0149084	reactive oxygen species metabolic process
1049	GO:0006302	131	11	0.00256542	0.0150581	double-strand break repair
1050	GO:0060538	131	11	0.00256542	0.0150581	skeletal muscle organ development
1051	GO:0071219	131	11	0.00256542	0.0150581	cellular response to molecule of bacterial origin
1052	GO:0033157	344	21	0.00259111	0.0151945	regulation of intracellular protein transport
1053	GO:0032507	77	8	0.00261532	0.0152928	maintenance of protein location in cell
1054	GO:0044243	77	8	0.00261532	0.0152928	multicellular organismal catabolic process
1055	GO:0090130	77	8	0.00261532	0.0152928	tissue migration
1056	GO:0050792	171	13	0.00265281	0.0154973	regulation of viral process
1057	GO:0009880	61	7	0.00271759	0.0158443	embryonic pattern specification
1058	GO:0071322	61	7	0.00271759	0.0158443	cellular response to carbohydrate stimulus
1059	GO:0070374	132	11	0.00272248	0.0158443	positive regulation of ERK1 and ERK2 cascade
1060	GO:2001020	132	11	0.00272248	0.0158443	regulation of response to DNA damage stimulus
1061	GO:0006606	95	9	0.0027417	0.0159112	protein import into nucleus
1062	GO:0044744	95	9	0.0027417	0.0159112	protein targeting to nucleus
1063	GO:1902593	95	9	0.0027417	0.0159112	single-organism nuclear import
1064	GO:0006082	864	42	0.00276494	0.0159478	organic acid metabolic process
1065	GO:0002580	3	2	0.00281782	0.0159478	regulation of antigen processing and presentation of peptide or polysaccharide antigen via MHC class II
1066	GO:0003431	3	2	0.00281782	0.0159478	growth plate cartilage chondrocyte development
1067	GO:0007079	3	2	0.00281782	0.0159478	mitotic chromosome movement towards spindle pole
1068	GO:0010159	3	2	0.00281782	0.0159478	specification of organ position
1069	GO:0010616	3	2	0.00281782	0.0159478	negative regulation of cardiac muscle adaptation
1070	GO:0010751	3	2	0.00281782	0.0159478	negative regulation of nitric oxide mediated signal transduction
1071	GO:0019049	3	2	0.00281782	0.0159478	evasion or tolerance of host defenses by virus
1072	GO:0019065	3	2	0.00281782	0.0159478	receptor-mediated endocytosis of virus by host cell
1073	GO:0034436	3	2	0.00281782	0.0159478	glycoprotein transport
1074	GO:0043932	3	2	0.00281782	0.0159478	ossification involved in bone remodeling
1075	GO:0044413	3	2	0.00281782	0.0159478	avoidance of host defenses
1076	GO:0044415	3	2	0.00281782	0.0159478	evasion or tolerance of host defenses
1077	GO:0046602	3	2	0.00281782	0.0159478	regulation of mitotic centrosome separation
1078	GO:0051832	3	2	0.00281782	0.0159478	avoidance of defenses of other organism involved in symbiotic interaction
1079	GO:0051834	3	2	0.00281782	0.0159478	evasion or tolerance of defenses of other organism involved in symbiotic interaction
1080	GO:0060480	3	2	0.00281782	0.0159478	lung goblet cell differentiation
1081	GO:0060481	3	2	0.00281782	0.0159478	lobar bronchus epithelium development
1082	GO:0061073	3	2	0.00281782	0.0159478	ciliary body morphogenesis
1083	GO:0061469	3	2	0.00281782	0.0159478	regulation of type B pancreatic cell proliferation
1084	GO:0071409	3	2	0.00281782	0.0159478	cellular response to cycloheximide
1085	GO:0071878	3	2	0.00281782	0.0159478	negative regulation of adrenergic receptor signaling pathway
1086	GO:0071934	3	2	0.00281782	0.0159478	thiamine transmembrane transport
1087	GO:0072757	3	2	0.00281782	0.0159478	cellular response to camptothecin
1088	GO:0075509	3	2	0.00281782	0.0159478	endocytosis involved in viral entry into host cell
1089	GO:1902969	3	2	0.00281782	0.0159478	mitotic DNA replication
1090	GO:1903279	3	2	0.00281782	0.0159478	regulation of calcium:sodium antiporter activity
1091	GO:0010633	46	6	0.00282389	0.0159529	negative regulation of epithelial cell migration
1092	GO:0048286	46	6	0.00282389	0.0159529	lung alveolus development
1093	GO:0045773	32	5	0.00283225	0.0159709	positive regulation of axon extension
1094	GO:0097028	32	5	0.00283225	0.0159709	dendritic cell differentiation
1095	GO:1901800	78	8	0.00283693	0.0159827	positive regulation of proteasomal protein catabolic process
1096	GO:0044712	814	40	0.00286526	0.0161275	single-organism catabolic process
1097	GO:0010469	114	10	0.00288332	0.0162144	regulation of receptor activity
1098	GO:1903052	153	12	0.002954	0.0165967	positive regulation of proteolysis involved in cellular protein catabolic process
1099	GO:0042522	20	4	0.00298049	0.0166854	regulation of tyrosine phosphorylation of Stat5 protein
1100	GO:2000178	20	4	0.00298049	0.0166854	negative regulation of neural precursor cell proliferation
1101	GO:0002062	62	7	0.0029833	0.0166854	chondrocyte differentiation
1102	GO:0045740	62	7	0.0029833	0.0166854	positive regulation of DNA replication
1103	GO:1901216	62	7	0.0029833	0.0166854	positive regulation of neuron death
1104	GO:0051222	395	23	0.00301769	0.0167726	positive regulation of protein transport
1105	GO:0002320	10	3	0.00302064	0.0167726	lymphoid progenitor cell differentiation
1106	GO:0010944	10	3	0.00302064	0.0167726	negative regulation of transcription by competitive promoter binding
1107	GO:0034501	10	3	0.00302064	0.0167726	protein localization to kinetochore
1108	GO:0042178	10	3	0.00302064	0.0167726	xenobiotic catabolic process
1109	GO:0042535	10	3	0.00302064	0.0167726	positive regulation of tumor necrosis factor biosynthetic process
1110	GO:0060363	10	3	0.00302064	0.0167726	cranial suture morphogenesis
1111	GO:0060391	10	3	0.00302064	0.0167726	positive regulation of SMAD protein import into nucleus
1112	GO:0015711	326	20	0.00306182	0.0169859	organic anion transport
1113	GO:0071248	115	10	0.00307263	0.0170169	cellular response to metal ion
1114	GO:0043255	79	8	0.00307291	0.0170169	regulation of carbohydrate biosynthetic process
1115	GO:0007018	174	13	0.00308428	0.017052	microtubule-based movement
1116	GO:0014706	259	17	0.00308479	0.017052	striated muscle tissue development
1117	GO:0009057	844	41	0.00312653	0.0172673	macromolecule catabolic process
1118	GO:0043583	195	14	0.00313353	0.0172905	ear development
1119	GO:0001658	47	6	0.00315392	0.0173409	branching involved in ureteric bud morphogenesis
1120	GO:0032652	47	6	0.00315392	0.0173409	regulation of interleukin-1 production
1121	GO:0051225	47	6	0.00315392	0.0173409	spindle assembly
1122	GO:0055024	47	6	0.00315392	0.0173409	regulation of cardiac muscle tissue development
1123	GO:0043200	97	9	0.00315848	0.0173505	response to amino acid
1124	GO:0022898	175	13	0.0032402	0.0177836	regulation of transmembrane transporter activity
1125	GO:0061005	33	5	0.00325423	0.0178289	cell differentiation involved in kidney development
1126	GO:1900077	33	5	0.00325423	0.0178289	negative regulation of cellular response to insulin stimulus
1127	GO:0002088	63	7	0.00326845	0.0178454	lens development in camera-type eye
1128	GO:0032092	63	7	0.00326845	0.0178454	positive regulation of protein binding
1129	GO:0008584	116	10	0.0032717	0.0178454	male gonad development
1130	GO:0046546	116	10	0.0032717	0.0178454	development of primary male sexual characteristics
1131	GO:0060759	116	10	0.0032717	0.0178454	regulation of response to cytokine stimulus
1132	GO:0072657	351	21	0.00328051	0.0178668	protein localization to membrane
1133	GO:0090276	196	14	0.00328141	0.0178668	regulation of peptide hormone secretion
1134	GO:0010952	155	12	0.0032851	0.0178711	positive regulation of peptidase activity
1135	GO:0051345	769	38	0.00329126	0.0178888	positive regulation of hydrolase activity
1136	GO:0042552	80	8	0.00332388	0.0180343	myelination
1137	GO:0051436	80	8	0.00332388	0.0180343	negative regulation of ubiquitin-protein ligase activity involved in mitotic cell cycle
1138	GO:0021987	98	9	0.00338477	0.0183486	cerebral cortex development
1139	GO:0032496	262	17	0.00346848	0.0187529	response to lipopolysaccharide
1140	GO:0032535	262	17	0.00346848	0.0187529	regulation of cellular component size
1141	GO:0071902	262	17	0.00346848	0.0187529	positive regulation of protein serine/threonine kinase activity
1142	GO:0010959	307	19	0.00349174	0.0188621	regulation of metal ion transport
1143	GO:0003382	48	6	0.00351187	0.0189377	epithelial cell morphogenesis
1144	GO:0032760	48	6	0.00351187	0.0189377	positive regulation of tumor necrosis factor production
1145	GO:0000910	81	8	0.00359046	0.0192218	cytokinesis
1146	GO:0001562	21	4	0.00359259	0.0192218	response to protozoan
1147	GO:0010972	21	4	0.00359259	0.0192218	negative regulation of G2/M transition of mitotic cell cycle
1148	GO:0014911	21	4	0.00359259	0.0192218	positive regulation of smooth muscle cell migration
1149	GO:0032201	21	4	0.00359259	0.0192218	telomere maintenance via semi-conservative replication
1150	GO:0035850	21	4	0.00359259	0.0192218	epithelial cell differentiation involved in kidney development
1151	GO:0036003	21	4	0.00359259	0.0192218	positive regulation of transcription from RNA polymerase II promoter in response to stress
1152	GO:0045648	21	4	0.00359259	0.0192218	positive regulation of erythrocyte differentiation
1153	GO:0098657	21	4	0.00359259	0.0192218	import into cell
1154	GO:0050864	99	9	0.00362361	0.0193542	regulation of B cell activation
1155	GO:0051170	99	9	0.00362361	0.0193542	nuclear import
1156	GO:0034504	137	11	0.00362812	0.0193615	protein localization to nucleus
1157	GO:0030501	34	5	0.00371962	0.0197813	positive regulation of bone mineralization
1158	GO:0035115	34	5	0.00371962	0.0197813	embryonic forelimb morphogenesis
1159	GO:0070232	34	5	0.00371962	0.0197813	regulation of T cell apoptotic process
1160	GO:2000401	34	5	0.00371962	0.0197813	regulation of lymphocyte migration
1161	GO:0044257	474	26	0.00374843	0.0199173	cellular protein catabolic process
1162	GO:0050708	356	21	0.0038619	0.0205026	regulation of protein secretion
1163	GO:1903522	221	15	0.00386591	0.0205063	regulation of blood circulation
1164	GO:0007272	82	8	0.00387329	0.0205102	ensheathment of neurons
1165	GO:0008366	82	8	0.00387329	0.0205102	axon ensheathment
1166	GO:0045844	49	6	0.00389916	0.020514	positive regulation of striated muscle tissue development
1167	GO:0048636	49	6	0.00389916	0.020514	positive regulation of muscle organ development
1168	GO:0048661	49	6	0.00389916	0.020514	positive regulation of smooth muscle cell proliferation
1169	GO:1901863	49	6	0.00389916	0.020514	positive regulation of muscle tissue development
1170	GO:1904035	49	6	0.00389916	0.020514	regulation of epithelial cell apoptotic process
1171	GO:0001570	65	7	0.00390062	0.020514	vasculogenesis
1172	GO:0046427	65	7	0.00390062	0.020514	positive regulation of JAK-STAT cascade
1173	GO:0061351	65	7	0.00390062	0.020514	neural precursor cell proliferation
1174	GO:0050867	243	16	0.00390513	0.0205202	positive regulation of cell activation
1175	GO:0061041	119	10	0.0039311	0.0206303	regulation of wound healing
1176	GO:0009100	380	22	0.00393276	0.0206303	glycoprotein metabolic process
1177	GO:0048609	701	35	0.0039942	0.0209348	multicellular organismal reproductive process
1178	GO:0098542	334	20	0.0040175	0.0210386	defense response to other organism
1179	GO:0006909	159	12	0.00403724	0.0210386	phagocytosis
1180	GO:0046661	139	11	0.00405174	0.0210386	male sex differentiation
1181	GO:0002903	11	3	0.00405834	0.0210386	negative regulation of B cell apoptotic process
1182	GO:0010893	11	3	0.00405834	0.0210386	positive regulation of steroid biosynthetic process
1183	GO:0030002	11	3	0.00405834	0.0210386	cellular anion homeostasis
1184	GO:0030320	11	3	0.00405834	0.0210386	cellular monovalent inorganic anion homeostasis
1185	GO:0033262	11	3	0.00405834	0.0210386	regulation of nuclear cell cycle DNA replication
1186	GO:0035404	11	3	0.00405834	0.0210386	histone-serine phosphorylation
1187	GO:0043129	11	3	0.00405834	0.0210386	surfactant homeostasis
1188	GO:0051383	11	3	0.00405834	0.0210386	kinetochore organization
1189	GO:0061299	11	3	0.00405834	0.0210386	retina vasculature morphogenesis in camera-type eye
1190	GO:1901201	11	3	0.00405834	0.0210386	regulation of extracellular matrix assembly
1191	GO:0032956	244	16	0.0040631	0.0210456	regulation of actin cytoskeleton organization
1192	GO:0061024	805	39	0.00408092	0.0211201	membrane organization
1193	GO:0002791	201	14	0.00410893	0.0212473	regulation of peptide secretion
1194	GO:1900182	101	9	0.00414083	0.0213943	positive regulation of protein localization to nucleus
1195	GO:0030217	120	10	0.00417283	0.0215236	T cell differentiation
1196	GO:0031638	120	10	0.00417283	0.0215236	zymogen activation
1197	GO:0032467	35	5	0.00423082	0.0217863	positive regulation of cytokinesis
1198	GO:0043388	35	5	0.00423082	0.0217863	positive regulation of DNA binding
1199	GO:0031058	66	7	0.00424948	0.0218641	positive regulation of histone modification
1200	GO:0003416	22	4	0.00428469	0.0218991	endochondral bone developmental growth
1201	GO:0007026	22	4	0.00428469	0.0218991	negative regulation of microtubule depolymerization
1202	GO:0016572	22	4	0.00428469	0.0218991	histone phosphorylation
1203	GO:0043536	22	4	0.00428469	0.0218991	positive regulation of blood vessel endothelial cell migration
1204	GO:0071549	22	4	0.00428469	0.0218991	cellular response to dexamethasone stimulus
1205	GO:0090224	22	4	0.00428469	0.0218991	regulation of spindle organization
1206	GO:1902750	22	4	0.00428469	0.0218991	negative regulation of cell cycle G2/M phase transition
1207	GO:2000404	22	4	0.00428469	0.0218991	regulation of T cell migration
1208	GO:0038127	202	14	0.00429319	0.0219244	ERBB signaling pathway
1209	GO:0002066	50	6	0.00431718	0.0219741	columnar/cuboidal epithelial cell development
1210	GO:0010332	50	6	0.00431718	0.0219741	response to gamma radiation
1211	GO:1902305	50	6	0.00431718	0.0219741	regulation of sodium ion transmembrane transport
1212	GO:1903557	50	6	0.00431718	0.0219741	positive regulation of tumor necrosis factor superfamily cytokine production
1213	GO:0051656	268	17	0.00435462	0.0221465	establishment of organelle localization
1214	GO:0070838	246	16	0.00439477	0.0223322	divalent metal ion transport
1215	GO:0097202	102	9	0.00442017	0.0224428	activation of cysteine-type endopeptidase activity
1216	GO:0045185	84	8	0.00449031	0.0227802	maintenance of protein location
1217	GO:1902806	141	11	0.00451387	0.0228809	regulation of cell cycle G1/S phase transition
1218	GO:1903651	247	16	0.00456872	0.0231399	positive regulation of cytoplasmic transport
1219	GO:0032091	67	7	0.00462143	0.0233494	negative regulation of protein binding
1220	GO:0048857	67	7	0.00462143	0.0233494	neural nucleus development
1221	GO:2000648	67	7	0.00462143	0.0233494	positive regulation of stem cell proliferation
1222	GO:0051701	122	10	0.00469142	0.0236836	interaction with host
1223	GO:0042770	103	9	0.00471397	0.023778	signal transduction in response to DNA damage
1224	GO:0001654	316	19	0.00476066	0.0239298	eye development
1225	GO:0001706	51	6	0.00476735	0.0239298	endoderm formation
1226	GO:0046631	51	6	0.00476735	0.0239298	alpha-beta T cell activation
1227	GO:0060324	51	6	0.00476735	0.0239298	face development
1228	GO:0071333	51	6	0.00476735	0.0239298	cellular response to glucose stimulus
1229	GO:1901655	51	6	0.00476735	0.0239298	cellular response to ketone
1230	GO:0030857	36	5	0.00479021	0.0239666	negative regulation of epithelial cell differentiation
1231	GO:0045843	36	5	0.00479021	0.0239666	negative regulation of striated muscle tissue development
1232	GO:0051145	36	5	0.00479021	0.0239666	smooth muscle cell differentiation
1233	GO:0070169	36	5	0.00479021	0.0239666	positive regulation of biomineral tissue development
1234	GO:0006816	205	14	0.00488656	0.0244288	calcium ion transport
1235	GO:0072511	249	16	0.00493351	0.0246436	divalent inorganic cation transport
1236	GO:0001678	68	7	0.0050174	0.0249817	cellular glucose homeostasis
1237	GO:0030218	68	7	0.0050174	0.0249817	erythrocyte differentiation
1238	GO:0032231	68	7	0.0050174	0.0249817	regulation of actin filament bundle assembly
1239	GO:0034766	68	7	0.0050174	0.0249817	negative regulation of ion transmembrane transport
1240	GO:0007045	23	4	0.00506137	0.0250189	cell-substrate adherens junction assembly
1241	GO:0010039	23	4	0.00506137	0.0250189	response to iron ion
1242	GO:0032924	23	4	0.00506137	0.0250189	activin receptor signaling pathway
1243	GO:0045662	23	4	0.00506137	0.0250189	negative regulation of myoblast differentiation
1244	GO:0048041	23	4	0.00506137	0.0250189	focal adhesion assembly
1245	GO:0055078	23	4	0.00506137	0.0250189	sodium ion homeostasis
1246	GO:0071364	23	4	0.00506137	0.0250189	cellular response to epidermal growth factor stimulus
1247	GO:0090189	23	4	0.00506137	0.0250189	regulation of branching involved in ureteric bud morphogenesis
1248	GO:2000171	23	4	0.00506137	0.0250189	negative regulation of dendrite development
1249	GO:0034110	250	16	0.00512461	0.0253112	regulation of homotypic cell-cell adhesion
1250	GO:0051444	86	8	0.00518016	0.0255447	negative regulation of ubiquitin-protein transferase activity
1251	GO:0097285	86	8	0.00518016	0.0255447	cell-type specific apoptotic process
1252	GO:0002237	273	17	0.00522798	0.0256435	response to molecule of bacterial origin
1253	GO:0010171	52	6	0.00525109	0.0256435	body morphogenesis
1254	GO:0045912	52	6	0.00525109	0.0256435	negative regulation of carbohydrate metabolic process
1255	GO:0001886	12	3	0.0052875	0.0256435	endothelial cell morphogenesis
1256	GO:0006883	12	3	0.0052875	0.0256435	cellular sodium ion homeostasis
1257	GO:0007063	12	3	0.0052875	0.0256435	regulation of sister chromatid cohesion
1258	GO:0009415	12	3	0.0052875	0.0256435	response to water
1259	GO:0031581	12	3	0.0052875	0.0256435	hemidesmosome assembly
1260	GO:0032769	12	3	0.0052875	0.0256435	negative regulation of monooxygenase activity
1261	GO:0038092	12	3	0.0052875	0.0256435	nodal signaling pathway
1262	GO:0043217	12	3	0.0052875	0.0256435	myelin maintenance
1263	GO:0051593	12	3	0.0052875	0.0256435	response to folic acid
1264	GO:0055062	12	3	0.0052875	0.0256435	phosphate ion homeostasis
1265	GO:0060439	12	3	0.0052875	0.0256435	trachea morphogenesis
1266	GO:0060576	12	3	0.0052875	0.0256435	intestinal epithelial cell development
1267	GO:0060600	12	3	0.0052875	0.0256435	dichotomous subdivision of an epithelial terminal unit
1268	GO:0071459	12	3	0.0052875	0.0256435	protein localization to chromosome, centromeric region
1269	GO:0072070	12	3	0.0052875	0.0256435	loop of Henle development
1270	GO:0072506	12	3	0.0052875	0.0256435	trivalent inorganic anion homeostasis
1271	GO:0090266	12	3	0.0052875	0.0256435	regulation of mitotic cell cycle spindle assembly checkpoint
1272	GO:1903504	12	3	0.0052875	0.0256435	regulation of mitotic spindle checkpoint
1273	GO:0015718	105	9	0.00534695	0.0257969	monocarboxylic acid transport
1274	GO:0001755	37	5	0.00540013	0.0257969	neural crest cell migration
1275	GO:0031109	37	5	0.00540013	0.0257969	microtubule polymerization or depolymerization
1276	GO:0045668	37	5	0.00540013	0.0257969	negative regulation of osteoblast differentiation
1277	GO:1901862	37	5	0.00540013	0.0257969	negative regulation of muscle tissue development
1278	GO:2000351	37	5	0.00540013	0.0257969	regulation of endothelial cell apoptotic process
1279	GO:0035265	69	7	0.00543833	0.0257969	organ growth
1280	GO:0003104	4	2	0.00551985	0.0257969	positive regulation of glomerular filtration
1281	GO:0003166	4	2	0.00551985	0.0257969	bundle of His development
1282	GO:0010746	4	2	0.00551985	0.0257969	regulation of plasma membrane long-chain fatty acid transport
1283	GO:0010748	4	2	0.00551985	0.0257969	negative regulation of plasma membrane long-chain fatty acid transport
1284	GO:0010749	4	2	0.00551985	0.0257969	regulation of nitric oxide mediated signal transduction
1285	GO:0010936	4	2	0.00551985	0.0257969	negative regulation of macrophage cytokine production
1286	GO:0015888	4	2	0.00551985	0.0257969	thiamine transport
1287	GO:0018916	4	2	0.00551985	0.0257969	nitrobenzene metabolic process
1288	GO:0021557	4	2	0.00551985	0.0257969	oculomotor nerve development
1289	GO:0033227	4	2	0.00551985	0.0257969	dsRNA transport
1290	GO:0036017	4	2	0.00551985	0.0257969	response to erythropoietin
1291	GO:0036018	4	2	0.00551985	0.0257969	cellular response to erythropoietin
1292	GO:0038033	4	2	0.00551985	0.0257969	positive regulation of endothelial cell chemotaxis by VEGF-activated vascular endothelial growth factor receptor signaling pathway
1293	GO:0043276	4	2	0.00551985	0.0257969	anoikis
1294	GO:0044854	4	2	0.00551985	0.0257969	plasma membrane raft assembly
1295	GO:0044857	4	2	0.00551985	0.0257969	plasma membrane raft organization
1296	GO:0045064	4	2	0.00551985	0.0257969	T-helper 2 cell differentiation
1297	GO:0048550	4	2	0.00551985	0.0257969	negative regulation of pinocytosis
1298	GO:0050689	4	2	0.00551985	0.0257969	negative regulation of defense response to virus by host
1299	GO:0050882	4	2	0.00551985	0.0257969	voluntary musculoskeletal movement
1300	GO:0051315	4	2	0.00551985	0.0257969	attachment of mitotic spindle microtubules to kinetochore
1301	GO:0060235	4	2	0.00551985	0.0257969	lens induction in camera-type eye
1302	GO:0060364	4	2	0.00551985	0.0257969	frontal suture morphogenesis
1303	GO:0060574	4	2	0.00551985	0.0257969	intestinal epithelial cell maturation
1304	GO:0060686	4	2	0.00551985	0.0257969	negative regulation of prostatic bud formation
1305	GO:0070836	4	2	0.00551985	0.0257969	caveola assembly
1306	GO:0072574	4	2	0.00551985	0.0257969	hepatocyte proliferation
1307	GO:0072575	4	2	0.00551985	0.0257969	epithelial cell proliferation involved in liver morphogenesis
1308	GO:0072710	4	2	0.00551985	0.0257969	response to hydroxyurea
1309	GO:0072711	4	2	0.00551985	0.0257969	cellular response to hydroxyurea
1310	GO:0090191	4	2	0.00551985	0.0257969	negative regulation of branching involved in ureteric bud morphogenesis
1311	GO:0090240	4	2	0.00551985	0.0257969	positive regulation of histone H4 acetylation
1312	GO:0090259	4	2	0.00551985	0.0257969	regulation of retinal ganglion cell axon guidance
1313	GO:0090306	4	2	0.00551985	0.0257969	spindle assembly involved in meiosis
1314	GO:0097638	4	2	0.00551985	0.0257969	L-arginine import across plasma membrane
1315	GO:1900084	4	2	0.00551985	0.0257969	regulation of peptidyl-tyrosine autophosphorylation
1316	GO:1901563	4	2	0.00551985	0.0257969	response to camptothecin
1317	GO:1902765	4	2	0.00551985	0.0257969	L-arginine import into cell
1318	GO:1903553	4	2	0.00551985	0.0257969	positive regulation of extracellular exosome assembly
1319	GO:2000617	4	2	0.00551985	0.0257969	positive regulation of histone H3-K9 acetylation
1320	GO:2000977	4	2	0.00551985	0.0257969	regulation of forebrain neuron differentiation
1321	GO:0051352	87	8	0.00555407	0.0259372	negative regulation of ligase activity
1322	GO:0031397	125	10	0.00556281	0.0259388	negative regulation of protein ubiquitination
1323	GO:0032387	125	10	0.00556281	0.0259388	negative regulation of intracellular transport
1324	GO:0090316	230	15	0.0055729	0.0259662	positive regulation of intracellular protein transport
1325	GO:0043502	53	6	0.00576983	0.026823	regulation of muscle adaptation
1326	GO:0045685	53	6	0.00576983	0.026823	regulation of glial cell differentiation
1327	GO:0071331	53	6	0.00576983	0.026823	cellular response to hexose stimulus
1328	GO:0032846	146	11	0.00585358	0.0271918	positive regulation of homeostatic process
1329	GO:0021954	70	7	0.00588518	0.0272621	central nervous system neuron development
1330	GO:0043331	70	7	0.00588518	0.0272621	response to dsRNA
1331	GO:1903310	70	7	0.00588518	0.0272621	positive regulation of chromatin modification
1332	GO:1901135	929	43	0.00588752	0.0272621	carbohydrate derivative metabolic process
1333	GO:0032504	719	35	0.00589082	0.0272621	multicellular organism reproduction
1334	GO:0000060	24	4	0.005927	0.0273271	protein import into nucleus, translocation
1335	GO:0031114	24	4	0.005927	0.0273271	regulation of microtubule depolymerization
1336	GO:0051261	24	4	0.005927	0.0273271	protein depolymerization
1337	GO:0072661	24	4	0.005927	0.0273271	protein targeting to plasma membrane
1338	GO:1904019	24	4	0.005927	0.0273271	epithelial cell apoptotic process
1339	GO:0030330	88	8	0.0059482	0.0273839	DNA damage response, signal transduction by p53 class mediator
1340	GO:1903038	88	8	0.0059482	0.0273839	negative regulation of leukocyte cell-cell adhesion
1341	GO:0010464	38	5	0.00606292	0.0278083	regulation of mesenchymal cell proliferation
1342	GO:0032371	38	5	0.00606292	0.0278083	regulation of sterol transport
1343	GO:0032374	38	5	0.00606292	0.0278083	regulation of cholesterol transport
1344	GO:0045445	38	5	0.00606292	0.0278083	myoblast differentiation
1345	GO:0048635	38	5	0.00606292	0.0278083	negative regulation of muscle organ development
1346	GO:0010001	127	10	0.00621064	0.0284435	glial cell differentiation
1347	GO:0031348	127	10	0.00621064	0.0284435	negative regulation of defense response
1348	GO:0080135	670	33	0.00622372	0.0284823	regulation of cellular response to stress
1349	GO:0051251	211	14	0.00627177	0.0286809	positive regulation of lymphocyte activation
1350	GO:0030204	54	6	0.00632497	0.0288814	chondroitin sulfate metabolic process
1351	GO:0071326	54	6	0.00632497	0.0288814	cellular response to monosaccharide stimulus
1352	GO:0021782	71	7	0.00635889	0.0289489	glial cell development
1353	GO:0071260	71	7	0.00635889	0.0289489	cellular response to mechanical stimulus
1354	GO:2000177	71	7	0.00635889	0.0289489	regulation of neural precursor cell proliferation
1355	GO:0010977	89	8	0.00636323	0.0289489	negative regulation of neuron projection development
1356	GO:0051443	89	8	0.00636323	0.0289489	positive regulation of ubiquitin-protein transferase activity
1357	GO:0002696	234	15	0.00650541	0.0295522	positive regulation of leukocyte activation
1358	GO:0010466	234	15	0.00650541	0.0295522	negative regulation of peptidase activity
1359	GO:0007389	398	22	0.00670231	0.0302459	pattern specification process
1360	GO:0008608	13	3	0.00671696	0.0302459	attachment of spindle microtubules to kinetochore
1361	GO:0010839	13	3	0.00671696	0.0302459	negative regulation of keratinocyte proliferation
1362	GO:0033033	13	3	0.00671696	0.0302459	negative regulation of myeloid cell apoptotic process
1363	GO:0040037	13	3	0.00671696	0.0302459	negative regulation of fibroblast growth factor receptor signaling pathway
1364	GO:0046599	13	3	0.00671696	0.0302459	regulation of centriole replication
1365	GO:0048715	13	3	0.00671696	0.0302459	negative regulation of oligodendrocyte differentiation
1366	GO:0048875	13	3	0.00671696	0.0302459	chemical homeostasis within a tissue
1367	GO:0060390	13	3	0.00671696	0.0302459	regulation of SMAD protein import into nucleus
1368	GO:0072505	13	3	0.00671696	0.0302459	divalent inorganic anion homeostasis
1369	GO:2000353	13	3	0.00671696	0.0302459	positive regulation of endothelial cell apoptotic process
1370	GO:2000651	13	3	0.00671696	0.0302459	positive regulation of sodium ion transmembrane transporter activity
1371	GO:0090596	235	15	0.00675709	0.0304044	sensory organ morphogenesis
1372	GO:0006893	39	5	0.00678086	0.0304448	Golgi to plasma membrane transport
1373	GO:0033628	39	5	0.00678086	0.0304448	regulation of cell adhesion mediated by integrin
1374	GO:0035137	39	5	0.00678086	0.0304448	hindlimb morphogenesis
1375	GO:0001892	90	8	0.00679984	0.0304583	embryonic placenta development
1376	GO:0002262	90	8	0.00679984	0.0304583	myeloid cell homeostasis
1377	GO:0048010	109	9	0.00680855	0.0304583	vascular endothelial growth factor receptor signaling pathway
1378	GO:0051592	109	9	0.00680855	0.0304583	response to calcium ion
1379	GO:0070665	109	9	0.00680855	0.0304583	positive regulation of leukocyte proliferation
1380	GO:0007423	472	25	0.00682702	0.0305188	sensory organ development
1381	GO:0043112	72	7	0.0068604	0.0306041	receptor metabolic process
1382	GO:0000722	25	4	0.0068858	0.0306041	telomere maintenance via recombination
1383	GO:0006929	25	4	0.0068858	0.0306041	substrate-dependent cell migration
1384	GO:0007143	25	4	0.0068858	0.0306041	female meiotic division
1385	GO:0008045	25	4	0.0068858	0.0306041	motor neuron axon guidance
1386	GO:0035066	25	4	0.0068858	0.0306041	positive regulation of histone acetylation
1387	GO:0060421	25	4	0.0068858	0.0306041	positive regulation of heart growth
1388	GO:0072215	25	4	0.0068858	0.0306041	regulation of metanephros development
1389	GO:0007163	129	10	0.00691568	0.0306146	establishment or maintenance of cell polarity
1390	GO:0017038	129	10	0.00691568	0.0306146	protein import
1391	GO:0043524	129	10	0.00691568	0.0306146	negative regulation of neuron apoptotic process
1392	GO:0030888	55	6	0.00691793	0.0306146	regulation of B cell proliferation
1393	GO:0048588	55	6	0.00691793	0.0306146	developmental cell growth
1394	GO:0060393	55	6	0.00691793	0.0306146	regulation of pathway-restricted SMAD protein phosphorylation
1395	GO:1901137	574	29	0.00713659	0.0315596	carbohydrate derivative biosynthetic process
1396	GO:0032412	171	12	0.00715218	0.0316059	regulation of ion transmembrane transporter activity
1397	GO:0032101	808	38	0.00729029	0.0321718	regulation of response to external stimulus
1398	GO:0046683	130	10	0.00729067	0.0321718	response to organophosphorus
1399	GO:0000724	73	7	0.00739069	0.0325665	double-strand break repair via homologous recombination
1400	GO:0061387	73	7	0.00739069	0.0325665	regulation of extent of cell growth
1401	GO:0007369	151	11	0.00748804	0.0329484	gastrulation
1402	GO:0051607	151	11	0.00748804	0.0329484	defense response to virus
1403	GO:0034644	56	6	0.0075501	0.0331203	cellular response to UV
1404	GO:0001960	40	5	0.00755621	0.0331203	negative regulation of cytokine-mediated signaling pathway
1405	GO:0032651	40	5	0.00755621	0.0331203	regulation of interleukin-1 beta production
1406	GO:0048536	40	5	0.00755621	0.0331203	spleen development
1407	GO:2000649	40	5	0.00755621	0.0331203	regulation of sodium ion transmembrane transporter activity
1408	GO:0046883	238	15	0.00755932	0.0331203	regulation of hormone secretion
1409	GO:0002685	131	10	0.00768119	0.0336066	regulation of leukocyte migration
1410	GO:0030307	131	10	0.00768119	0.0336066	positive regulation of cell growth
1411	GO:0006029	92	8	0.00774057	0.0337945	proteoglycan metabolic process
1412	GO:0072091	92	8	0.00774057	0.0337945	regulation of stem cell proliferation
1413	GO:2000241	92	8	0.00774057	0.0337945	regulation of reproductive process
1414	GO:0031647	173	12	0.00781802	0.0341085	regulation of protein stability
1415	GO:0043269	553	28	0.00788888	0.0343713	regulation of ion transport
1416	GO:0010575	26	4	0.00794175	0.0343713	positive regulation of vascular endothelial growth factor production
1417	GO:0019048	26	4	0.00794175	0.0343713	modulation by virus of host morphology or physiology
1418	GO:0035162	26	4	0.00794175	0.0343713	embryonic hemopoiesis
1419	GO:0055025	26	4	0.00794175	0.0343713	positive regulation of cardiac muscle tissue development
1420	GO:0061028	26	4	0.00794175	0.0343713	establishment of endothelial barrier
1421	GO:0071548	26	4	0.00794175	0.0343713	response to dexamethasone
1422	GO:1900739	26	4	0.00794175	0.0343713	regulation of protein insertion into mitochondrial membrane involved in apoptotic signaling pathway
1423	GO:1900740	26	4	0.00794175	0.0343713	positive regulation of protein insertion into mitochondrial membrane involved in apoptotic signaling pathway
1424	GO:2000758	26	4	0.00794175	0.0343713	positive regulation of peptidyl-lysine acetylation
1425	GO:0000725	74	7	0.00795069	0.0343713	recombinational repair
1426	GO:0007422	74	7	0.00795069	0.0343713	peripheral nervous system development
1427	GO:1901879	74	7	0.00795069	0.0343713	regulation of protein depolymerization
1428	GO:0043903	195	13	0.00795871	0.0343818	regulation of symbiosis, encompassing mutualism through parasitism
1429	GO:1903321	132	10	0.00808764	0.0348605	negative regulation of protein modification by small protein conjugation or removal
1430	GO:2001056	132	10	0.00808764	0.0348605	positive regulation of cysteine-type endopeptidase activity
1431	GO:0032526	112	9	0.00809212	0.0348605	response to retinoic acid
1432	GO:0033135	112	9	0.00809212	0.0348605	regulation of peptidyl-serine phosphorylation
1433	GO:0048839	174	12	0.00816867	0.0351658	inner ear development
1434	GO:0032024	57	6	0.00822289	0.0352751	positive regulation of insulin secretion
1435	GO:0032922	57	6	0.00822289	0.0352751	circadian regulation of gene expression
1436	GO:0043618	57	6	0.00822289	0.0352751	regulation of transcription from RNA polymerase II promoter in response to stress
1437	GO:0050654	57	6	0.00822289	0.0352751	chondroitin sulfate proteoglycan metabolic process
1438	GO:2001238	57	6	0.00822289	0.0352751	positive regulation of extrinsic apoptotic signaling pathway
1439	GO:0021761	93	8	0.00824607	0.0352751	limbic system development
1440	GO:0009617	430	23	0.00825585	0.0352751	response to bacterium
1441	GO:0009952	196	13	0.00829098	0.0352751	anterior/posterior pattern specification
1442	GO:0000076	14	3	0.00835418	0.0352751	DNA replication checkpoint
1443	GO:0001833	14	3	0.00835418	0.0352751	inner cell mass cell proliferation
1444	GO:0006882	14	3	0.00835418	0.0352751	cellular zinc ion homeostasis
1445	GO:0007351	14	3	0.00835418	0.0352751	tripartite regional subdivision
1446	GO:0008595	14	3	0.00835418	0.0352751	anterior/posterior axis specification, embryo
1447	GO:0010875	14	3	0.00835418	0.0352751	positive regulation of cholesterol efflux
1448	GO:0038084	14	3	0.00835418	0.0352751	vascular endothelial growth factor signaling pathway
1449	GO:0043651	14	3	0.00835418	0.0352751	linoleic acid metabolic process
1450	GO:0048009	14	3	0.00835418	0.0352751	insulin-like growth factor receptor signaling pathway
1451	GO:0048537	14	3	0.00835418	0.0352751	mucosal-associated lymphoid tissue development
1452	GO:0048541	14	3	0.00835418	0.0352751	Peyer's patch development
1453	GO:0050774	14	3	0.00835418	0.0352751	negative regulation of dendrite morphogenesis
1454	GO:0051497	14	3	0.00835418	0.0352751	negative regulation of stress fiber assembly
1455	GO:0060707	14	3	0.00835418	0.0352751	trophoblast giant cell differentiation
1456	GO:0061318	14	3	0.00835418	0.0352751	renal filtration cell differentiation
1457	GO:0070243	14	3	0.00835418	0.0352751	regulation of thymocyte apoptotic process
1458	GO:0071850	14	3	0.00835418	0.0352751	mitotic cell cycle arrest
1459	GO:0072112	14	3	0.00835418	0.0352751	glomerular visceral epithelial cell differentiation
1460	GO:1903055	14	3	0.00835418	0.0352751	positive regulation of extracellular matrix organization
1461	GO:2001026	14	3	0.00835418	0.0352751	regulation of endothelial cell chemotaxis
1462	GO:0014015	41	5	0.00839117	0.0353105	positive regulation of gliogenesis
1463	GO:0030850	41	5	0.00839117	0.0353105	prostate gland development
1464	GO:0035136	41	5	0.00839117	0.0353105	forelimb morphogenesis
1465	GO:0045055	41	5	0.00839117	0.0353105	regulated secretory pathway
1466	GO:0045806	41	5	0.00839117	0.0353105	negative regulation of endocytosis
1467	GO:0008361	133	10	0.00851044	0.0357636	regulation of cell size
1468	GO:0060041	133	10	0.00851044	0.0357636	retina development in camera-type eye
1469	GO:0055007	75	7	0.00854135	0.035869	cardiac muscle cell differentiation
1470	GO:0003002	311	18	0.00861735	0.0361635	regionalization
1471	GO:0007292	94	8	0.00877591	0.0364527	female gamete generation
1472	GO:0048704	94	8	0.00877591	0.0364527	embryonic skeletal system morphogenesis
1473	GO:0051351	94	8	0.00877591	0.0364527	positive regulation of ligase activity
1474	GO:0045682	58	6	0.00893766	0.0364527	regulation of epidermis development
1475	GO:0043409	134	10	0.00895001	0.0364527	negative regulation of MAPK cascade
1476	GO:0001819	336	19	0.00896416	0.0364527	positive regulation of cytokine production
1477	GO:0003096	5	2	0.00901124	0.0364527	renal sodium ion transport
1478	GO:0003164	5	2	0.00901124	0.0364527	His-Purkinje system development
1479	GO:0003418	5	2	0.00901124	0.0364527	growth plate cartilage chondrocyte differentiation
1480	GO:0003433	5	2	0.00901124	0.0364527	chondrocyte development involved in endochondral bone morphogenesis
1481	GO:0006598	5	2	0.00901124	0.0364527	polyamine catabolic process
1482	GO:0007100	5	2	0.00901124	0.0364527	mitotic centrosome separation
1483	GO:0007262	5	2	0.00901124	0.0364527	STAT protein import into nucleus
1484	GO:0008215	5	2	0.00901124	0.0364527	spermine metabolic process
1485	GO:0014012	5	2	0.00901124	0.0364527	peripheral nervous system axon regeneration
1486	GO:0021636	5	2	0.00901124	0.0364527	trigeminal nerve morphogenesis
1487	GO:0021637	5	2	0.00901124	0.0364527	trigeminal nerve structural organization
1488	GO:0021825	5	2	0.00901124	0.0364527	substrate-dependent cerebral cortex tangential migration
1489	GO:0032534	5	2	0.00901124	0.0364527	regulation of microvillus assembly
1490	GO:0032594	5	2	0.00901124	0.0364527	protein transport within lipid bilayer
1491	GO:0032596	5	2	0.00901124	0.0364527	protein transport into membrane raft
1492	GO:0032847	5	2	0.00901124	0.0364527	regulation of cellular pH reduction
1493	GO:0033601	5	2	0.00901124	0.0364527	positive regulation of mammary gland epithelial cell proliferation
1494	GO:0035860	5	2	0.00901124	0.0364527	glial cell-derived neurotrophic factor receptor signaling pathway
1495	GO:0036155	5	2	0.00901124	0.0364527	acylglycerol acyl-chain remodeling
1496	GO:0038089	5	2	0.00901124	0.0364527	positive regulation of cell migration by vascular endothelial growth factor signaling pathway
1497	GO:0043091	5	2	0.00901124	0.0364527	L-arginine import
1498	GO:0044860	5	2	0.00901124	0.0364527	protein localization to plasma membrane raft
1499	GO:0045602	5	2	0.00901124	0.0364527	negative regulation of endothelial cell differentiation
1500	GO:0046813	5	2	0.00901124	0.0364527	receptor-mediated virion attachment to host cell
1501	GO:0051305	5	2	0.00901124	0.0364527	chromosome movement towards spindle pole
1502	GO:0051414	5	2	0.00901124	0.0364527	response to cortisol
1503	GO:0051599	5	2	0.00901124	0.0364527	response to hydrostatic pressure
1504	GO:0055064	5	2	0.00901124	0.0364527	chloride ion homeostasis
1505	GO:0060613	5	2	0.00901124	0.0364527	fat pad development
1506	GO:0060666	5	2	0.00901124	0.0364527	dichotomous subdivision of terminal units involved in salivary gland branching
1507	GO:0060685	5	2	0.00901124	0.0364527	regulation of prostatic bud formation
1508	GO:0060745	5	2	0.00901124	0.0364527	mammary gland branching involved in pregnancy
1509	GO:0060763	5	2	0.00901124	0.0364527	mammary duct terminal end bud growth
1510	GO:0061156	5	2	0.00901124	0.0364527	pulmonary artery morphogenesis
1511	GO:0061304	5	2	0.00901124	0.0364527	retinal blood vessel morphogenesis
1512	GO:0070100	5	2	0.00901124	0.0364527	negative regulation of chemokine-mediated signaling pathway
1513	GO:0071281	5	2	0.00901124	0.0364527	cellular response to iron ion
1514	GO:0072103	5	2	0.00901124	0.0364527	glomerulus vasculature morphogenesis
1515	GO:0072104	5	2	0.00901124	0.0364527	glomerular capillary formation
1516	GO:0072538	5	2	0.00901124	0.0364527	T-helper 17 type immune response
1517	GO:0072539	5	2	0.00901124	0.0364527	T-helper 17 cell differentiation
1518	GO:0090467	5	2	0.00901124	0.0364527	arginine import
1519	GO:1901029	5	2	0.00901124	0.0364527	negative regulation of mitochondrial outer membrane permeabilization involved in apoptotic signaling pathway
1520	GO:1901725	5	2	0.00901124	0.0364527	regulation of histone deacetylase activity
1521	GO:1902287	5	2	0.00901124	0.0364527	semaphorin-plexin signaling pathway involved in axon guidance
1522	GO:1902965	5	2	0.00901124	0.0364527	regulation of protein localization to early endosome
1523	GO:1902966	5	2	0.00901124	0.0364527	positive regulation of protein localization to early endosome
1524	GO:1903242	5	2	0.00901124	0.0364527	regulation of cardiac muscle hypertrophy in response to stress
1525	GO:1903689	5	2	0.00901124	0.0364527	regulation of wound healing, spreading of epidermal cells
1526	GO:0031056	114	9	0.00904489	0.0365409	regulation of histone modification
1527	GO:0034612	114	9	0.00904489	0.0365409	response to tumor necrosis factor
1528	GO:0010165	27	4	0.00909862	0.0365902	response to X-ray
1529	GO:0019915	27	4	0.00909862	0.0365902	lipid storage
1530	GO:0030325	27	4	0.00909862	0.0365902	adrenal gland development
1531	GO:0032350	27	4	0.00909862	0.0365902	regulation of hormone metabolic process
1532	GO:0048147	27	4	0.00909862	0.0365902	negative regulation of fibroblast proliferation
1533	GO:0090200	27	4	0.00909862	0.0365902	positive regulation of release of cytochrome c from mitochondria
1534	GO:1902230	27	4	0.00909862	0.0365902	negative regulation of intrinsic apoptotic signaling pathway in response to DNA damage
1535	GO:0033555	76	7	0.00916363	0.0367797	multicellular organismal response to stress
1536	GO:0034101	76	7	0.00916363	0.0367797	erythrocyte homeostasis
1537	GO:0034763	76	7	0.00916363	0.0367797	negative regulation of transmembrane transport
1538	GO:0018107	42	5	0.00928789	0.03723	peptidyl-threonine phosphorylation
1539	GO:0045604	42	5	0.00928789	0.03723	regulation of epidermal cell differentiation
1540	GO:0032872	177	12	0.00929484	0.0372337	regulation of stress-activated MAPK cascade
1541	GO:0006919	95	8	0.00933078	0.0373292	activation of cysteine-type endopeptidase activity involved in apoptotic process
1542	GO:0034249	95	8	0.00933078	0.0373292	negative regulation of cellular amide metabolic process
1543	GO:0007173	199	13	0.00935365	0.0373722	epidermal growth factor receptor signaling pathway
1544	GO:0043406	199	13	0.00935365	0.0373722	positive regulation of MAP kinase activity
1545	GO:0042509	59	6	0.00969579	0.0386895	regulation of tyrosine phosphorylation of STAT protein
1546	GO:0070302	178	12	0.0096959	0.0386895	regulation of stress-activated protein kinase signaling cascade
1547	GO:1901136	157	11	0.00989588	0.0394508	carbohydrate derivative catabolic process
1548	GO:0043900	437	23	0.00989947	0.0394508	regulation of multi-organism process
1549	GO:0002070	15	3	0.0102053	0.0404086	epithelial cell maturation
1550	GO:0002544	15	3	0.0102053	0.0404086	chronic inflammatory response
1551	GO:0010644	15	3	0.0102053	0.0404086	cell communication by electrical coupling
1552	GO:0010888	15	3	0.0102053	0.0404086	negative regulation of lipid storage
1553	GO:0030224	15	3	0.0102053	0.0404086	monocyte differentiation
1554	GO:0032462	15	3	0.0102053	0.0404086	regulation of protein homooligomerization
1555	GO:0033599	15	3	0.0102053	0.0404086	regulation of mammary gland epithelial cell proliferation
1556	GO:0072311	15	3	0.0102053	0.0404086	glomerular epithelial cell differentiation
1557	GO:1900151	15	3	0.0102053	0.0404086	regulation of nuclear-transcribed mRNA catabolic process, deadenylation-dependent decay
1558	GO:1900153	15	3	0.0102053	0.0404086	positive regulation of nuclear-transcribed mRNA catabolic process, deadenylation-dependent decay
1559	GO:0010862	43	5	0.0102485	0.0404497	positive regulation of pathway-restricted SMAD protein phosphorylation
1560	GO:0021545	43	5	0.0102485	0.0404497	cranial nerve development
1561	GO:0043535	43	5	0.0102485	0.0404497	regulation of blood vessel endothelial cell migration
1562	GO:0046626	43	5	0.0102485	0.0404497	regulation of insulin receptor signaling pathway
1563	GO:0055013	43	5	0.0102485	0.0404497	cardiac muscle cell development
1564	GO:0001958	28	4	0.01036	0.0407854	endochondral ossification
1565	GO:0036075	28	4	0.01036	0.0407854	replacement ossification
1566	GO:0072337	28	4	0.01036	0.0407854	modified amino acid transport
1567	GO:1903053	28	4	0.01036	0.0407854	regulation of extracellular matrix organization
1568	GO:0045670	60	6	0.0104986	0.0413048	regulation of osteoclast differentiation
1569	GO:0010811	97	8	0.0105184	0.0413298	positive regulation of cell-substrate adhesion
1570	GO:0035637	97	8	0.0105184	0.0413298	multicellular organismal signaling
1571	GO:0002366	117	9	0.0106302	0.0417425	leukocyte activation involved in immune response
1572	GO:0000077	138	10	0.0108843	0.0427131	DNA damage checkpoint
1573	GO:0051591	98	8	0.0111525	0.0437378	response to cAMP
1574	GO:0002263	118	9	0.0112023	0.0439054	cell activation involved in immune response
1575	GO:0010677	44	5	0.0112749	0.044078	negative regulation of cellular carbohydrate metabolic process
1576	GO:0046632	44	5	0.0112749	0.044078	alpha-beta T cell differentiation
1577	GO:0060761	44	5	0.0112749	0.044078	negative regulation of response to cytokine stimulus
1578	GO:0061178	44	5	0.0112749	0.044078	regulation of insulin secretion involved in cellular response to glucose stimulus
1579	GO:0030516	61	6	0.0113474	0.0443053	regulation of axon extension
1580	GO:0043620	61	6	0.0113474	0.0443053	regulation of DNA-templated transcription in response to stress
1581	GO:0050920	139	10	0.0114139	0.0445366	regulation of chemotaxis
1582	GO:0044344	182	12	0.011436	0.0445947	cellular response to fibroblast growth factor stimulus
1583	GO:0002026	29	4	0.0117291	0.0454789	regulation of the force of heart contraction
1584	GO:0003156	29	4	0.0117291	0.0454789	regulation of organ formation
1585	GO:0048662	29	4	0.0117291	0.0454789	negative regulation of smooth muscle cell proliferation
1586	GO:0060043	29	4	0.0117291	0.0454789	regulation of cardiac muscle cell proliferation
1587	GO:0060412	29	4	0.0117291	0.0454789	ventricular septum morphogenesis
1588	GO:0060612	29	4	0.0117291	0.0454789	adipose tissue development
1589	GO:0070849	29	4	0.0117291	0.0454789	response to epidermal growth factor
1590	GO:0072348	29	4	0.0117291	0.0454789	sulfur compound transport
1591	GO:1901976	29	4	0.0117291	0.0454789	regulation of cell cycle checkpoint
1592	GO:0048011	274	16	0.0118326	0.0458515	neurotrophin TRK receptor signaling pathway
1593	GO:0010951	228	14	0.0119547	0.0462952	negative regulation of endopeptidase activity
1594	GO:0030901	80	7	0.0119876	0.0463936	midbrain development
1595	GO:0061097	62	6	0.0122436	0.0471522	regulation of protein tyrosine kinase activity
1596	GO:0006911	16	3	0.0122753	0.0471522	phagocytosis, engulfment
1597	GO:0032094	16	3	0.0122753	0.0471522	response to food
1598	GO:0032373	16	3	0.0122753	0.0471522	positive regulation of sterol transport
1599	GO:0032376	16	3	0.0122753	0.0471522	positive regulation of cholesterol transport
1600	GO:0033158	16	3	0.0122753	0.0471522	regulation of protein import into nucleus, translocation
1601	GO:0060575	16	3	0.0122753	0.0471522	intestinal epithelial cell differentiation
1602	GO:0070884	16	3	0.0122753	0.0471522	regulation of calcineurin-NFAT signaling cascade
1603	GO:0071294	16	3	0.0122753	0.0471522	cellular response to zinc ion
1604	GO:0072010	16	3	0.0122753	0.0471522	glomerular epithelium development
1605	GO:0072216	16	3	0.0122753	0.0471522	positive regulation of metanephros development
1606	GO:0085029	16	3	0.0122753	0.0471522	extracellular matrix assembly
1607	GO:0031398	162	11	0.0123239	0.0472504	positive regulation of protein ubiquitination
1608	GO:0033500	162	11	0.0123239	0.0472504	carbohydrate homeostasis
1609	GO:0042593	162	11	0.0123239	0.0472504	glucose homeostasis
1610	GO:0008544	252	15	0.0123615	0.0472775	epidermis development
1611	GO:0010043	45	5	0.0123692	0.0472775	response to zinc ion
1612	GO:0043330	45	5	0.0123692	0.0472775	response to exogenous dsRNA
1613	GO:0044246	45	5	0.0123692	0.0472775	regulation of multicellular organismal metabolic process
1614	GO:0051926	45	5	0.0123692	0.0472775	negative regulation of calcium ion transport
1615	GO:0050890	229	14	0.0123842	0.0473055	cognition
1616	GO:0007519	120	9	0.0124154	0.0473953	skeletal muscle tissue development
1617	GO:0045087	864	39	0.0124338	0.0474361	innate immune response
1618	GO:0010498	300	17	0.0127295	0.048534	proteasomal protein catabolic process
1619	GO:0090066	324	18	0.0127418	0.048551	regulation of anatomical structure size
1620	GO:0071774	185	12	0.0128918	0.0490284	response to fibroblast growth factor
1621	GO:0090257	185	12	0.0128918	0.0490284	regulation of muscle system process
1622	GO:0038179	277	16	0.0130142	0.0490284	neurotrophin signaling pathway
1623	GO:0010950	142	10	0.0131202	0.0490284	positive regulation of endopeptidase activity
1624	GO:0006282	63	6	0.0131884	0.0490284	regulation of DNA repair
1625	GO:0007193	63	6	0.0131884	0.0490284	adenylate cyclase-inhibiting G-protein coupled receptor signaling pathway
1626	GO:0032465	63	6	0.0131884	0.0490284	regulation of cytokinesis
1627	GO:0048477	63	6	0.0131884	0.0490284	oogenesis
1628	GO:0001893	30	4	0.0132091	0.0490284	maternal placenta development
1629	GO:0010574	30	4	0.0132091	0.0490284	regulation of vascular endothelial growth factor production
1630	GO:0002043	6	2	0.0132406	0.0490284	blood vessel endothelial cell proliferation involved in sprouting angiogenesis
1631	GO:0002246	6	2	0.0132406	0.0490284	wound healing involved in inflammatory response
1632	GO:0007144	6	2	0.0132406	0.0490284	female meiosis I
1633	GO:0010612	6	2	0.0132406	0.0490284	regulation of cardiac muscle adaptation
1634	GO:0014042	6	2	0.0132406	0.0490284	positive regulation of neuron maturation
1635	GO:0014745	6	2	0.0132406	0.0490284	negative regulation of muscle adaptation
1636	GO:0021562	6	2	0.0132406	0.0490284	vestibulocochlear nerve development
1637	GO:0021785	6	2	0.0132406	0.0490284	branchiomotor neuron axon guidance
1638	GO:0030643	6	2	0.0132406	0.0490284	cellular phosphate ion homeostasis
1639	GO:0034036	6	2	0.0132406	0.0490284	purine ribonucleoside bisphosphate biosynthetic process
1640	GO:0035461	6	2	0.0132406	0.0490284	vitamin transmembrane transport
1641	GO:0042092	6	2	0.0132406	0.0490284	type 2 immune response
1642	GO:0042536	6	2	0.0132406	0.0490284	negative regulation of tumor necrosis factor biosynthetic process
1643	GO:0045656	6	2	0.0132406	0.0490284	negative regulation of monocyte differentiation
1644	GO:0048553	6	2	0.0132406	0.0490284	negative regulation of metalloenzyme activity
1645	GO:0048554	6	2	0.0132406	0.0490284	positive regulation of metalloenzyme activity
1646	GO:0050428	6	2	0.0132406	0.0490284	3'-phosphoadenosine 5'-phosphosulfate biosynthetic process
1647	GO:0050849	6	2	0.0132406	0.0490284	negative regulation of calcium-mediated signaling
1648	GO:0051045	6	2	0.0132406	0.0490284	negative regulation of membrane protein ectodomain proteolysis
1649	GO:0051574	6	2	0.0132406	0.0490284	positive regulation of histone H3-K9 methylation
1650	GO:0060056	6	2	0.0132406	0.0490284	mammary gland involution
1651	GO:0060839	6	2	0.0132406	0.0490284	endothelial cell fate commitment
1652	GO:0060982	6	2	0.0132406	0.0490284	coronary artery morphogenesis
1653	GO:0061218	6	2	0.0132406	0.0490284	negative regulation of mesonephros development
1654	GO:0061309	6	2	0.0132406	0.0490284	cardiac neural crest cell development involved in outflow tract morphogenesis
1655	GO:0070345	6	2	0.0132406	0.0490284	negative regulation of fat cell proliferation
1656	GO:0071985	6	2	0.0132406	0.0490284	multivesicular body sorting pathway
1657	GO:0072502	6	2	0.0132406	0.0490284	cellular trivalent inorganic anion homeostasis
1658	GO:0090594	6	2	0.0132406	0.0490284	inflammatory response to wounding
1659	GO:0097084	6	2	0.0132406	0.0490284	vascular smooth muscle cell development
1660	GO:1900028	6	2	0.0132406	0.0490284	negative regulation of ruffle assembly
1661	GO:1902285	6	2	0.0132406	0.0490284	semaphorin-plexin signaling pathway involved in neuron projection guidance
1662	GO:1902430	6	2	0.0132406	0.0490284	negative regulation of beta-amyloid formation
1663	GO:1903551	6	2	0.0132406	0.0490284	regulation of extracellular exosome assembly
1664	GO:1903960	6	2	0.0132406	0.0490284	negative regulation of anion transmembrane transport
1665	GO:2000402	6	2	0.0132406	0.0490284	negative regulation of lymphocyte migration
1666	GO:2000615	6	2	0.0132406	0.0490284	regulation of histone H3-K9 acetylation
1667	GO:0018210	46	5	0.0135333	0.0500222	peptidyl-threonine modification
1668	GO:0035065	46	5	0.0135333	0.0500222	regulation of histone acetylation
1669	GO:0048483	46	5	0.0135333	0.0500222	autonomic nervous system development
1670	GO:0060021	82	7	0.0136134	0.050288	palate development
1671	GO:0043280	122	9	0.0137238	0.0506654	positive regulation of cysteine-type endopeptidase activity involved in apoptotic process
1672	GO:0034622	553	27	0.0139445	0.0514497	cellular macromolecular complex assembly
1673	GO:0006024	102	8	0.0139734	0.0515255	glycosaminoglycan biosynthetic process
1674	GO:0030048	64	6	0.014183	0.0522356	actin filament-based movement
1675	GO:0048332	64	6	0.014183	0.0522356	mesoderm morphogenesis
1676	GO:0030308	144	10	0.0143597	0.0528549	negative regulation of cell growth
1677	GO:0071897	83	7	0.0144829	0.0530206	DNA biosynthetic process
1678	GO:0002902	17	3	0.014568	0.0530206	regulation of B cell apoptotic process
1679	GO:0031442	17	3	0.014568	0.0530206	positive regulation of mRNA 3'-end processing
1680	GO:0032232	17	3	0.014568	0.0530206	negative regulation of actin filament bundle assembly
1681	GO:0033194	17	3	0.014568	0.0530206	response to hydroperoxide
1682	GO:0033866	17	3	0.014568	0.0530206	nucleoside bisphosphate biosynthetic process
1683	GO:0034030	17	3	0.014568	0.0530206	ribonucleoside bisphosphate biosynthetic process
1684	GO:0034033	17	3	0.014568	0.0530206	purine nucleoside bisphosphate biosynthetic process
1685	GO:0042523	17	3	0.014568	0.0530206	positive regulation of tyrosine phosphorylation of Stat5 protein
1686	GO:0045601	17	3	0.014568	0.0530206	regulation of endothelial cell differentiation
1687	GO:0046597	17	3	0.014568	0.0530206	negative regulation of viral entry into host cell
1688	GO:0048070	17	3	0.014568	0.0530206	regulation of developmental pigmentation
1689	GO:0055069	17	3	0.014568	0.0530206	zinc ion homeostasis
1690	GO:0060251	17	3	0.014568	0.0530206	regulation of glial cell proliferation
1691	GO:0060445	17	3	0.014568	0.0530206	branching involved in salivary gland morphogenesis
1692	GO:0071295	17	3	0.014568	0.0530206	cellular response to vitamin
1693	GO:0072012	17	3	0.014568	0.0530206	glomerulus vasculature development
1694	GO:0097503	17	3	0.014568	0.0530206	sialylation
1695	GO:1900027	17	3	0.014568	0.0530206	regulation of ruffle assembly
1696	GO:0006023	103	8	0.0147532	0.0536225	aminoglycan biosynthetic process
1697	GO:0048813	47	5	0.014769	0.0536225	dendrite morphogenesis
1698	GO:2000273	47	5	0.014769	0.0536225	positive regulation of receptor activity
1699	GO:0002312	31	4	0.0148029	0.0536225	B cell activation involved in immune response
1700	GO:0031670	31	4	0.0148029	0.0536225	cellular response to nutrient
1701	GO:0042491	31	4	0.0148029	0.0536225	auditory receptor cell differentiation
1702	GO:0060674	31	4	0.0148029	0.0536225	placenta blood vessel development
1703	GO:1901985	31	4	0.0148029	0.0536225	positive regulation of protein acetylation
1704	GO:0055085	984	43	0.0149792	0.0542292	transmembrane transport
1705	GO:1903035	145	10	0.0150113	0.0543135	negative regulation of response to wounding
1706	GO:1903532	282	16	0.0151866	0.0549155	positive regulation of secretion by cell
1707	GO:0050863	235	14	0.0152189	0.054971	regulation of T cell activation
1708	GO:0007127	65	6	0.0152286	0.054971	meiosis I
1709	GO:0016064	65	6	0.0152286	0.054971	immunoglobulin mediated immune response
1710	GO:0046942	212	13	0.0152411	0.0549839	carboxylic acid transport
1711	GO:0045834	104	8	0.015564	0.0560833	positive regulation of lipid metabolic process
1712	GO:0050671	104	8	0.015564	0.0560833	positive regulation of lymphocyte proliferation
1713	GO:0015031	1125	48	0.0157025	0.0565492	protein transport
1714	GO:0008064	125	9	0.0158738	0.0571328	regulation of actin polymerization or depolymerization
1715	GO:0032370	48	5	0.0160779	0.0577663	positive regulation of lipid transport
1716	GO:0043525	48	5	0.0160779	0.0577663	positive regulation of neuron apoptotic process
1717	GO:0071230	48	5	0.0160779	0.0577663	cellular response to amino acid stimulus
1718	GO:0030111	284	16	0.0161303	0.0579208	regulation of Wnt signaling pathway
1719	GO:0006820	432	22	0.0162182	0.0581904	anion transport
1720	GO:0050795	191	12	0.0162243	0.0581904	regulation of behavior
1721	GO:0050776	745	34	0.0162386	0.0582079	regulation of immune response
1722	GO:0034762	382	20	0.0162671	0.0582762	regulation of transmembrane transport
1723	GO:0001824	66	6	0.0163265	0.0583875	blastocyst development
1724	GO:0007569	66	6	0.0163265	0.0583875	cell aging
1725	GO:1901019	66	6	0.0163265	0.0583875	regulation of calcium ion transmembrane transporter activity
1726	GO:0060070	85	7	0.0163395	0.0584	canonical Wnt signaling pathway
1727	GO:0015849	214	13	0.0163537	0.0584168	organic acid transport
1728	GO:0051321	147	10	0.0163802	0.0584776	meiotic cell cycle
1729	GO:0032946	105	8	0.0164067	0.0585384	positive regulation of mononuclear cell proliferation
1730	GO:0014014	32	4	0.016513	0.0586463	negative regulation of gliogenesis
1731	GO:0014037	32	4	0.016513	0.0586463	Schwann cell differentiation
1732	GO:0032459	32	4	0.016513	0.0586463	regulation of protein oligomerization
1733	GO:0032965	32	4	0.016513	0.0586463	regulation of collagen biosynthetic process
1734	GO:0034502	32	4	0.016513	0.0586463	protein localization to chromosome
1735	GO:0035710	32	4	0.016513	0.0586463	CD4-positive, alpha-beta T cell activation
1736	GO:0045907	32	4	0.016513	0.0586463	positive regulation of vasoconstriction
1737	GO:0070059	32	4	0.016513	0.0586463	intrinsic apoptotic signaling pathway in response to endoplasmic reticulum stress
1738	GO:0030832	126	9	0.0166426	0.0590726	regulation of actin filament length
1739	GO:0006811	1047	45	0.016921	0.0600261	ion transport
1740	GO:0032069	18	3	0.0170861	0.0602655	regulation of nuclease activity
1741	GO:0032469	18	3	0.0170861	0.0602655	endoplasmic reticulum calcium ion homeostasis
1742	GO:0033137	18	3	0.0170861	0.0602655	negative regulation of peptidyl-serine phosphorylation
1743	GO:0048266	18	3	0.0170861	0.0602655	behavioral response to pain
1744	GO:0051304	18	3	0.0170861	0.0602655	chromosome separation
1745	GO:0061099	18	3	0.0170861	0.0602655	negative regulation of protein tyrosine kinase activity
1746	GO:0061298	18	3	0.0170861	0.0602655	retina vasculature development in camera-type eye
1747	GO:0098901	18	3	0.0170861	0.0602655	regulation of cardiac muscle cell action potential
1748	GO:1902307	18	3	0.0170861	0.0602655	positive regulation of sodium ion transmembrane transport
1749	GO:2000279	18	3	0.0170861	0.0602655	negative regulation of DNA biosynthetic process
1750	GO:0043244	86	7	0.0173283	0.0610848	regulation of protein complex disassembly
1751	GO:0042246	49	5	0.0174619	0.0614714	tissue regeneration
1752	GO:0046718	49	5	0.0174619	0.0614714	viral entry into host cell
1753	GO:0019724	67	6	0.0174779	0.0614714	B cell mediated immunity
1754	GO:0021766	67	6	0.0174779	0.0614714	hippocampus development
1755	GO:0042391	263	15	0.0175869	0.0618196	regulation of membrane potential
1756	GO:0044272	171	11	0.0178033	0.0625449	sulfur compound biosynthetic process
1757	GO:0001574	7	2	0.018159	0.0630405	ganglioside biosynthetic process
1758	GO:0001913	7	2	0.018159	0.0630405	T cell mediated cytotoxicity
1759	GO:0002069	7	2	0.018159	0.0630405	columnar/cuboidal epithelial cell maturation
1760	GO:0006561	7	2	0.018159	0.0630405	proline biosynthetic process
1761	GO:0019530	7	2	0.018159	0.0630405	taurine metabolic process
1762	GO:0034201	7	2	0.018159	0.0630405	response to oleic acid
1763	GO:0035947	7	2	0.018159	0.0630405	regulation of gluconeogenesis by regulation of transcription from RNA polymerase II promoter
1764	GO:0043589	7	2	0.018159	0.0630405	skin morphogenesis
1765	GO:0044342	7	2	0.018159	0.0630405	type B pancreatic cell proliferation
1766	GO:0045116	7	2	0.018159	0.0630405	protein neddylation
1767	GO:0045647	7	2	0.018159	0.0630405	negative regulation of erythrocyte differentiation
1768	GO:0045654	7	2	0.018159	0.0630405	positive regulation of megakaryocyte differentiation
1769	GO:0045719	7	2	0.018159	0.0630405	negative regulation of glycogen biosynthetic process
1770	GO:0060440	7	2	0.018159	0.0630405	trachea formation
1771	GO:0061307	7	2	0.018159	0.0630405	cardiac neural crest cell differentiation involved in heart development
1772	GO:0061308	7	2	0.018159	0.0630405	cardiac neural crest cell development involved in heart development
1773	GO:0071679	7	2	0.018159	0.0630405	commissural neuron axon guidance
1774	GO:0072205	7	2	0.018159	0.0630405	metanephric collecting duct development
1775	GO:0072501	7	2	0.018159	0.0630405	cellular divalent inorganic anion homeostasis
1776	GO:0090336	7	2	0.018159	0.0630405	positive regulation of brown fat cell differentiation
1777	GO:2001179	7	2	0.018159	0.0630405	regulation of interleukin-10 secretion
1778	GO:0051262	107	8	0.0181899	0.0630766	protein tetramerization
1779	GO:1903749	107	8	0.0181899	0.0630766	positive regulation of establishment of protein localization to mitochondrion
1780	GO:0010596	33	4	0.0183418	0.0632833	negative regulation of endothelial cell migration
1781	GO:0010765	33	4	0.0183418	0.0632833	positive regulation of sodium ion transport
1782	GO:0021772	33	4	0.0183418	0.0632833	olfactory bulb development
1783	GO:0030032	33	4	0.0183418	0.0632833	lamellipodium assembly
1784	GO:0031648	33	4	0.0183418	0.0632833	protein destabilization
1785	GO:0090329	33	4	0.0183418	0.0632833	regulation of DNA-dependent DNA replication
1786	GO:1901030	33	4	0.0183418	0.0632833	positive regulation of mitochondrial outer membrane permeabilization involved in apoptotic signaling pathway
1787	GO:1902117	33	4	0.0183418	0.0632833	positive regulation of organelle assembly
1788	GO:1902229	33	4	0.0183418	0.0632833	regulation of intrinsic apoptotic signaling pathway in response to DNA damage
1789	GO:0050727	241	14	0.0185272	0.0638517	regulation of inflammatory response
1790	GO:0090150	241	14	0.0185272	0.0638517	establishment of protein localization to membrane
1791	GO:0002526	68	6	0.0186837	0.0642474	acute inflammatory response
1792	GO:0003279	68	6	0.0186837	0.0642474	cardiac septum development
1793	GO:0048640	68	6	0.0186837	0.0642474	negative regulation of developmental growth
1794	GO:1903169	68	6	0.0186837	0.0642474	regulation of calcium ion transmembrane transport
1795	GO:0033762	50	5	0.0189224	0.0649234	response to glucagon
1796	GO:0042130	50	5	0.0189224	0.0649234	negative regulation of T cell proliferation
1797	GO:0061337	50	5	0.0189224	0.0649234	cardiac conduction
1798	GO:2000756	50	5	0.0189224	0.0649234	regulation of peptidyl-lysine acetylation
1799	GO:0051047	314	17	0.0190623	0.065367	positive regulation of secretion
1800	GO:0007126	108	8	0.0191317	0.0655685	meiotic nuclear division
1801	GO:0051146	173	11	0.0192346	0.0658847	striated muscle cell differentiation
1802	GO:0018108	151	10	0.0193924	0.0663883	peptidyl-tyrosine phosphorylation
1803	GO:0033138	88	7	0.0194311	0.0664837	positive regulation of peptidyl-serine phosphorylation
1804	GO:0001818	196	12	0.0194667	0.0665688	negative regulation of cytokine production
1805	GO:0001832	19	3	0.0198316	0.06748	blastocyst growth
1806	GO:0009084	19	3	0.0198316	0.06748	glutamine family amino acid biosynthetic process
1807	GO:0035455	19	3	0.0198316	0.06748	response to interferon-alpha
1808	GO:0035994	19	3	0.0198316	0.06748	response to muscle stretch
1809	GO:0042119	19	3	0.0198316	0.06748	neutrophil activation
1810	GO:0042537	19	3	0.0198316	0.06748	benzene-containing compound metabolic process
1811	GO:0046697	19	3	0.0198316	0.06748	decidualization
1812	GO:0061014	19	3	0.0198316	0.06748	positive regulation of mRNA catabolic process
1813	GO:0072148	19	3	0.0198316	0.06748	epithelial cell fate commitment
1814	GO:0038093	220	13	0.0200632	0.0682303	Fc receptor signaling pathway
1815	GO:0006937	152	10	0.020205	0.0686746	regulation of muscle contraction
1816	GO:0002053	34	4	0.0202914	0.0687035	positive regulation of mesenchymal cell proliferation
1817	GO:0002455	34	4	0.0202914	0.0687035	humoral immune response mediated by circulating immunoglobulin
1818	GO:0009268	34	4	0.0202914	0.0687035	response to pH
1819	GO:0014003	34	4	0.0202914	0.0687035	oligodendrocyte development
1820	GO:0032885	34	4	0.0202914	0.0687035	regulation of polysaccharide biosynthetic process
1821	GO:0090398	34	4	0.0202914	0.0687035	cellular senescence
1822	GO:2000243	34	4	0.0202914	0.0687035	positive regulation of reproductive process
1823	GO:0007517	268	15	0.0204578	0.069088	muscle organ development
1824	GO:0021879	51	5	0.020461	0.069088	forebrain neuron differentiation
1825	GO:0032413	51	5	0.020461	0.069088	negative regulation of ion transmembrane transporter activity
1826	GO:0045132	51	5	0.020461	0.069088	meiotic chromosome segregation
1827	GO:0060411	51	5	0.020461	0.069088	cardiac septum morphogenesis
1828	GO:0048771	89	7	0.0205466	0.0693391	tissue remodeling
1829	GO:1903322	175	11	0.0207494	0.0699852	positive regulation of protein modification by small protein conjugation or removal
1830	GO:0032271	131	9	0.0208997	0.0704535	regulation of protein polymerization
1831	GO:0018212	153	10	0.0210421	0.0708951	peptidyl-tyrosine modification
1832	GO:0001523	70	6	0.0212633	0.0716011	retinoid metabolic process
1833	GO:0050714	176	11	0.0215389	0.0724896	positive regulation of protein secretion
1834	GO:0019941	419	21	0.0216679	0.072884	modification-dependent protein catabolic process
1835	GO:0030260	52	5	0.0220791	0.0739445	entry into host cell
1836	GO:0044409	52	5	0.0220791	0.0739445	entry into host
1837	GO:0051806	52	5	0.0220791	0.0739445	entry into cell of other organism involved in symbiotic interaction
1838	GO:0051828	52	5	0.0220791	0.0739445	entry into other organism involved in symbiotic interaction
1839	GO:0052126	52	5	0.0220791	0.0739445	movement in host environment
1840	GO:0052192	52	5	0.0220791	0.0739445	movement in environment of other organism involved in symbiotic interaction
1841	GO:0060113	52	5	0.0220791	0.0739445	inner ear receptor cell differentiation
1842	GO:0071347	52	5	0.0220791	0.0739445	cellular response to interleukin-1
1843	GO:0008347	35	4	0.0223637	0.0746143	glial cell migration
1844	GO:0010833	35	4	0.0223637	0.0746143	telomere maintenance via telomere lengthening
1845	GO:0021988	35	4	0.0223637	0.0746143	olfactory lobe development
1846	GO:0045429	35	4	0.0223637	0.0746143	positive regulation of nitric oxide biosynthetic process
1847	GO:0050918	35	4	0.0223637	0.0746143	positive chemotaxis
1848	GO:0055021	35	4	0.0223637	0.0746143	regulation of cardiac muscle tissue growth
1849	GO:1904407	35	4	0.0223637	0.0746143	positive regulation of nitric oxide metabolic process
1850	GO:0006605	395	20	0.0223854	0.0746464	protein targeting
1851	GO:0035019	71	6	0.0226391	0.0754514	somatic stem cell population maintenance
1852	GO:1901215	155	10	0.0227918	0.0756784	negative regulation of neuron death
1853	GO:0002294	20	3	0.0228053	0.0756784	CD4-positive, alpha-beta T cell differentiation involved in immune response
1854	GO:0010874	20	3	0.0228053	0.0756784	regulation of cholesterol efflux
1855	GO:0032461	20	3	0.0228053	0.0756784	positive regulation of protein oligomerization
1856	GO:0042093	20	3	0.0228053	0.0756784	T-helper cell differentiation
1857	GO:0045649	20	3	0.0228053	0.0756784	regulation of macrophage differentiation
1858	GO:0051043	20	3	0.0228053	0.0756784	regulation of membrane protein ectodomain proteolysis
1859	GO:0071526	20	3	0.0228053	0.0756784	semaphorin-plexin signaling pathway
1860	GO:0007611	201	12	0.0231698	0.0768466	learning or memory
1861	GO:0060491	112	8	0.0232478	0.0770637	regulation of cell projection assembly
1862	GO:0000103	8	2	0.0237198	0.0773401	sulfate assimilation
1863	GO:0000733	8	2	0.0237198	0.0773401	DNA strand renaturation
1864	GO:0002363	8	2	0.0237198	0.0773401	alpha-beta T cell lineage commitment
1865	GO:0003413	8	2	0.0237198	0.0773401	chondrocyte differentiation involved in endochondral bone morphogenesis
1866	GO:0007183	8	2	0.0237198	0.0773401	SMAD protein complex assembly
1867	GO:0010523	8	2	0.0237198	0.0773401	negative regulation of calcium ion transport into cytosol
1868	GO:0022027	8	2	0.0237198	0.0773401	interkinetic nuclear migration
1869	GO:0035767	8	2	0.0237198	0.0773401	endothelial cell chemotaxis
1870	GO:0043569	8	2	0.0237198	0.0773401	negative regulation of insulin-like growth factor receptor signaling pathway
1871	GO:0048548	8	2	0.0237198	0.0773401	regulation of pinocytosis
1872	GO:0048843	8	2	0.0237198	0.0773401	negative regulation of axon extension involved in axon guidance
1873	GO:0052173	8	2	0.0237198	0.0773401	response to defenses of other organism involved in symbiotic interaction
1874	GO:0052200	8	2	0.0237198	0.0773401	response to host defenses
1875	GO:0060242	8	2	0.0237198	0.0773401	contact inhibition
1876	GO:0060253	8	2	0.0237198	0.0773401	negative regulation of glial cell proliferation
1877	GO:0060426	8	2	0.0237198	0.0773401	lung vasculature development
1878	GO:0060592	8	2	0.0237198	0.0773401	mammary gland formation
1879	GO:0070099	8	2	0.0237198	0.0773401	regulation of chemokine-mediated signaling pathway
1880	GO:0070857	8	2	0.0237198	0.0773401	regulation of bile acid biosynthetic process
1881	GO:0071499	8	2	0.0237198	0.0773401	cellular response to laminar fluid shear stress
1882	GO:0072015	8	2	0.0237198	0.0773401	glomerular visceral epithelial cell development
1883	GO:0075136	8	2	0.0237198	0.0773401	response to host
1884	GO:0085020	8	2	0.0237198	0.0773401	protein K6-linked ubiquitination
1885	GO:0090232	8	2	0.0237198	0.0773401	positive regulation of spindle checkpoint
1886	GO:0090335	8	2	0.0237198	0.0773401	regulation of brown fat cell differentiation
1887	GO:1902992	8	2	0.0237198	0.0773401	negative regulation of amyloid precursor protein catabolic process
1888	GO:1904181	8	2	0.0237198	0.0773401	positive regulation of membrane depolarization
1889	GO:2000192	8	2	0.0237198	0.0773401	negative regulation of fatty acid transport
1890	GO:2000480	8	2	0.0237198	0.0773401	negative regulation of cAMP-dependent protein kinase activity
1891	GO:2001028	8	2	0.0237198	0.0773401	positive regulation of endothelial cell chemotaxis
1892	GO:2001256	8	2	0.0237198	0.0773401	regulation of store-operated calcium entry
1893	GO:0042531	53	5	0.0237779	0.0773661	positive regulation of tyrosine phosphorylation of STAT protein
1894	GO:0048546	53	5	0.0237779	0.0773661	digestive tract morphogenesis
1895	GO:0048844	53	5	0.0237779	0.0773661	artery morphogenesis
1896	GO:1902041	53	5	0.0237779	0.0773661	regulation of extrinsic apoptotic signaling pathway via death domain receptors
1897	GO:2000045	134	9	0.0238019	0.0774032	regulation of G1/S transition of mitotic cell cycle
1898	GO:0032940	449	22	0.0239113	0.0777181	secretion by cell
1899	GO:0051817	72	6	0.0240735	0.0782041	modification of morphology or physiology of other organism involved in symbiotic interaction
1900	GO:0050728	92	7	0.0241591	0.0784409	negative regulation of inflammatory response
1901	GO:0042471	113	8	0.024367	0.0790325	ear morphogenesis
1902	GO:0046890	113	8	0.024367	0.0790325	regulation of lipid biosynthetic process
1903	GO:0006111	36	4	0.0245604	0.0792434	regulation of gluconeogenesis
1904	GO:0010712	36	4	0.0245604	0.0792434	regulation of collagen metabolic process
1905	GO:0030890	36	4	0.0245604	0.0792434	positive regulation of B cell proliferation
1906	GO:0035315	36	4	0.0245604	0.0792434	hair cell differentiation
1907	GO:0043551	36	4	0.0245604	0.0792434	regulation of phosphatidylinositol 3-kinase activity
1908	GO:0044003	36	4	0.0245604	0.0792434	modification by symbiont of host morphology or physiology
1909	GO:0045143	36	4	0.0245604	0.0792434	homologous chromosome segregation
1910	GO:0048265	36	4	0.0245604	0.0792434	response to pain
1911	GO:0051881	36	4	0.0245604	0.0792434	regulation of mitochondrial membrane potential
1912	GO:0098900	36	4	0.0245604	0.0792434	regulation of action potential
1913	GO:0009266	203	12	0.0247878	0.079935	response to temperature stimulus
1914	GO:0043632	425	21	0.0248336	0.080041	modification-dependent macromolecule catabolic process
1915	GO:0042752	93	7	0.0254544	0.081999	regulation of circadian rhythm
1916	GO:0051896	114	8	0.0255233	0.0821353	regulation of protein kinase B signaling
1917	GO:1903046	114	8	0.0255233	0.0821353	meiotic cell cycle process
1918	GO:0030858	54	5	0.0255589	0.0821639	positive regulation of epithelial cell differentiation
1919	GO:0060135	54	5	0.0255589	0.0821639	maternal process involved in female pregnancy
1920	GO:0030100	181	11	0.0258205	0.0829185	regulation of endocytosis
1921	GO:0051480	181	11	0.0258205	0.0829185	cytosolic calcium ion homeostasis
1922	GO:0001945	21	3	0.0260075	0.0833022	lymph vessel development
1923	GO:0002437	21	3	0.0260075	0.0833022	inflammatory response to antigenic stimulus
1924	GO:0031063	21	3	0.0260075	0.0833022	regulation of histone deacetylation
1925	GO:0045940	21	3	0.0260075	0.0833022	positive regulation of steroid metabolic process
1926	GO:0097150	21	3	0.0260075	0.0833022	neuronal stem cell population maintenance
1927	GO:0034111	94	7	0.0267963	0.0857844	negative regulation of homotypic cell-cell adhesion
1928	GO:0000578	37	4	0.0268829	0.0859278	embryonic axis specification
1929	GO:0046622	37	4	0.0268829	0.0859278	positive regulation of organ growth
1930	GO:1990138	37	4	0.0268829	0.0859278	neuron projection extension
1931	GO:0000187	137	9	0.0269805	0.086195	activation of MAPK activity
1932	GO:0044703	830	36	0.027106	0.0865125	multi-organism reproductive process
1933	GO:0032273	74	6	0.0271219	0.0865125	positive regulation of protein polymerization
1934	GO:0090277	74	6	0.0271219	0.0865125	positive regulation of peptide hormone secretion
1935	GO:0044265	721	32	0.0272157	0.0867667	cellular macromolecule catabolic process
1936	GO:0006301	55	5	0.0274229	0.086825	postreplication repair
1937	GO:0016266	55	5	0.0274229	0.086825	O-glycan processing
1938	GO:1904063	55	5	0.0274229	0.086825	negative regulation of cation transmembrane transport
1939	GO:0044255	749	33	0.0275795	0.086825	cellular lipid metabolic process
1940	GO:0008016	160	10	0.0276231	0.086825	regulation of heart contraction
1941	GO:0051346	379	19	0.0279123	0.086825	negative regulation of hydrolase activity
1942	GO:0006493	95	7	0.0281856	0.086825	protein O-linked glycosylation
1943	GO:0008543	161	10	0.0286707	0.086825	fibroblast growth factor receptor signaling pathway
1944	GO:0016101	75	6	0.0287376	0.086825	diterpenoid metabolic process
1945	GO:0032200	75	6	0.0287376	0.086825	telomere organization
1946	GO:0046620	75	6	0.0287376	0.086825	regulation of organ growth
1947	GO:0022411	484	23	0.028918	0.086825	cellular component disassembly
1948	GO:0010470	38	4	0.0293323	0.086825	regulation of gastrulation
1949	GO:0010883	38	4	0.0293323	0.086825	regulation of lipid storage
1950	GO:0030199	38	4	0.0293323	0.086825	collagen fibril organization
1951	GO:0032720	38	4	0.0293323	0.086825	negative regulation of tumor necrosis factor production
1952	GO:0032881	38	4	0.0293323	0.086825	regulation of polysaccharide metabolic process
1953	GO:0071377	38	4	0.0293323	0.086825	cellular response to glucagon stimulus
1954	GO:0034103	56	5	0.0293713	0.086825	regulation of tissue remodeling
1955	GO:0001935	22	3	0.0294374	0.086825	endothelial cell proliferation
1956	GO:0002287	22	3	0.0294374	0.086825	alpha-beta T cell activation involved in immune response
1957	GO:0002292	22	3	0.0294374	0.086825	T cell differentiation involved in immune response
1958	GO:0002293	22	3	0.0294374	0.086825	alpha-beta T cell differentiation involved in immune response
1959	GO:0036230	22	3	0.0294374	0.086825	granulocyte activation
1960	GO:0036314	22	3	0.0294374	0.086825	response to sterol
1961	GO:0043954	22	3	0.0294374	0.086825	cellular component maintenance
1962	GO:0045672	22	3	0.0294374	0.086825	positive regulation of osteoclast differentiation
1963	GO:0046466	22	3	0.0294374	0.086825	membrane lipid catabolic process
1964	GO:0046596	22	3	0.0294374	0.086825	regulation of viral entry into host cell
1965	GO:0060216	22	3	0.0294374	0.086825	definitive hemopoiesis
1966	GO:0061013	22	3	0.0294374	0.086825	regulation of mRNA catabolic process
1967	GO:0042472	96	7	0.0296229	0.086825	inner ear morphogenesis
1968	GO:1904062	162	10	0.0297461	0.086825	regulation of cation transmembrane transport
1969	GO:0002313	9	2	0.0298786	0.086825	mature B cell differentiation involved in immune response
1970	GO:0002318	9	2	0.0298786	0.086825	myeloid progenitor cell differentiation
1971	GO:0003334	9	2	0.0298786	0.086825	keratinocyte development
1972	GO:0006265	9	2	0.0298786	0.086825	DNA topological change
1973	GO:0019062	9	2	0.0298786	0.086825	virion attachment to host cell
1974	GO:0021612	9	2	0.0298786	0.086825	facial nerve structural organization
1975	GO:0021800	9	2	0.0298786	0.086825	cerebral cortex tangential migration
1976	GO:0030007	9	2	0.0298786	0.086825	cellular potassium ion homeostasis
1977	GO:0032464	9	2	0.0298786	0.086825	positive regulation of protein homooligomerization
1978	GO:0032530	9	2	0.0298786	0.086825	regulation of microvillus organization
1979	GO:0033483	9	2	0.0298786	0.086825	gas homeostasis
1980	GO:0033629	9	2	0.0298786	0.086825	negative regulation of cell adhesion mediated by integrin
1981	GO:0033689	9	2	0.0298786	0.086825	negative regulation of osteoblast proliferation
1982	GO:0043369	9	2	0.0298786	0.086825	CD4-positive or CD8-positive, alpha-beta T cell lineage commitment
1983	GO:0044650	9	2	0.0298786	0.086825	adhesion of symbiont to host cell
1984	GO:0061004	9	2	0.0298786	0.086825	pattern specification involved in kidney development
1985	GO:0061179	9	2	0.0298786	0.086825	negative regulation of insulin secretion involved in cellular response to glucose stimulus
1986	GO:0070344	9	2	0.0298786	0.086825	regulation of fat cell proliferation
1987	GO:0070874	9	2	0.0298786	0.086825	negative regulation of glycogen metabolic process
1988	GO:0070886	9	2	0.0298786	0.086825	positive regulation of calcineurin-NFAT signaling cascade
1989	GO:0071436	9	2	0.0298786	0.086825	sodium ion export
1990	GO:0072048	9	2	0.0298786	0.086825	renal system pattern specification
1991	GO:0072310	9	2	0.0298786	0.086825	glomerular epithelial cell development
1992	GO:0090161	9	2	0.0298786	0.086825	Golgi ribbon formation
1993	GO:0097201	9	2	0.0298786	0.086825	negative regulation of transcription from RNA polymerase II promoter in response to stress
1994	GO:0098754	9	2	0.0298786	0.086825	detoxification
1995	GO:1901534	9	2	0.0298786	0.086825	positive regulation of hematopoietic progenitor cell differentiation
1996	GO:1901844	9	2	0.0298786	0.086825	regulation of cell communication by electrical coupling involved in cardiac conduction
1997	GO:1904251	9	2	0.0298786	0.086825	regulation of bile acid metabolic process
1998	GO:2000650	9	2	0.0298786	0.086825	negative regulation of sodium ion transmembrane transporter activity
1999	GO:0019827	140	9	0.0304472	0.086825	stem cell population maintenance
[truncated: 4,170 more rows]

## Sheet: In ARCHS4 and BRCA not GSE 
	term_id	proteins	hits	pvalue	pvalue_fdr	term_description
1	GO:0022610	895	171	5.91601e-40	4.31218e-36	biological adhesion
2	GO:0007155	891	170	1.23624e-39	4.50548e-36	cell adhesion
3	GO:0030198	341	98	3.10334e-38	7.45572e-35	extracellular matrix organization
4	GO:0043062	342	98	4.09149e-38	7.45572e-35	extracellular structure organization
5	GO:0001944	449	113	6.58457e-38	9.59899e-35	vasculature development
6	GO:0001568	428	109	4.29783e-37	5.22115e-34	blood vessel development
7	GO:0072358	737	141	6.01447e-33	5.33143e-30	cardiovascular system development
8	GO:0072359	737	141	6.01447e-33	5.33143e-30	circulatory system development
9	GO:0048514	361	94	6.58291e-33	5.33143e-30	blood vessel morphogenesis
10	GO:0030334	564	119	5.8308e-32	4.25007e-29	regulation of cell migration
11	GO:0006952	1286	196	1.5623e-31	1.03524e-28	defense response
12	GO:0040011	1091	176	2.58635e-31	1.57099e-28	locomotion
13	GO:0001525	287	81	3.90807e-31	2.19122e-28	angiogenesis
14	GO:0040012	647	127	7.98154e-31	4.15553e-28	regulation of locomotion
15	GO:2000145	599	121	1.32226e-30	6.42528e-28	regulation of cell motility
16	GO:0016477	698	132	2.49961e-30	1.13873e-27	cell migration
17	GO:0051270	669	128	6.25494e-30	2.6819e-27	regulation of cellular component movement
18	GO:0051674	761	136	1.18373e-28	4.79343e-26	localization of cell
19	GO:0048870	762	136	1.35613e-28	5.20253e-26	cell motility
20	GO:2000026	1400	199	6.12103e-28	2.23081e-25	regulation of multicellular organismal development
21	GO:0006928	1211	180	1.48605e-27	5.158e-25	movement of cell or subcellular component
22	GO:0048646	914	150	1.83342e-27	6.07445e-25	anatomical structure formation involved in morphogenesis
23	GO:0051336	1154	174	2.31492e-27	7.33628e-25	regulation of hydrolase activity
24	GO:0032101	808	135	1.67618e-25	5.0907e-23	regulation of response to external stimulus
25	GO:0009888	1416	194	3.32244e-25	9.68689e-23	tissue development
26	GO:0022603	798	133	5.0173e-25	1.40658e-22	regulation of anatomical structure morphogenesis
27	GO:0051241	895	143	5.35275e-25	1.44504e-22	negative regulation of multicellular organismal process
28	GO:1902531	1267	179	9.07888e-25	2.36343e-22	regulation of intracellular signal transduction
29	GO:0002682	1239	176	1.27307e-24	3.19979e-22	regulation of immune system process
30	GO:0051240	1232	175	1.76798e-24	4.2956e-22	positive regulation of multicellular organismal process
31	GO:0006955	1203	171	5.97403e-24	1.40467e-21	immune response
32	GO:0045595	1343	183	1.7704e-23	4.03264e-21	regulation of cell differentiation
33	GO:0042127	1344	180	3.05877e-22	6.75617e-20	regulation of cell proliferation
34	GO:0040017	345	76	6.42232e-22	1.37683e-19	positive regulation of locomotion
35	GO:0051094	1018	148	1.06287e-21	2.21351e-19	positive regulation of developmental process
36	GO:0045087	864	131	7.27429e-21	1.47284e-18	innate immune response
37	GO:0030335	324	71	2.04184e-20	4.02243e-18	positive regulation of cell migration
38	GO:0022617	112	40	4.12664e-20	7.91554e-18	extracellular matrix disassembly
39	GO:0051272	338	72	6.02932e-20	1.12686e-17	positive regulation of cellular component movement
40	GO:0009967	1194	160	8.38491e-20	1.52794e-17	positive regulation of signal transduction
41	GO:2000147	333	71	1.04047e-19	1.84976e-17	positive regulation of cell motility
42	GO:0043207	627	104	1.45679e-19	2.46943e-17	response to external biotic stimulus
43	GO:0051707	627	104	1.45679e-19	2.46943e-17	response to other organism
44	GO:0045597	746	116	1.99668e-19	3.30768e-17	positive regulation of cell differentiation
45	GO:0023056	1320	170	3.07384e-19	4.97894e-17	positive regulation of signaling
46	GO:0009607	654	106	3.67705e-19	5.82653e-17	response to biotic stimulus
47	GO:0009611	705	111	4.84801e-19	7.51853e-17	response to wounding
48	GO:0002252	405	78	9.49852e-19	1.44239e-16	immune effector process
49	GO:0010647	1439	179	1.17718e-18	1.75112e-16	positive regulation of cell communication
50	GO:0042060	640	103	2.02142e-18	2.94683e-16	wound healing
51	GO:0009887	809	120	2.12293e-18	3.03412e-16	organ morphogenesis
52	GO:1903034	351	71	2.22588e-18	3.12008e-16	regulation of response to wounding
53	GO:0043067	1270	163	2.60042e-18	3.57632e-16	regulation of programmed cell death
54	GO:0042981	1262	161	7.69225e-18	1.03831e-15	regulation of apoptotic process
55	GO:0010941	1347	168	1.23806e-17	1.59422e-15	regulation of cell death
56	GO:0043085	1302	164	1.24365e-17	1.59422e-15	positive regulation of catalytic activity
57	GO:0045765	189	49	1.24668e-17	1.59422e-15	regulation of angiogenesis
58	GO:0048585	1202	155	1.27697e-17	1.6048e-15	negative regulation of response to stimulus
59	GO:0001817	486	85	1.31528e-17	1.62493e-15	regulation of cytokine production
60	GO:0030155	536	90	2.07549e-17	2.52137e-15	regulation of cell adhesion
61	GO:0050776	745	111	3.16661e-17	3.78384e-15	regulation of immune response
62	GO:0001932	1083	143	3.49837e-17	4.004e-15	regulation of protein phosphorylation
63	GO:0006935	588	95	3.51566e-17	4.004e-15	chemotaxis
64	GO:0042330	588	95	3.51566e-17	4.004e-15	taxis
65	GO:1902533	760	112	5.10948e-17	5.7297e-15	positive regulation of intracellular signal transduction
66	GO:1901342	204	50	7.28699e-17	8.04771e-15	regulation of vasculature development
67	GO:0043408	564	91	1.8287e-16	1.98946e-14	regulation of MAPK cascade
68	GO:0050727	241	54	2.82688e-16	3.03016e-14	regulation of inflammatory response
69	GO:0050900	228	52	4.59889e-16	4.85816e-14	leukocyte migration
70	GO:0050878	632	97	5.08866e-16	5.28098e-14	regulation of body fluid levels
71	GO:0042325	1162	147	5.14404e-16	5.28098e-14	regulation of phosphorylation
72	GO:0007599	509	84	7.21001e-16	7.29914e-14	hemostasis
73	GO:0033993	729	106	9.47393e-16	9.45966e-14	response to lipid
74	GO:0098602	428	75	1.01517e-15	9.9994e-14	single organism cell adhesion
75	GO:0007167	855	118	1.03531e-15	1.00618e-13	enzyme linked receptor protein signaling pathway
76	GO:0031347	683	101	1.53115e-15	1.46849e-13	regulation of defense response
77	GO:0051346	379	69	2.0183e-15	1.91057e-13	negative regulation of hydrolase activity
78	GO:0080134	1295	157	2.10707e-15	1.96903e-13	regulation of response to stress
79	GO:0098609	530	85	2.69428e-15	2.4859e-13	cell-cell adhesion
80	GO:0006954	401	71	3.47887e-15	3.15926e-13	inflammatory response
81	GO:0001934	743	106	3.51077e-15	3.15926e-13	positive regulation of protein phosphorylation
82	GO:0007596	505	82	4.15511e-15	3.64899e-13	blood coagulation
83	GO:0050817	505	82	4.15511e-15	3.64899e-13	coagulation
84	GO:0061061	430	74	4.25657e-15	3.69359e-13	muscle structure development
85	GO:0009628	1026	132	5.086e-15	4.36139e-13	response to abiotic stimulus
86	GO:0051174	1390	164	5.39133e-15	4.54377e-13	regulation of phosphorus metabolic process
87	GO:0030574	70	27	5.42335e-15	4.54377e-13	collagen catabolic process
88	GO:0034097	588	90	7.19533e-15	5.95986e-13	response to cytokine
89	GO:0016337	408	71	8.66942e-15	7.0924e-13	single organismal cell-cell adhesion
90	GO:0042327	774	108	8.75725e-15	7.0924e-13	positive regulation of phosphorylation
91	GO:0044243	77	28	1.00371e-14	8.03957e-13	multicellular organismal catabolic process
92	GO:0032102	231	50	1.54931e-14	1.22749e-12	negative regulation of response to external stimulus
93	GO:0044259	84	29	1.62796e-14	1.27594e-12	multicellular organismal macromolecule metabolic process
94	GO:0019220	1377	161	2.19147e-14	1.68619e-12	regulation of phosphate metabolic process
95	GO:0001503	241	51	2.19767e-14	1.68619e-12	ossification
96	GO:0060429	903	119	2.29036e-14	1.739e-12	epithelium development
97	GO:0051607	151	39	2.9602e-14	2.22443e-12	defense response to virus
98	GO:0051093	789	108	3.21795e-14	2.39343e-12	negative regulation of developmental process
99	GO:0010562	888	117	3.90734e-14	2.84806e-12	positive regulation of phosphorus metabolic process
100	GO:0045937	888	117	3.90734e-14	2.84806e-12	positive regulation of phosphate metabolic process
101	GO:1901700	1214	146	4.40665e-14	3.18021e-12	response to oxygen-containing compound
102	GO:0009719	1285	152	4.95058e-14	3.53773e-12	response to endogenous stimulus
103	GO:0044236	89	29	9.06289e-14	6.41354e-12	multicellular organismal metabolic process
104	GO:0032963	79	27	1.73357e-13	1.215e-11	collagen metabolic process
105	GO:0032270	1189	142	1.76683e-13	1.22652e-11	positive regulation of cellular protein metabolic process
106	GO:0051247	1274	149	2.26765e-13	1.55143e-11	positive regulation of protein metabolic process
107	GO:0002684	759	103	2.27745e-13	1.55143e-11	positive regulation of immune system process
108	GO:0010648	1080	132	2.52822e-13	1.70632e-11	negative regulation of cell communication
109	GO:0009968	970	122	3.02441e-13	2.02247e-11	negative regulation of signal transduction
110	GO:0022008	1283	149	3.97774e-13	2.63579e-11	neurogenesis
111	GO:0051345	769	103	5.20762e-13	3.41967e-11	positive regulation of hydrolase activity
112	GO:0048729	542	81	6.19209e-13	4.02983e-11	tissue morphogenesis
113	GO:0023057	1071	130	6.44954e-13	4.16024e-11	negative regulation of signaling
114	GO:0009615	220	46	6.53647e-13	4.17933e-11	response to virus
115	GO:0070848	614	88	6.67518e-13	4.19867e-11	response to growth factor
116	GO:0071345	493	76	6.68193e-13	4.19867e-11	cellular response to cytokine stimulus
117	GO:0032496	262	51	6.85389e-13	4.26992e-11	response to lipopolysaccharide
118	GO:0035295	544	81	7.5496e-13	4.66348e-11	tube development
119	GO:0071363	595	86	7.70911e-13	4.72199e-11	cellular response to growth factor stimulus
120	GO:0070482	281	53	8.94112e-13	5.43099e-11	response to oxygen levels
121	GO:0002237	273	52	9.86827e-13	5.93137e-11	response to molecule of bacterial origin
122	GO:0008285	608	87	9.92765e-13	5.93137e-11	negative regulation of cell proliferation
123	GO:1903035	145	36	1.0404e-12	6.16544e-11	negative regulation of response to wounding
124	GO:0002697	374	63	1.28856e-12	7.57446e-11	regulation of immune effector process
125	GO:0090287	225	46	1.51827e-12	8.82251e-11	regulation of cellular response to growth factor stimulus
126	GO:0031399	1448	161	1.52509e-12	8.82251e-11	regulation of protein modification process
127	GO:0050678	260	50	1.85821e-12	1.0665e-10	regulation of epithelial cell proliferation
128	GO:0006468	743	99	2.06901e-12	1.17821e-10	protein phosphorylation
129	GO:0001501	426	68	2.19056e-12	1.23775e-10	skeletal system development
130	GO:0002009	417	67	2.34828e-12	1.31666e-10	morphogenesis of an epithelium
131	GO:0007169	649	90	2.38249e-12	1.32565e-10	transmembrane receptor protein tyrosine kinase signaling pathway
132	GO:0051130	1057	127	2.50086e-12	1.38097e-10	positive regulation of cellular component organization
133	GO:0003013	271	51	2.6322e-12	1.44256e-10	circulatory system process
134	GO:0098542	334	58	2.79756e-12	1.52175e-10	defense response to other organism
135	GO:0018108	151	36	3.78604e-12	2.04418e-10	peptidyl-tyrosine phosphorylation
136	GO:0060548	839	107	4.08735e-12	2.19064e-10	negative regulation of cell death
137	GO:0043069	785	102	4.37284e-12	2.32654e-10	negative regulation of programmed cell death
138	GO:0045766	109	30	4.6999e-12	2.48243e-10	positive regulation of angiogenesis
139	GO:0045596	615	86	4.75464e-12	2.49328e-10	negative regulation of cell differentiation
140	GO:0018212	153	36	5.72646e-12	2.98144e-10	peptidyl-tyrosine modification
141	GO:0071622	35	17	6.71342e-12	3.47051e-10	regulation of granulocyte chemotaxis
142	GO:0048468	1470	160	9.97106e-12	5.11824e-10	cell development
143	GO:0052547	374	61	1.20145e-11	6.12401e-10	regulation of peptidase activity
144	GO:0045859	637	87	1.28152e-11	6.4868e-10	regulation of protein kinase activity
145	GO:0033674	433	67	1.34192e-11	6.7457e-10	positive regulation of kinase activity
146	GO:0043066	780	100	1.58059e-11	7.89103e-10	negative regulation of apoptotic process
147	GO:0008283	629	86	1.59419e-11	7.90481e-10	cell proliferation
148	GO:0043410	396	63	1.6554e-11	8.15284e-10	positive regulation of MAPK cascade
149	GO:0048699	1218	138	1.93172e-11	9.44985e-10	generation of neurons
150	GO:0045860	408	64	2.12976e-11	1.03492e-09	positive regulation of protein kinase activity
151	GO:0019221	361	59	2.40321e-11	1.16006e-09	cytokine-mediated signaling pathway
152	GO:0008284	742	96	2.46031e-11	1.17981e-09	positive regulation of cell proliferation
153	GO:0008015	270	49	2.75674e-11	1.31332e-09	blood circulation
154	GO:0000904	615	84	2.91969e-11	1.38192e-09	cell morphogenesis involved in differentiation
155	GO:0001655	280	50	3.18056e-11	1.49568e-09	urogenital system development
156	GO:1904018	117	30	3.33383e-11	1.55771e-09	positive regulation of vasculature development
157	GO:0050920	139	33	3.35844e-11	1.55921e-09	regulation of chemotaxis
158	GO:0031401	961	115	3.80252e-11	1.75421e-09	positive regulation of protein modification process
159	GO:0030029	394	62	3.84069e-11	1.76068e-09	actin filament-based process
160	GO:0001818	196	40	4.58213e-11	2.07448e-09	negative regulation of cytokine production
161	GO:0061448	196	40	4.58213e-11	2.07448e-09	connective tissue development
162	GO:0043405	266	48	5.39857e-11	2.42902e-09	regulation of MAP kinase activity
163	GO:0060326	157	35	5.70512e-11	2.55121e-09	cell chemotaxis
164	GO:0042592	1203	135	6.35524e-11	2.82459e-09	homeostatic process
165	GO:0002683	341	56	6.40134e-11	2.82784e-09	negative regulation of immune system process
166	GO:0007010	756	96	7.01731e-11	3.08128e-09	cytoskeleton organization
167	GO:0030036	361	58	7.13453e-11	3.11399e-09	actin cytoskeleton organization
168	GO:0000902	869	106	7.62297e-11	3.30737e-09	cell morphogenesis
169	GO:0043087	501	72	7.77455e-11	3.35318e-09	regulation of GTPase activity
170	GO:0070372	191	39	7.8618e-11	3.37086e-09	regulation of ERK1 and ERK2 cascade
171	GO:0043549	682	89	8.60432e-11	3.66765e-09	regulation of kinase activity
172	GO:0045785	317	53	1.05633e-10	4.4765e-09	positive regulation of cell adhesion
173	GO:0048754	145	33	1.12287e-10	4.7038e-09	branching morphogenesis of an epithelial tube
174	GO:0050679	145	33	1.12287e-10	4.7038e-09	positive regulation of epithelial cell proliferation
175	GO:0016310	991	116	1.23785e-10	5.15584e-09	phosphorylation
176	GO:0032989	945	112	1.25283e-10	5.18857e-09	cellular component morphogenesis
177	GO:0071495	938	111	1.67105e-10	6.8815e-09	cellular response to endogenous stimulus
178	GO:0061138	171	36	1.70072e-10	6.96433e-09	morphogenesis of a branching epithelium
179	GO:0048771	89	25	1.73452e-10	7.06307e-09	tissue remodeling
180	GO:0001763	181	37	2.31365e-10	9.32159e-09	morphogenesis of a branching structure
181	GO:0019932	141	32	2.31473e-10	9.32159e-09	second-messenger-mediated signaling
182	GO:0031589	149	33	2.41048e-10	9.65382e-09	cell-substrate adhesion
183	GO:0052548	357	56	3.85226e-10	1.53438e-08	regulation of endopeptidase activity
184	GO:0071900	408	61	4.57201e-10	1.81116e-08	regulation of protein serine/threonine kinase activity
185	GO:0044092	1001	115	4.64942e-10	1.83187e-08	negative regulation of molecular function
186	GO:0044057	401	60	6.16197e-10	2.41476e-08	regulation of system process
187	GO:0050778	518	71	8.81627e-10	3.43646e-08	positive regulation of immune response
188	GO:0001819	336	53	9.28485e-10	3.59985e-08	positive regulation of cytokine production
189	GO:0036293	261	45	9.88717e-10	3.8131e-08	response to decreased oxygen levels
190	GO:0030030	910	106	1.08086e-09	4.14653e-08	cell projection organization
191	GO:0051271	208	39	1.09018e-09	4.15036e-08	negative regulation of cellular component movement
192	GO:0048812	510	70	1.09325e-09	4.15036e-08	neuron projection morphogenesis
193	GO:0050795	191	37	1.13273e-09	4.27798e-08	regulation of behavior
194	GO:0006897	469	66	1.17278e-09	4.39014e-08	endocytosis
195	GO:0051347	532	72	1.17448e-09	4.39014e-08	positive regulation of transferase activity
196	GO:0007160	113	27	1.74264e-09	6.46277e-08	cell-matrix adhesion
197	GO:0009790	883	103	1.7467e-09	6.46277e-08	embryo development
198	GO:0002253	402	59	1.81487e-09	6.68111e-08	activation of immune response
199	GO:0010810	161	33	2.00223e-09	7.3338e-08	regulation of cell-substrate adhesion
200	GO:0061564	477	66	2.36423e-09	8.61645e-08	axon development
201	GO:0030593	42	16	2.40198e-09	8.67604e-08	neutrophil chemotaxis
202	GO:0035924	27	13	2.40439e-09	8.67604e-08	cellular response to vascular endothelial growth factor stimulus
203	GO:0071396	345	53	2.42e-09	8.68937e-08	cellular response to lipid
204	GO:0031175	617	79	2.46241e-09	8.79828e-08	neuron projection development
205	GO:0014070	740	90	2.54474e-09	9.0481e-08	response to organic cyclic compound
206	GO:0001775	585	76	2.60742e-09	9.22597e-08	cell activation
207	GO:0002688	86	23	2.66225e-09	9.37447e-08	regulation of leukocyte chemotaxis
208	GO:0014910	37	15	2.74115e-09	9.60587e-08	regulation of smooth muscle cell migration
209	GO:0002764	448	63	2.88457e-09	1.00601e-07	immune response-regulating signaling pathway
210	GO:0002685	131	29	2.95497e-09	1.02565e-07	regulation of leukocyte migration
211	GO:0007409	459	64	3.04155e-09	1.05071e-07	axonogenesis
212	GO:1901701	743	90	3.1108e-09	1.06956e-07	cellular response to oxygen-containing compound
213	GO:0040013	226	40	3.84631e-09	1.31623e-07	negative regulation of locomotion
214	GO:0030097	483	66	3.94355e-09	1.3432e-07	hemopoiesis
215	GO:0030193	81	22	4.2889e-09	1.44731e-07	regulation of blood coagulation
216	GO:1900046	81	22	4.2889e-09	1.44731e-07	regulation of hemostasis
217	GO:0048871	255	43	4.65173e-09	1.56251e-07	multicellular organismal homeostasis
218	GO:2000181	68	20	4.76278e-09	1.59247e-07	negative regulation of blood vessel morphogenesis
219	GO:0032103	352	53	4.94988e-09	1.64747e-07	positive regulation of response to external stimulus
220	GO:0048534	529	70	5.20509e-09	1.72454e-07	hematopoietic or lymphoid organ development
221	GO:0030595	96	24	5.26615e-09	1.73688e-07	leukocyte chemotaxis
222	GO:0035239	343	52	5.44095e-09	1.77079e-07	tube morphogenesis
223	GO:0007411	373	55	5.44186e-09	1.77079e-07	axon guidance
224	GO:0097485	373	55	5.44186e-09	1.77079e-07	neuron projection guidance
225	GO:0051248	949	107	5.47094e-09	1.77234e-07	negative regulation of protein metabolic process
226	GO:0048667	498	67	5.68451e-09	1.83338e-07	cell morphogenesis involved in neuron differentiation
227	GO:0002520	552	72	5.81133e-09	1.86012e-07	immune system development
228	GO:0071621	50	17	5.81847e-09	1.86012e-07	granulocyte chemotaxis
229	GO:0001666	257	43	5.92618e-09	1.88628e-07	response to hypoxia
230	GO:0030336	185	35	6.05347e-09	1.91565e-07	negative regulation of cell migration
231	GO:0031348	127	28	6.07099e-09	1.91565e-07	negative regulation of defense response
232	GO:0007159	248	42	6.15298e-09	1.92485e-07	leukocyte cell-cell adhesion
233	GO:0072001	248	42	6.15298e-09	1.92485e-07	renal system development
234	GO:2000146	194	36	6.30538e-09	1.95619e-07	negative regulation of cell motility
235	GO:0014066	69	20	6.30684e-09	1.95619e-07	regulation of phosphatidylinositol 3-kinase signaling
236	GO:0007229	76	21	6.85836e-09	2.10931e-07	integrin-mediated signaling pathway
237	GO:0097529	76	21	6.85836e-09	2.10931e-07	myeloid leukocyte migration
238	GO:0010557	1467	149	7.07343e-09	2.16631e-07	positive regulation of macromolecule biosynthetic process
239	GO:0022612	105	25	7.47945e-09	2.28108e-07	gland morphogenesis
240	GO:0043086	768	91	7.5459e-09	2.29175e-07	negative regulation of catalytic activity
241	GO:1990266	45	16	7.76906e-09	2.34974e-07	neutrophil migration
242	GO:0032940	449	62	7.83014e-09	2.35843e-07	secretion by cell
243	GO:0016265	1039	114	7.92359e-09	2.37675e-07	death
244	GO:0009617	430	60	9.23e-09	2.75373e-07	response to bacterium
245	GO:0050865	399	57	9.25591e-09	2.75373e-07	regulation of cell activation
246	GO:0060284	704	85	1.00598e-08	2.98074e-07	regulation of cell development
247	GO:0010632	146	30	1.0102e-08	2.98112e-07	regulation of epithelial cell migration
248	GO:0030182	901	102	1.02842e-08	3.02265e-07	neuron differentiation
249	GO:0051050	808	94	1.05793e-08	3.09688e-07	positive regulation of transport
250	GO:0071902	262	43	1.07107e-08	3.11599e-07	positive regulation of protein serine/threonine kinase activity
251	GO:0010466	234	40	1.073e-08	3.11599e-07	negative regulation of peptidase activity
252	GO:0010243	728	87	1.09186e-08	3.15817e-07	response to organonitrogen compound
253	GO:0050818	85	22	1.13921e-08	3.2821e-07	regulation of coagulation
254	GO:0008219	1034	113	1.15456e-08	3.31323e-07	cell death
255	GO:1901698	800	93	1.31787e-08	3.76703e-07	response to nitrogen compound
256	GO:0050921	108	25	1.38038e-08	3.93031e-07	positive regulation of chemotaxis
257	GO:1901343	72	20	1.41539e-08	4.01431e-07	negative regulation of vasculature development
258	GO:0009725	802	93	1.48876e-08	4.20603e-07	response to hormone
259	GO:0044712	814	94	1.5232e-08	4.28672e-07	single-organism catabolic process
260	GO:0014068	53	17	1.58936e-08	4.4557e-07	positive regulation of phosphatidylinositol 3-kinase signaling
261	GO:0022604	447	61	1.6145e-08	4.50886e-07	regulation of cell morphogenesis
262	GO:2000027	149	30	1.65438e-08	4.6026e-07	regulation of organ morphogenesis
263	GO:0001894	166	32	1.67921e-08	4.6539e-07	tissue homeostasis
264	GO:0016525	66	19	1.70442e-08	4.67049e-07	negative regulation of angiogenesis
265	GO:0060337	66	19	1.70442e-08	4.67049e-07	type I interferon signaling pathway
266	GO:0071357	66	19	1.70442e-08	4.67049e-07	cellular response to type I interferon
267	GO:0043068	523	68	1.75745e-08	4.79778e-07	positive regulation of programmed cell death
268	GO:0032269	888	100	1.88835e-08	5.1359e-07	negative regulation of cellular protein metabolic process
269	GO:0090257	185	34	2.12277e-08	5.74017e-07	regulation of muscle system process
270	GO:0007517	268	43	2.12628e-08	5.74017e-07	muscle organ development
271	GO:0097530	54	17	2.18221e-08	5.86941e-07	granulocyte migration
272	GO:0034340	67	19	2.23757e-08	5.99619e-07	response to type I interferon
273	GO:0002460	111	25	2.48519e-08	6.63538e-07	adaptive immune response based on somatic recombination of immune receptors built from immunoglobulin superfamily domains
274	GO:0061041	119	26	2.55917e-08	6.80796e-07	regulation of wound healing
275	GO:0003012	242	40	2.8302e-08	7.50156e-07	muscle system process
276	GO:0043065	519	67	2.9659e-08	7.83278e-07	positive regulation of apoptotic process
277	GO:1902622	27	12	3.1134e-08	8.19263e-07	regulation of neutrophil migration
278	GO:0006629	981	107	3.2006e-08	8.39178e-07	lipid metabolic process
279	GO:0040008	587	73	3.40251e-08	8.8892e-07	regulation of growth
280	GO:0010942	554	70	3.46523e-08	9.02074e-07	positive regulation of cell death
281	GO:0042692	244	40	3.57705e-08	9.27869e-07	muscle cell differentiation
282	GO:0030199	38	14	3.98783e-08	1.03075e-06	collagen fibril organization
283	GO:0001101	285	44	4.69816e-08	1.20968e-06	response to acid chemical
284	GO:0051056	209	36	4.71326e-08	1.20968e-06	regulation of small GTPase mediated signal transduction
285	GO:0010594	99	23	4.83365e-08	1.23623e-06	regulation of endothelial cell migration
286	GO:0010951	228	38	4.98697e-08	1.27098e-06	negative regulation of endopeptidase activity
287	GO:0071219	131	27	5.10058e-08	1.29541e-06	cellular response to molecule of bacterial origin
288	GO:0008217	148	29	5.3539e-08	1.35502e-06	regulation of blood pressure
289	GO:0032675	92	22	5.40843e-08	1.36409e-06	regulation of interleukin-6 production
290	GO:0071222	124	26	6.22658e-08	1.56502e-06	cellular response to lipopolysaccharide
291	GO:0051216	150	29	7.27961e-08	1.8234e-06	cartilage development
292	GO:0019722	86	21	7.33192e-08	1.83022e-06	calcium-mediated signaling
293	GO:0043547	455	60	7.36558e-08	1.83235e-06	positive regulation of GTPase activity
294	GO:0045893	1294	131	7.61034e-08	1.8804e-06	positive regulation of transcription, DNA-templated
295	GO:1903508	1294	131	7.61034e-08	1.8804e-06	positive regulation of nucleic acid-templated transcription
296	GO:0012501	998	107	7.75672e-08	1.91009e-06	programmed cell death
297	GO:0051338	820	92	8.50007e-08	2.08609e-06	regulation of transferase activity
298	GO:0008360	126	26	8.75307e-08	2.14098e-06	regulation of cell shape
299	GO:0060191	110	24	8.97692e-08	2.18839e-06	regulation of lipase activity
300	GO:0006915	989	106	9.10099e-08	2.21124e-06	apoptotic process
301	GO:0030278	169	31	9.21053e-08	2.23042e-06	regulation of ossification
302	GO:1903706	302	45	9.66991e-08	2.33391e-06	regulation of hemopoiesis
303	GO:0006937	152	29	9.83555e-08	2.36605e-06	regulation of muscle contraction
304	GO:0048520	127	26	1.03462e-07	2.4807e-06	positive regulation of behavior
305	GO:0010935	12	8	1.0678e-07	2.55186e-06	regulation of macrophage cytokine production
306	GO:0001936	88	21	1.12254e-07	2.66521e-06	regulation of endothelial cell proliferation
307	GO:0071346	88	21	1.12254e-07	2.66521e-06	cellular response to interferon-gamma
308	GO:0007423	472	61	1.18709e-07	2.80931e-06	sensory organ development
309	GO:1902680	1317	132	1.20328e-07	2.83841e-06	positive regulation of RNA biosynthetic process
310	GO:0001822	236	38	1.26324e-07	2.97024e-06	kidney development
311	GO:0048598	528	66	1.28215e-07	3.00502e-06	embryonic morphogenesis
312	GO:0060541	208	35	1.30858e-07	3.05714e-06	respiratory system development
313	GO:0030168	227	37	1.34066e-07	3.12206e-06	platelet activation
314	GO:0090022	25	11	1.34497e-07	3.12213e-06	regulation of neutrophil chemotaxis
315	GO:0034341	105	23	1.53461e-07	3.55105e-06	response to interferon-gamma
316	GO:0071229	164	30	1.57406e-07	3.63081e-06	cellular response to acid chemical
317	GO:0045321	369	51	1.61162e-07	3.70571e-06	leukocyte activation
318	GO:0071216	147	28	1.68645e-07	3.86559e-06	cellular response to biotic stimulus
319	GO:0002040	42	14	1.71191e-07	3.91164e-06	sprouting angiogenesis
320	GO:0090092	201	34	1.73107e-07	3.94305e-06	regulation of transmembrane receptor protein serine/threonine kinase signaling pathway
321	GO:0048858	692	80	1.76918e-07	4.01731e-06	cell projection morphogenesis
322	GO:0043901	139	27	1.84024e-07	4.16569e-06	negative regulation of multi-organism process
323	GO:0044087	601	72	1.87404e-07	4.22905e-06	regulation of cellular component biogenesis
324	GO:0050673	83	20	1.88837e-07	4.24824e-06	epithelial cell proliferation
325	GO:0060537	269	41	1.91087e-07	4.27658e-06	muscle tissue development
326	GO:1902532	371	51	1.9127e-07	4.27658e-06	negative regulation of intracellular signal transduction
327	GO:0032844	340	48	1.95301e-07	4.35337e-06	regulation of homeostatic process
328	GO:0046903	547	67	2.2102e-07	4.91162e-06	secretion
329	GO:0031349	352	49	2.25493e-07	4.99581e-06	positive regulation of defense response
330	GO:0030324	176	31	2.37664e-07	5.24948e-06	lung development
331	GO:0002443	141	27	2.49166e-07	5.48693e-06	leukocyte mediated immunity
332	GO:0010517	92	21	2.52464e-07	5.5428e-06	regulation of phospholipase activity
333	GO:0050777	108	23	2.63666e-07	5.77136e-06	negative regulation of immune response
334	GO:2001233	365	50	2.80385e-07	6.11894e-06	regulation of apoptotic signaling pathway
335	GO:0060562	303	44	2.81603e-07	6.12718e-06	epithelial tube morphogenesis
336	GO:0002250	151	28	3.01767e-07	6.52809e-06	adaptive immune response
337	GO:0006898	187	32	3.0182e-07	6.52809e-06	receptor-mediated endocytosis
338	GO:0042476	101	22	3.15363e-07	6.80082e-06	odontogenesis
339	GO:0061045	57	16	3.35201e-07	7.20732e-06	negative regulation of wound healing
340	GO:0061035	64	17	3.46892e-07	7.43676e-06	regulation of cartilage development
341	GO:0007264	623	73	3.66392e-07	7.83176e-06	small GTPase mediated signal transduction
342	GO:0030323	180	31	3.97707e-07	8.47627e-06	respiratory tube development
343	GO:0030195	45	14	4.50905e-07	9.5542e-06	negative regulation of blood coagulation
344	GO:1900047	45	14	4.50905e-07	9.5542e-06	negative regulation of hemostasis
345	GO:0048666	744	83	4.69151e-07	9.912e-06	neuron development
346	GO:0030217	120	24	4.98441e-07	1.05004e-05	T cell differentiation
347	GO:0051254	1351	132	5.01191e-07	1.05279e-05	positive regulation of RNA metabolic process
348	GO:0043900	437	56	5.14229e-07	1.07707e-05	regulation of multi-organism process
349	GO:0016192	1050	108	5.33238e-07	1.11369e-05	vesicle-mediated transport
350	GO:0032990	711	80	5.37738e-07	1.11988e-05	cell part morphogenesis
351	GO:0090288	129	25	5.42512e-07	1.1266e-05	negative regulation of cellular response to growth factor stimulus
352	GO:0045088	342	47	5.77404e-07	1.19565e-05	regulation of innate immune response
353	GO:1903522	221	35	5.87753e-07	1.21364e-05	regulation of blood circulation
354	GO:0010720	429	55	6.39458e-07	1.31667e-05	positive regulation of cell development
355	GO:0010811	97	21	6.47844e-07	1.33018e-05	positive regulation of cell-substrate adhesion
356	GO:0060341	1092	111	6.59013e-07	1.34931e-05	regulation of cellular localization
357	GO:0050730	203	33	6.68896e-07	1.36571e-05	regulation of peptidyl-tyrosine phosphorylation
358	GO:0060627	365	49	6.7497e-07	1.37426e-05	regulation of vesicle-mediated transport
359	GO:0002521	272	40	6.95505e-07	1.41213e-05	leukocyte differentiation
360	GO:1902105	223	35	7.30898e-07	1.47987e-05	regulation of leukocyte differentiation
361	GO:0030162	705	79	7.4595e-07	1.50616e-05	regulation of proteolysis
362	GO:0060348	158	28	7.89424e-07	1.58953e-05	bone development
363	GO:0050819	47	14	8.18248e-07	1.64303e-05	negative regulation of coagulation
364	GO:0046777	186	31	8.32092e-07	1.66624e-05	protein autophosphorylation
365	GO:0070374	132	25	8.50981e-07	1.6994e-05	positive regulation of ERK1 and ERK2 cascade
366	GO:0007507	422	54	8.56576e-07	1.7059e-05	heart development
367	GO:0001933	326	45	8.82112e-07	1.75197e-05	negative regulation of protein phosphorylation
368	GO:0006909	159	28	9.00665e-07	1.78395e-05	phagocytosis
369	GO:0032677	54	15	9.03476e-07	1.78467e-05	regulation of interleukin-8 production
370	GO:1903555	91	20	9.23746e-07	1.81425e-05	regulation of tumor necrosis factor superfamily cytokine production
371	GO:0042698	99	21	9.25632e-07	1.81425e-05	ovulation cycle
372	GO:0001974	35	12	9.25918e-07	1.81425e-05	blood vessel remodeling
373	GO:0002694	369	49	9.32058e-07	1.82139e-05	regulation of leukocyte activation
374	GO:0050728	92	20	1.11021e-06	2.16373e-05	negative regulation of inflammatory response
375	GO:0061081	11	7	1.12389e-06	2.18455e-05	positive regulation of myeloid leukocyte cytokine production involved in immune response
376	GO:0071417	459	57	1.13563e-06	2.20149e-05	cellular response to organonitrogen compound
377	GO:0045861	330	45	1.23913e-06	2.39576e-05	negative regulation of proteolysis
378	GO:0072006	109	22	1.25381e-06	2.41421e-05	nephron development
379	GO:0043406	199	32	1.2553e-06	2.41421e-05	positive regulation of MAP kinase activity
380	GO:0002700	85	19	1.30939e-06	2.51162e-05	regulation of production of molecular mediator of immune response
381	GO:0009612	190	31	1.33226e-06	2.54879e-05	response to mechanical stimulus
382	GO:2001236	153	27	1.34459e-06	2.56563e-05	regulation of extrinsic apoptotic signaling pathway
383	GO:0070486	219	34	1.351e-06	2.57113e-05	leukocyte aggregation
384	GO:0014706	259	38	1.38794e-06	2.63456e-05	striated muscle tissue development
385	GO:0060333	63	16	1.47353e-06	2.78976e-05	interferon-gamma-mediated signaling pathway
386	GO:0001942	78	18	1.51234e-06	2.8411e-05	hair follicle development
387	GO:0022404	78	18	1.51234e-06	2.8411e-05	molting cycle process
388	GO:0022405	78	18	1.51234e-06	2.8411e-05	hair cycle process
389	GO:0051046	612	70	1.53913e-06	2.88399e-05	regulation of secretion
390	GO:0060249	261	38	1.6799e-06	3.1397e-05	anatomical structure homeostasis
391	GO:0060907	8	6	1.68428e-06	3.13982e-05	positive regulation of macrophage cytokine production
392	GO:0042063	164	28	1.70737e-06	3.17475e-05	gliogenesis
393	GO:0098773	79	18	1.84276e-06	3.41213e-05	skin epidermis development
394	GO:0034109	262	38	1.84637e-06	3.41213e-05	homotypic cell-cell adhesion
395	GO:0001938	64	16	1.84908e-06	3.41213e-05	positive regulation of endothelial cell proliferation
396	GO:1901699	500	60	1.85926e-06	3.41749e-05	cellular response to nitrogen compound
397	GO:0048839	174	29	1.86136e-06	3.41749e-05	inner ear development
398	GO:0002718	50	14	1.87464e-06	3.43323e-05	regulation of cytokine production involved in immune response
399	GO:0043523	184	30	1.99222e-06	3.63941e-05	regulation of neuron apoptotic process
400	GO:0071593	213	33	2.0147e-06	3.67129e-05	lymphocyte aggregation
401	GO:0002757	358	47	2.13115e-06	3.87381e-05	immune response-activating signal transduction
402	GO:0045667	104	21	2.15747e-06	3.91189e-05	regulation of osteoblast differentiation
403	GO:0048660	80	18	2.23714e-06	4.04628e-05	regulation of smooth muscle cell proliferation
404	GO:0001654	316	43	2.24407e-06	4.04876e-05	eye development
405	GO:0032680	88	19	2.28313e-06	4.10906e-05	regulation of tumor necrosis factor production
406	GO:0072376	65	16	2.30853e-06	4.14455e-05	protein activation cascade
407	GO:0001558	338	45	2.3905e-06	4.28116e-05	regulation of cell growth
408	GO:0006811	1047	105	2.48246e-06	4.43496e-05	ion transport
409	GO:0032757	38	12	2.51154e-06	4.46937e-05	positive regulation of interleukin-8 production
410	GO:0090103	21	9	2.51398e-06	4.46937e-05	cochlea morphogenesis
411	GO:0046649	307	42	2.55239e-06	4.52661e-05	lymphocyte activation
412	GO:0002699	140	25	2.62284e-06	4.64026e-05	positive regulation of immune effector process
413	GO:0022407	318	43	2.65043e-06	4.67772e-05	regulation of cell-cell adhesion
414	GO:0048545	383	49	2.7407e-06	4.82536e-05	response to steroid hormone
415	GO:0043269	553	64	2.91323e-06	5.11675e-05	regulation of ion transport
416	GO:0060560	106	21	2.97506e-06	5.21279e-05	developmental growth involved in morphogenesis
417	GO:0045807	98	20	3.15129e-06	5.50833e-05	positive regulation of endocytosis
418	GO:0003018	90	19	3.25658e-06	5.6652e-05	vascular process in circulatory system
419	GO:0045444	90	19	3.25658e-06	5.6652e-05	fat cell differentiation
420	GO:0008016	160	27	3.27033e-06	5.67558e-05	regulation of heart contraction
421	GO:1901214	228	34	3.40032e-06	5.88716e-05	regulation of neuron death
422	GO:0034121	39	12	3.41767e-06	5.90318e-05	regulation of toll-like receptor signaling pathway
423	GO:0048705	209	32	3.70367e-06	6.38204e-05	skeletal system morphogenesis
424	GO:0023014	239	35	3.7297e-06	6.41174e-05	signal transduction by protein phosphorylation
425	GO:0034330	180	29	3.7453e-06	6.4234e-05	cell junction organization
426	GO:0050731	152	26	3.82002e-06	6.52324e-05	positive regulation of peptidyl-tyrosine phosphorylation
427	GO:0002690	75	17	3.82141e-06	6.52324e-05	positive regulation of leukocyte chemotaxis
428	GO:0032835	46	13	3.89143e-06	6.62726e-05	glomerulus development
429	GO:0043409	134	24	3.91427e-06	6.64067e-05	negative regulation of MAPK cascade
430	GO:0072012	17	8	3.92664e-06	6.64067e-05	glomerulus vasculature development
431	GO:0090025	17	8	3.92664e-06	6.64067e-05	regulation of monocyte chemotaxis
432	GO:0044255	749	80	4.10773e-06	6.93084e-05	cellular lipid metabolic process
433	GO:0006936	201	31	4.48023e-06	7.5419e-05	muscle contraction
434	GO:0007568	241	35	4.51177e-06	7.57748e-05	aging
435	GO:0042110	211	32	4.55009e-06	7.6068e-05	T cell activation
436	GO:0070489	211	32	4.55009e-06	7.6068e-05	T cell aggregation
437	GO:0045089	272	38	4.58889e-06	7.6541e-05	positive regulation of innate immune response
438	GO:0010759	9	6	4.77796e-06	7.93315e-05	positive regulation of macrophage chemotaxis
439	GO:0044557	9	6	4.77796e-06	7.93315e-05	relaxation of smooth muscle
440	GO:0070201	740	79	4.80499e-06	7.95991e-05	regulation of establishment of protein localization
441	GO:0048608	391	49	4.90708e-06	8.11058e-05	reproductive structure development
442	GO:0017145	28	10	4.96616e-06	8.18967e-05	stem cell division
443	GO:0055123	145	25	5.0384e-06	8.29004e-05	digestive system development
444	GO:0071675	13	7	5.21468e-06	8.56076e-05	regulation of mononuclear cell migration
445	GO:0042326	359	46	5.26396e-06	8.62226e-05	negative regulation of phosphorylation
446	GO:0035265	69	16	5.34836e-06	8.74085e-05	organ growth
447	GO:0016053	243	35	5.44261e-06	8.85518e-05	organic acid biosynthetic process
448	GO:0046394	243	35	5.44261e-06	8.85518e-05	carboxylic acid biosynthetic process
449	GO:0051897	77	17	5.59448e-06	9.04172e-05	positive regulation of protein kinase B signaling
450	GO:0090130	77	17	5.59448e-06	9.04172e-05	tissue migration
451	GO:2000106	77	17	5.59448e-06	9.04172e-05	regulation of leukocyte apoptotic process
452	GO:0010959	307	41	6.12617e-06	9.87913e-05	regulation of metal ion transport
453	GO:0002831	214	32	6.15721e-06	9.90726e-05	regulation of response to biotic stimulus
454	GO:0061458	395	49	6.50855e-06	0.000104361	reproductive system development
455	GO:0051048	185	29	6.51452e-06	0.000104361	negative regulation of secretion
456	GO:0070373	48	13	6.54435e-06	0.00010438	negative regulation of ERK1 and ERK2 cascade
457	GO:0071230	48	13	6.54435e-06	0.00010438	cellular response to amino acid stimulus
458	GO:0043583	195	30	6.6811e-06	0.000106329	ear development
459	GO:0048732	385	48	7.03346e-06	0.000111693	gland development
460	GO:0050680	112	21	7.39376e-06	0.000117159	negative regulation of epithelial cell proliferation
461	GO:0007162	206	31	7.495e-06	0.000118506	negative regulation of cell adhesion
462	GO:0001704	104	20	8.15109e-06	0.0001286	formation of primary germ layer
463	GO:0010876	248	35	8.59605e-06	0.000135327	lipid localization
464	GO:0048872	178	28	8.73126e-06	0.00013716	homeostasis of number of cells
465	GO:0050866	150	25	9.34135e-06	0.000146375	negative regulation of cell activation
466	GO:0002698	88	18	9.35804e-06	0.000146375	negative regulation of immune effector process
467	GO:0032479	114	21	9.84937e-06	0.000153122	regulation of type I interferon production
468	GO:0051896	114	21	9.84937e-06	0.000153122	regulation of protein kinase B signaling
469	GO:0038084	14	7	9.85242e-06	0.000153122	vascular endothelial growth factor signaling pathway
470	GO:0050654	57	14	1.00938e-05	0.000156389	chondroitin sulfate proteoglycan metabolic process
471	GO:0007417	792	82	1.01055e-05	0.000156389	central nervous system development
472	GO:0002687	97	19	1.03309e-05	0.000159201	positive regulation of leukocyte migration
473	GO:0043200	97	19	1.03309e-05	0.000159201	response to amino acid
474	GO:0007369	151	25	1.05265e-05	0.000161873	gastrulation
475	GO:0044089	325	42	1.08022e-05	0.000165763	positive regulation of cellular component biogenesis
476	GO:0035455	19	8	1.08776e-05	0.000165872	response to interferon-alpha
477	GO:0061437	19	8	1.08776e-05	0.000165872	renal system vasculature development
478	GO:0061440	19	8	1.08776e-05	0.000165872	kidney vasculature development
479	GO:0002449	106	20	1.09831e-05	0.000167132	lymphocyte mediated immunity
480	GO:0032970	293	39	1.1069e-05	0.000168088	regulation of actin filament-based process
481	GO:0043407	65	15	1.1139e-05	0.000168798	negative regulation of MAP kinase activity
482	GO:0007610	483	56	1.13791e-05	0.00017208	behavior
483	GO:0051962	392	48	1.14287e-05	0.000172471	positive regulation of nervous system development
484	GO:0006979	326	42	1.16515e-05	0.000175108	response to oxidative stress
485	GO:0048863	283	38	1.16692e-05	0.000175108	stem cell differentiation
486	GO:0007565	171	27	1.16995e-05	0.000175108	female pregnancy
487	GO:0032412	171	27	1.16995e-05	0.000175108	regulation of ion transmembrane transporter activity
488	GO:0030100	181	28	1.20484e-05	0.00017996	regulation of endocytosis
489	GO:0008544	252	35	1.22449e-05	0.000182521	epidermis development
490	GO:0010563	473	55	1.25002e-05	0.000185568	negative regulation of phosphorus metabolic process
491	GO:0045936	473	55	1.25002e-05	0.000185568	negative regulation of phosphate metabolic process
492	GO:0060350	58	14	1.25295e-05	0.000185626	endochondral bone morphogenesis
493	GO:0050769	338	43	1.2629e-05	0.000186719	positive regulation of neurogenesis
494	GO:0043010	284	38	1.26602e-05	0.000186801	camera-type eye development
495	GO:0002221	134	23	1.2813e-05	0.000188675	pattern recognition receptor signaling pathway
496	GO:0050707	125	22	1.30363e-05	0.000191489	regulation of cytokine secretion
497	GO:0019752	736	77	1.30566e-05	0.000191489	carboxylic acid metabolic process
498	GO:0043122	222	32	1.33175e-05	0.000194922	regulation of I-kappaB kinase/NF-kappaB signaling
499	GO:0048568	417	50	1.34676e-05	0.000196276	embryonic organ development
500	GO:0043542	51	13	1.35001e-05	0.000196276	endothelial cell migration
501	GO:0044706	212	31	1.35144e-05	0.000196276	multi-multicellular organism process
502	GO:0043436	848	86	1.35393e-05	0.000196276	oxoacid metabolic process
503	GO:0030098	192	29	1.35664e-05	0.000196276	lymphocyte differentiation
504	GO:0050880	66	15	1.35716e-05	0.000196276	regulation of blood vessel size
505	GO:0010518	82	17	1.36433e-05	0.000196534	positive regulation of phospholipase activity
506	GO:0022602	82	17	1.36433e-05	0.000196534	ovulation cycle process
507	GO:0050867	243	34	1.38423e-05	0.000199007	positive regulation of cell activation
508	GO:0051147	144	24	1.39936e-05	0.000200786	regulation of muscle cell differentiation
509	GO:0072073	126	22	1.48553e-05	0.000212669	kidney epithelium development
510	GO:0050767	546	61	1.48801e-05	0.000212669	regulation of neurogenesis
511	GO:0002224	117	21	1.49248e-05	0.000212891	toll-like receptor signaling pathway
512	GO:0010634	91	18	1.52302e-05	0.000215979	positive regulation of epithelial cell migration
513	GO:0042303	91	18	1.52302e-05	0.000215979	molting cycle
514	GO:0042633	91	18	1.52302e-05	0.000215979	hair cycle
515	GO:0045944	926	92	1.52679e-05	0.000216092	positive regulation of transcription from RNA polymerase II promoter
516	GO:0031344	419	50	1.53333e-05	0.00021649	regulation of cell projection organization
517	GO:0051960	630	68	1.53554e-05	0.00021649	regulation of nervous system development
518	GO:0044708	374	46	1.5413e-05	0.000216883	single-organism behavior
519	GO:0032755	59	14	1.54699e-05	0.000217265	positive regulation of interleukin-6 production
520	GO:0002696	234	33	1.56121e-05	0.000218839	positive regulation of leukocyte activation
521	GO:0072330	164	26	1.56728e-05	0.000219268	monocarboxylic acid biosynthetic process
522	GO:0001667	136	23	1.6441e-05	0.00022945	ameboidal-type cell migration
523	GO:0035150	67	15	1.64635e-05	0.00022945	regulation of tube size
524	GO:1901215	155	25	1.67586e-05	0.000233082	negative regulation of neuron death
525	GO:0090102	38	11	1.6788e-05	0.000233082	cochlea development
526	GO:0001837	52	13	1.69552e-05	0.000234956	epithelial to mesenchymal transition
527	GO:0048103	20	8	1.7114e-05	0.000236706	somatic stem cell division
528	GO:0050651	15	7	1.74524e-05	0.000240929	dermatan sulfate proteoglycan biosynthetic process
529	GO:0032787	444	52	1.75667e-05	0.000241324	monocarboxylic acid metabolic process
530	GO:0046456	45	12	1.75803e-05	0.000241324	icosanoid biosynthetic process
531	GO:1901570	45	12	1.75803e-05	0.000241324	fatty acid derivative biosynthetic process
532	GO:1903530	561	62	1.77228e-05	0.000242822	regulation of secretion by cell
533	GO:0006029	92	18	1.78181e-05	0.000243214	proteoglycan metabolic process
534	GO:0072091	92	18	1.78181e-05	0.000243214	regulation of stem cell proliferation
535	GO:2000116	215	31	1.79508e-05	0.000244567	regulation of cysteine-type endopeptidase activity
536	GO:0022898	175	27	1.79854e-05	0.000244581	regulation of transmembrane transporter activity
537	GO:0046660	110	20	1.94379e-05	0.000263841	female sex differentiation
538	GO:0010631	68	15	1.98877e-05	0.000268682	epithelial cell migration
539	GO:0050798	7	5	1.99051e-05	0.000268682	activated T cell proliferation
540	GO:0072109	7	5	1.99051e-05	0.000268682	glomerular mesangium development
541	GO:0040036	26	9	1.99655e-05	0.000268915	regulation of fibroblast growth factor receptor signaling pathway
542	GO:0071496	279	37	1.99962e-05	0.000268915	cellular response to external stimulus
543	GO:0021700	196	29	2.02147e-05	0.000271353	developmental maturation
544	GO:0045664	447	52	2.11316e-05	0.000282509	regulation of neuron differentiation
545	GO:0006940	53	13	2.1162e-05	0.000282509	regulation of smooth muscle contraction
546	GO:0048146	53	13	2.1162e-05	0.000282509	positive regulation of fibroblast proliferation
547	GO:0048511	280	37	2.1654e-05	0.000288549	rhythmic process
548	GO:0035987	39	11	2.20407e-05	0.000293165	endodermal cell differentiation
549	GO:0001816	111	20	2.23062e-05	0.000296157	cytokine production
550	GO:0050764	61	14	2.32257e-05	0.000307804	regulation of phagocytosis
551	GO:0006600	11	6	2.35022e-05	0.00031034	creatine metabolic process
552	GO:0071711	11	6	2.35022e-05	0.00031034	basement membrane organization
553	GO:0030855	472	54	2.35918e-05	0.00031096	epithelial cell differentiation
554	GO:0097305	303	39	2.41181e-05	0.000317323	response to alcohol
555	GO:0043588	208	30	2.42005e-05	0.000317833	skin development
556	GO:0045666	271	36	2.481e-05	0.000325252	positive regulation of neuron differentiation
557	GO:0055001	121	21	2.53194e-05	0.000331334	muscle cell development
558	GO:0001945	21	8	2.60986e-05	0.000338834	lymph vessel development
559	GO:0014911	21	8	2.60986e-05	0.000338834	positive regulation of smooth muscle cell migration
560	GO:0090075	21	8	2.60986e-05	0.000338834	relaxation of muscle
561	GO:0010596	33	10	2.61092e-05	0.000338834	negative regulation of endothelial cell migration
562	GO:0010975	315	40	2.61249e-05	0.000338834	regulation of neuron projection development
563	GO:0006636	54	13	2.62553e-05	0.000339255	unsaturated fatty acid biosynthetic process
564	GO:0030204	54	13	2.62553e-05	0.000339255	chondroitin sulfate metabolic process
565	GO:0050729	86	17	2.62971e-05	0.000339255	positive regulation of inflammatory response
566	GO:0006082	864	86	2.7064e-05	0.000348532	organic acid metabolic process
567	GO:0060193	95	18	2.80976e-05	0.000361205	positive regulation of lipase activity
568	GO:0003401	27	9	2.82552e-05	0.000362592	axis elongation
569	GO:0060443	47	12	2.83587e-05	0.00036328	mammary gland morphogenesis
570	GO:0002920	40	11	2.86562e-05	0.000366009	regulation of humoral immune response
571	GO:0090132	70	15	2.86721e-05	0.000366009	epithelium migration
572	GO:0050655	16	7	2.93134e-05	0.000373541	dermatan sulfate proteoglycan metabolic process
573	GO:0050801	512	57	3.10763e-05	0.000395315	ion homeostasis
574	GO:0051223	681	71	3.15809e-05	0.000401034	regulation of protein transport
575	GO:0051251	211	30	3.19284e-05	0.000404741	positive regulation of lymphocyte activation
576	GO:0030166	55	13	3.23883e-05	0.000409859	proteoglycan biosynthetic process
577	GO:0007611	201	29	3.26331e-05	0.00041224	learning or memory
578	GO:0055117	79	16	3.29287e-05	0.000415255	regulation of cardiac muscle contraction
579	GO:0030099	191	28	3.30894e-05	0.00041656	myeloid cell differentiation
580	GO:0010469	114	20	3.33235e-05	0.000418785	regulation of receptor activity
581	GO:0070613	71	15	3.42282e-05	0.000428676	regulation of protein processing
582	GO:1903317	71	15	3.42282e-05	0.000428676	regulation of protein maturation
583	GO:0048730	34	10	3.48804e-05	0.000436095	epidermis morphogenesis
584	GO:0000165	192	28	3.64225e-05	0.000454596	MAPK cascade
585	GO:0050766	41	11	3.6917e-05	0.000459979	positive regulation of phagocytosis
586	GO:0032956	244	33	3.7024e-05	0.000460526	regulation of actin cytoskeleton organization
587	GO:0001502	22	8	3.87189e-05	0.000479155	cartilage condensation
588	GO:0098743	22	8	3.87189e-05	0.000479155	cell aggregation
589	GO:1902624	22	8	3.87189e-05	0.000479155	positive regulation of neutrophil migration
590	GO:0060512	28	9	3.92869e-05	0.000483791	prostate gland morphogenesis
591	GO:2000108	28	9	3.92869e-05	0.000483791	positive regulation of leukocyte apoptotic process
592	GO:0043281	203	29	3.92927e-05	0.000483791	regulation of cysteine-type endopeptidase activity involved in apoptotic process
593	GO:0048878	785	79	3.94901e-05	0.000485402	chemical homeostasis
594	GO:0032642	56	13	3.97355e-05	0.000487596	regulation of chemokine production
595	GO:0032880	848	84	3.98252e-05	0.000487833	regulation of protein localization
596	GO:0048565	134	22	3.98886e-05	0.000487833	digestive tract development
597	GO:0022409	193	28	4.00564e-05	0.000489064	positive regulation of cell-cell adhesion
598	GO:0043123	173	26	4.05235e-05	0.00049394	positive regulation of I-kappaB kinase/NF-kappaB signaling
599	GO:0002028	72	15	4.07104e-05	0.000494564	regulation of sodium ion transport
600	GO:0003073	72	15	4.07104e-05	0.000494564	regulation of systemic arterial blood pressure
601	GO:0044283	366	44	4.07972e-05	0.000494793	small molecule biosynthetic process
602	GO:0071453	125	21	4.17947e-05	0.00050605	cellular response to oxygen levels
603	GO:0045598	98	18	4.33534e-05	0.000524052	regulation of fat cell differentiation
604	GO:0006869	225	31	4.40247e-05	0.000531285	lipid transport
605	GO:0030208	12	6	4.44566e-05	0.000534824	dermatan sulfate biosynthetic process
606	GO:0048661	49	12	4.44648e-05	0.000534824	positive regulation of smooth muscle cell proliferation
607	GO:0002218	236	32	4.58699e-05	0.000550816	activation of innate immune response
608	GO:0060603	35	10	4.60518e-05	0.000552092	mammary gland duct morphogenesis
609	GO:0072009	90	17	4.84544e-05	0.000578925	nephron epithelium development
610	GO:0002702	57	13	4.84932e-05	0.000578925	positive regulation of production of molecular mediator of immune response
611	GO:0034329	155	24	4.85283e-05	0.000578925	cell junction assembly
612	GO:0001570	65	14	4.95041e-05	0.000588639	vasculogenesis
613	GO:0001776	65	14	4.95041e-05	0.000588639	leukocyte homeostasis
614	GO:0090101	108	19	4.9948e-05	0.00059295	negative regulation of transmembrane receptor protein serine/threonine kinase signaling pathway
615	GO:0032147	291	37	5.02386e-05	0.000594871	activation of protein kinase activity
616	GO:0060087	8	5	5.02731e-05	0.000594871	relaxation of vascular smooth muscle
617	GO:0018149	29	9	5.375e-05	0.00063293	peptide cross-linking
618	GO:0042311	29	9	5.375e-05	0.00063293	vasodilation
619	GO:0050650	29	9	5.375e-05	0.00063293	chondroitin sulfate proteoglycan biosynthetic process
620	GO:0071559	176	26	5.45939e-05	0.00064183	response to transforming growth factor beta
621	GO:0030449	23	8	5.60521e-05	0.000656855	regulation of complement activation
622	GO:0071624	23	8	5.60521e-05	0.000656855	positive regulation of granulocyte chemotaxis
623	GO:0048017	137	22	5.63733e-05	0.000659558	inositol lipid-mediated signaling
624	GO:0019216	260	34	5.67963e-05	0.000663443	regulation of lipid metabolic process
625	GO:0032870	512	56	5.92797e-05	0.000691343	cellular response to hormone stimulus
626	GO:0032409	187	27	5.93822e-05	0.000691432	regulation of transporter activity
627	GO:0006956	43	11	5.9726e-05	0.000694327	complement activation
628	GO:0070206	36	10	6.01351e-05	0.000697969	protein trimerization
629	GO:0050890	229	31	6.17809e-05	0.000715931	cognition
630	GO:0008585	92	17	6.47613e-05	0.000748091	female gonad development
631	GO:0090100	92	17	6.47613e-05	0.000748091	positive regulation of transmembrane receptor protein serine/threonine kinase signaling pathway
632	GO:0007009	188	27	6.52021e-05	0.00075199	plasma membrane organization
633	GO:0007015	158	24	6.64117e-05	0.000764732	actin filament organization
634	GO:0030510	75	15	6.70708e-05	0.000770547	regulation of BMP signaling pathway
635	GO:0002758	230	31	6.71281e-05	0.000770547	innate immune response-activating signal transduction
636	GO:0001706	51	12	6.79443e-05	0.000778689	endoderm formation
637	GO:0006820	432	49	6.87936e-05	0.000787185	anion transport
638	GO:0019724	67	14	7.04614e-05	0.000805005	B cell mediated immunity
639	GO:0071772	84	16	7.21208e-05	0.000820054	response to BMP
640	GO:0071773	84	16	7.21208e-05	0.000820054	cellular response to BMP stimulus
641	GO:0006887	274	35	7.21604e-05	0.000820054	exocytosis
642	GO:0036296	30	9	7.24537e-05	0.000820054	response to increased oxygen levels
643	GO:0055093	30	9	7.24537e-05	0.000820054	response to hyperoxia
644	GO:0072210	30	9	7.24537e-05	0.000820054	metanephric nephron development
645	GO:0060602	18	7	7.28013e-05	0.000822711	branch elongation of an epithelium
646	GO:0060485	169	25	7.36345e-05	0.000829893	mesenchyme development
647	GO:0010629	1306	118	7.36645e-05	0.000829893	negative regulation of gene expression
648	GO:0006024	102	18	7.49115e-05	0.000841866	glycosaminoglycan biosynthetic process
649	GO:0035272	44	11	7.50738e-05	0.000841866	exocrine system development
650	GO:0045071	44	11	7.50738e-05	0.000841866	negative regulation of viral genome replication
651	GO:0046683	130	21	7.54676e-05	0.000843686	response to organophosphorus
652	GO:1903036	130	21	7.54676e-05	0.000843686	positive regulation of response to wounding
653	GO:0022414	1083	101	7.56542e-05	0.000844477	reproductive process
654	GO:0010758	13	6	7.80925e-05	0.000869033	regulation of macrophage chemotaxis
655	GO:0030205	13	6	7.80925e-05	0.000869033	dermatan sulfate metabolic process
656	GO:0031668	211	29	8.00129e-05	0.000889046	cellular response to extracellular stimulus
657	GO:0010035	400	46	8.17196e-05	0.000906628	response to inorganic substance
658	GO:1901565	298	37	8.31706e-05	0.000921323	organonitrogen compound catabolic process
659	GO:0048762	112	19	8.33163e-05	0.000921536	mesenchymal cell differentiation
660	GO:0002576	85	16	8.36463e-05	0.000923785	platelet degranulation
661	GO:0050808	131	21	8.45562e-05	0.000932421	synapse organization
662	GO:0006023	103	18	8.54359e-05	0.000939401	aminoglycan biosynthetic process
663	GO:0002673	60	13	8.55758e-05	0.000939401	regulation of acute inflammatory response
664	GO:0061180	60	13	8.55758e-05	0.000939401	mammary gland epithelium development
665	GO:0045926	212	29	8.71519e-05	0.000955263	negative regulation of growth
666	GO:0034599	161	24	8.99774e-05	0.000984753	cellular response to oxidative stress
667	GO:0032330	45	11	9.36746e-05	0.00102368	regulation of chondrocyte differentiation
668	GO:0031069	31	9	9.6338e-05	0.00105121	hair follicle morphogenesis
669	GO:0045637	182	26	9.65566e-05	0.00105202	regulation of myeloid cell differentiation
670	GO:2000021	172	25	9.84154e-05	0.00107067	regulation of ion homeostasis
671	GO:0045599	38	10	9.94817e-05	0.00108066	negative regulation of fat cell differentiation
672	GO:0090596	235	31	0.000100662	0.00109185	sensory organ morphogenesis
673	GO:1902041	53	12	0.000101411	0.00109834	regulation of extrinsic apoptotic signaling pathway via death domain receptors
674	GO:0060840	61	13	0.000102462	0.00110808	artery development
675	GO:0050688	183	26	0.000105842	0.00114293	regulation of defense response to virus
676	GO:0045778	78	15	0.000107299	0.00115524	positive regulation of ossification
677	GO:0060993	78	15	0.000107299	0.00115524	kidney morphogenesis
678	GO:0051146	173	25	0.000108194	0.00116317	striated muscle cell differentiation
679	GO:0010881	19	7	0.000108923	0.00116928	regulation of cardiac muscle contraction by regulation of the release of sequestered calcium ion
680	GO:0010880	25	8	0.00011023	0.00117811	regulation of release of sequestered calcium ion into cytosol by sarcoplasmic reticulum
681	GO:0030206	25	8	0.00011023	0.00117811	chondroitin sulfate biosynthetic process
682	GO:2000257	25	8	0.00011023	0.00117811	regulation of protein activation cascade
683	GO:0002768	360	42	0.000119075	0.00127078	immune response-regulating cell surface receptor signaling pathway
684	GO:0051051	442	49	0.000121056	0.00129002	negative regulation of transport
685	GO:0035914	54	12	0.000122883	0.00130568	skeletal muscle cell differentiation
686	GO:0045669	54	12	0.000122883	0.00130568	positive regulation of osteoblast differentiation
687	GO:0006790	315	38	0.00012363	0.0013117	sulfur compound metabolic process
688	GO:0048525	79	15	0.000124729	0.00131952	negative regulation of viral process
689	GO:0061326	79	15	0.000124729	0.00131952	renal tubule development
690	GO:0002011	39	10	0.000126185	0.00132654	morphogenesis of an epithelial sheet
691	GO:0033628	39	10	0.000126185	0.00132654	regulation of cell adhesion mediated by integrin
692	GO:0034260	39	10	0.000126185	0.00132654	negative regulation of GTPase activity
693	GO:0030316	32	9	0.000126484	0.00132654	osteoclast differentiation
694	GO:0045824	32	9	0.000126484	0.00132654	negative regulation of innate immune response
695	GO:0050663	32	9	0.000126484	0.00132654	cytokine secretion
696	GO:0046545	97	17	0.000128329	0.00134336	development of primary female sexual characteristics
697	GO:0060349	88	16	0.000128457	0.00134336	bone morphogenesis
698	GO:0030900	327	39	0.000129234	0.00134418	forebrain development
699	GO:0010875	14	6	0.000129273	0.00134418	positive regulation of cholesterol efflux
700	GO:0045986	14	6	0.000129273	0.00134418	negative regulation of smooth muscle contraction
701	GO:0050857	14	6	0.000129273	0.00134418	positive regulation of antigen receptor-mediated signaling pathway
702	GO:0071560	175	25	0.00013039	0.00135386	cellular response to transforming growth factor beta stimulus
703	GO:0002703	135	21	0.000131392	0.00136039	regulation of leukocyte mediated immunity
704	GO:0048015	135	21	0.000131392	0.00136039	phosphatidylinositol-mediated signaling
705	GO:0021953	165	24	0.000132894	0.00137399	central nervous system neuron differentiation
706	GO:0009314	433	48	0.000141518	0.00146049	response to radiation
707	GO:0002065	107	18	0.000141719	0.00146049	columnar/cuboidal epithelial cell differentiation
708	GO:0060322	652	66	0.000141861	0.00146049	head development
709	GO:0048145	80	15	0.000144571	0.00148629	regulation of fibroblast proliferation
710	GO:0010976	197	27	0.000145566	0.00149441	positive regulation of neuron projection development
711	GO:0051591	98	17	0.000146163	0.00149843	response to cAMP
712	GO:0010977	89	16	0.000147461	0.00150961	negative regulation of neuron projection development
713	GO:0031400	542	57	0.000147851	0.00151148	negative regulation of protein modification process
714	GO:0051249	318	38	0.000150567	0.00153709	regulation of lymphocyte activation
715	GO:0010874	20	7	0.000158359	0.00160434	regulation of cholesterol efflux
716	GO:0043537	20	7	0.000158359	0.00160434	negative regulation of blood vessel endothelial cell migration
717	GO:0045932	20	7	0.000158359	0.00160434	negative regulation of muscle contraction
718	GO:0090023	20	7	0.000158359	0.00160434	positive regulation of neutrophil chemotaxis
719	GO:0010001	127	20	0.000158549	0.00160434	glial cell differentiation
720	GO:0007044	40	10	0.000158695	0.00160434	cell-substrate junction assembly
721	GO:1903556	40	10	0.000158695	0.00160434	negative regulation of tumor necrosis factor superfamily cytokine production
722	GO:0072132	33	9	0.000164125	0.00165694	mesenchyme morphogenesis
723	GO:0050864	99	17	0.000166127	0.00167482	regulation of B cell activation
724	GO:0022411	484	52	0.000168121	0.00169259	cellular component disassembly
725	GO:0006942	90	16	0.000168867	0.00169776	regulation of striated muscle contraction
726	GO:0034765	366	42	0.000171377	0.00172062	regulation of ion transmembrane transport
727	GO:0007173	199	27	0.000172457	0.00172908	epidermal growth factor receptor signaling pathway
728	GO:0009187	56	12	0.000177702	0.00177922	cyclic nucleotide metabolic process
729	GO:0048010	109	18	0.000180476	0.00180451	vascular endothelial growth factor receptor signaling pathway
730	GO:0048589	310	37	0.000187212	0.0018693	developmental growth
731	GO:0014031	100	17	0.00018843	0.00187889	mesenchymal cell development
732	GO:0043524	129	20	0.000196931	0.00196097	negative regulation of neuron apoptotic process
733	GO:0038179	277	34	0.000197537	0.00196432	neurotrophin signaling pathway
734	GO:0030850	41	10	0.000197979	0.00196603	prostate gland development
735	GO:0032386	536	56	0.000199499	0.00197843	regulation of intracellular transport
736	GO:0031960	149	22	0.000199845	0.00197917	response to corticosteroid
737	GO:0010721	244	31	0.000200624	0.00198419	negative regulation of cell development
738	GO:0010543	27	8	0.000201756	0.00199136	regulation of platelet activation
739	GO:0016064	65	13	0.000201958	0.00199136	immunoglobulin mediated immune response
740	GO:0032429	10	5	0.000202988	0.00199136	regulation of phospholipase A2 activity
741	GO:0035457	10	5	0.000202988	0.00199136	cellular response to interferon-alpha
742	GO:0046643	10	5	0.000202988	0.00199136	regulation of gamma-delta T cell activation
743	GO:0070208	10	5	0.000202988	0.00199136	protein heterotrimerization
744	GO:0002448	15	6	0.000203819	0.00199147	mast cell mediated immunity
745	GO:0032695	15	6	0.000203819	0.00199147	negative regulation of interleukin-12 production
746	GO:0060192	15	6	0.000203819	0.00199147	negative regulation of lipase activity
747	GO:0002053	34	9	0.000210653	0.00205549	positive regulation of mesenchymal cell proliferation
748	GO:0038127	202	27	0.000221105	0.00215459	ERBB signaling pathway
749	GO:0001554	6	4	0.000224168	0.00217594	luteolysis
750	GO:0019800	6	4	0.000224168	0.00217594	peptide cross-linking via chondroitin 4-sulfate glycosaminoglycan
751	GO:0034381	21	7	0.00022449	0.00217594	plasma lipoprotein particle clearance
752	GO:2000209	21	7	0.00022449	0.00217594	regulation of anoikis
753	GO:0002761	111	18	0.000228202	0.00220605	regulation of myeloid leukocyte differentiation
754	GO:0030856	111	18	0.000228202	0.00220605	regulation of epithelial cell differentiation
755	GO:0051222	395	44	0.000236612	0.00228432	positive regulation of protein transport
756	GO:0051279	66	13	0.000236979	0.00228485	regulation of release of sequestered calcium ion into cytosol
757	GO:1901654	131	20	0.000243241	0.00234212	response to ketone
758	GO:0032722	42	10	0.000245113	0.00235703	positive regulation of chemokine production
759	GO:0003006	565	58	0.000245467	0.00235732	developmental process involved in reproduction
760	GO:0045165	225	29	0.000248232	0.00238074	cell fate commitment
761	GO:0050804	236	30	0.000249771	0.00238723	modulation of synaptic transmission
762	GO:0015711	326	38	0.000250077	0.00238723	organic anion transport
763	GO:0042475	75	14	0.000250219	0.00238723	odontogenesis of dentin-containing tooth
764	GO:0070555	75	14	0.000250219	0.00238723	response to interleukin-1
765	GO:1903649	420	46	0.00025391	0.00241928	regulation of cytoplasmic transport
766	GO:0072593	112	18	0.000255946	0.0024355	reactive oxygen species metabolic process
767	GO:1903557	50	11	0.000256848	0.0024409	positive regulation of tumor necrosis factor superfamily cytokine production
768	GO:0071407	338	39	0.000257243	0.00244146	cellular response to organic cyclic compound
769	GO:0003273	3	3	0.000260236	0.00245707	cell migration involved in endocardial cushion formation
770	GO:0038065	3	3	0.000260236	0.00245707	collagen-activated signaling pathway
771	GO:0038145	3	3	0.000260236	0.00245707	macrophage colony-stimulating factor signaling pathway
772	GO:0090027	3	3	0.000260236	0.00245707	negative regulation of monocyte chemotaxis
773	GO:1904062	162	23	0.000261052	0.00246159	regulation of cation transmembrane transport
774	GO:0030879	122	19	0.000265321	0.00249861	mammary gland development
775	GO:0002720	28	8	0.000266743	0.00250876	positive regulation of cytokine production involved in immune response
776	GO:0010863	67	13	0.000277067	0.00259915	positive regulation of phospholipase C activity
777	GO:2000648	67	13	0.000277067	0.00259915	positive regulation of stem cell proliferation
778	GO:0031346	260	32	0.000285722	0.00267346	positive regulation of cell projection organization
779	GO:0098656	260	32	0.000285722	0.00267346	anion transmembrane transport
780	GO:0072080	76	14	0.000288951	0.00269676	nephron tubule development
781	GO:1903901	76	14	0.000288951	0.00269676	negative regulation of viral life cycle
782	GO:0048738	143	21	0.000297881	0.00277654	cardiac muscle tissue development
783	GO:0043535	43	10	0.000301291	0.00280473	regulation of blood vessel endothelial cell migration
784	GO:0045834	104	17	0.000305817	0.00284324	positive regulation of lipid metabolic process
785	GO:0010544	16	6	0.000308523	0.00285022	negative regulation of platelet activation
786	GO:0032373	16	6	0.000308523	0.00285022	positive regulation of sterol transport
787	GO:0032376	16	6	0.000308523	0.00285022	positive regulation of cholesterol transport
788	GO:0070234	16	6	0.000308523	0.00285022	positive regulation of T cell apoptotic process
789	GO:2000811	16	6	0.000308523	0.00285022	negative regulation of anoikis
790	GO:1903531	164	23	0.000312884	0.00288685	negative regulation of secretion by cell
791	GO:0001649	114	18	0.000320359	0.00295209	osteoblast differentiation
792	GO:1903708	154	22	0.000321991	0.00296337	positive regulation of hemopoiesis
793	GO:1901135	929	86	0.000326272	0.00299873	carbohydrate derivative metabolic process
794	GO:0040007	389	43	0.000326656	0.00299873	growth
795	GO:0009991	425	46	0.000330926	0.00303411	response to extracellular stimulus
796	GO:0048864	229	29	0.000334886	0.00306657	stem cell development
797	GO:0001569	36	9	0.000336795	0.00307632	patterning of blood vessels
798	GO:0034405	36	9	0.000336795	0.00307632	response to fluid shear stress
799	GO:0051493	366	41	0.000337973	0.00308321	regulation of cytoskeleton organization
800	GO:0048011	274	33	0.00034483	0.00314183	neurotrophin TRK receptor signaling pathway
801	GO:0061036	29	8	0.000347883	0.00316569	positive regulation of cartilage development
802	GO:0045670	60	12	0.000351548	0.00319505	regulation of osteoclast differentiation
803	GO:0032354	11	5	0.00035256	0.00320026	response to follicle-stimulating hormone
804	GO:0071248	115	18	0.000357541	0.00324143	cellular response to metal ion
805	GO:0014074	145	21	0.000361093	0.00326958	response to purine-containing compound
806	GO:0034142	96	16	0.000363196	0.00328046	toll-like receptor 4 signaling pathway
807	GO:0042472	96	16	0.000363196	0.00328046	inner ear morphogenesis
808	GO:0048592	135	20	0.000365201	0.00329449	eye morphogenesis
809	GO:0050886	44	10	0.000367825	0.00331406	endocrine process
810	GO:0060688	52	11	0.000369312	0.00332335	regulation of morphogenesis of a branching structure
811	GO:0050708	356	40	0.000373348	0.00335553	regulation of protein secretion
812	GO:1900274	69	13	0.000374813	0.00336454	regulation of phospholipase C activity
813	GO:0030509	78	14	0.000382021	0.00342082	BMP signaling pathway
814	GO:0050715	78	14	0.000382021	0.00342082	positive regulation of cytokine secretion
815	GO:0098771	489	51	0.000392743	0.00351252	inorganic ion homeostasis
816	GO:0036294	116	18	0.000398407	0.00355881	cellular response to decreased oxygen levels
817	GO:0050871	61	12	0.000412548	0.00368062	positive regulation of B cell activation
818	GO:0002701	23	7	0.000422802	0.00374813	negative regulation of production of molecular mediator of immune response
819	GO:0006692	23	7	0.000422802	0.00374813	prostanoid metabolic process
820	GO:0006693	23	7	0.000422802	0.00374813	prostaglandin metabolic process
821	GO:0010882	23	7	0.000422802	0.00374813	regulation of cardiac muscle contraction by calcium ion signaling
822	GO:0033032	23	7	0.000422802	0.00374813	regulation of myeloid cell apoptotic process
823	GO:1901136	157	22	0.000423201	0.00374813	carbohydrate derivative catabolic process
824	GO:0034762	382	42	0.000426077	0.00376902	regulation of transmembrane transport
825	GO:0031345	107	17	0.000431259	0.00381024	negative regulation of cell projection organization
826	GO:0001656	79	14	0.000437438	0.00386015	metanephros development
827	GO:0048844	53	11	0.000439477	0.00387345	artery morphogenesis
828	GO:0015908	45	10	0.000446154	0.00392048	fatty acid transport
829	GO:0097006	45	10	0.000446154	0.00392048	regulation of plasma lipoprotein particle levels
830	GO:0006959	127	19	0.000447039	0.00392048	humoral immune response
831	GO:0003230	30	8	0.00044804	0.00392048	cardiac atrium development
832	GO:0006958	30	8	0.00044804	0.00392048	complement activation, classical pathway
833	GO:2000249	30	8	0.00044804	0.00392048	regulation of actin cytoskeleton reorganization
834	GO:0055065	431	46	0.000450581	0.00393799	metal ion homeostasis
835	GO:0014812	17	6	0.000451126	0.00393803	muscle cell migration
836	GO:0009890	1299	113	0.000453199	0.0039514	negative regulation of biosynthetic process
837	GO:0007178	212	27	0.000482677	0.00420339	transmembrane receptor protein serine/threonine kinase signaling pathway
838	GO:2000377	138	20	0.000488779	0.00425144	regulation of reactive oxygen species metabolic process
839	GO:1903707	128	19	0.00049414	0.00429295	negative regulation of hemopoiesis
840	GO:0034135	7	4	0.000496518	0.00429824	regulation of toll-like receptor 2 signaling pathway
841	GO:0055098	7	4	0.000496518	0.00429824	response to low-density lipoprotein particle
842	GO:0072239	7	4	0.000496518	0.00429824	metanephric glomerulus vasculature development
843	GO:0032481	80	14	0.000499561	0.00431945	positive regulation of type I interferon production
844	GO:0010769	280	33	0.000509097	0.00439669	regulation of cell morphogenesis involved in differentiation
845	GO:0010464	38	9	0.000519562	0.00447387	regulation of mesenchymal cell proliferation
846	GO:0032720	38	9	0.000519562	0.00447387	negative regulation of tumor necrosis factor production
847	GO:0021537	213	27	0.000519875	0.00447387	telencephalon development
848	GO:0071822	1305	113	0.000536724	0.00460134	protein complex subunit organization
849	GO:0045995	109	17	0.000537621	0.00460134	regulation of embryonic development
850	GO:0055002	109	17	0.000537621	0.00460134	striated muscle cell development
851	GO:0010633	46	10	0.000537843	0.00460134	negative regulation of epithelial cell migration
852	GO:0090382	46	10	0.000537843	0.00460134	phagosome maturation
853	GO:0045892	1037	93	0.000547083	0.0046749	negative regulation of transcription, DNA-templated
854	GO:1902106	81	14	0.000569031	0.0048534	negative regulation of leukocyte differentiation
855	GO:0050853	31	8	0.000570371	0.0048534	B cell receptor signaling pathway
856	GO:0044272	171	23	0.000572301	0.0048534	sulfur compound biosynthetic process
857	GO:0031581	12	5	0.000572634	0.0048534	hemidesmosome assembly
858	GO:0033627	12	5	0.000572634	0.0048534	cell adhesion mediated by integrin
859	GO:0042554	12	5	0.000572634	0.0048534	superoxide anion generation
860	GO:0060055	12	5	0.000572634	0.0048534	angiogenesis involved in wound healing
861	GO:0007492	72	13	0.000575535	0.00487233	endoderm development
862	GO:0033559	100	16	0.000580573	0.00490928	unsaturated fatty acid metabolic process
863	GO:0044344	182	24	0.000587368	0.00496098	cellular response to fibroblast growth factor stimulus
864	GO:0007267	855	79	0.00059671	0.00503405	cell-cell signaling
865	GO:0050851	110	17	0.000598767	0.00503974	antigen receptor-mediated signaling pathway
866	GO:2000736	110	17	0.000598767	0.00503974	regulation of stem cell differentiation
867	GO:0051924	204	26	0.000601569	0.00505748	regulation of calcium ion transport
868	GO:0007519	120	18	0.000604955	0.00508009	skeletal muscle tissue development
869	GO:0033554	1487	126	0.000608361	0.00510282	cellular response to stress
870	GO:0002274	91	15	0.000618253	0.00517387	myeloid leukocyte activation
871	GO:0046578	91	15	0.000618253	0.00517387	regulation of Ras protein signal transduction
872	GO:1901137	574	57	0.000631129	0.00527558	carbohydrate derivative biosynthetic process
873	GO:0003044	39	9	0.000637576	0.00531556	regulation of systemic arterial blood pressure mediated by a chemical signal
874	GO:0007528	39	9	0.000637576	0.00531556	neuromuscular junction development
875	GO:0002719	18	6	0.000640289	0.00531556	negative regulation of cytokine production involved in immune response
876	GO:0007263	18	6	0.000640289	0.00531556	nitric oxide mediated signal transduction
877	GO:0034123	18	6	0.000640289	0.00531556	positive regulation of toll-like receptor signaling pathway
878	GO:0045576	18	6	0.000640289	0.00531556	mast cell activation
879	GO:0051153	82	14	0.000646531	0.00535404	regulation of striated muscle cell differentiation
880	GO:0060021	82	14	0.000646531	0.00535404	palate development
881	GO:0051384	141	20	0.000647127	0.00535404	response to glucocorticoid
882	GO:0010717	64	12	0.00065162	0.0053851	regulation of epithelial to mesenchymal transition
883	GO:0060538	131	19	0.000662109	0.00546559	skeletal muscle organ development
884	GO:0007498	111	17	0.000665784	0.00548971	mesoderm development
885	GO:0055080	477	49	0.000708699	0.00583696	cation homeostasis
886	GO:0002275	32	8	0.000718333	0.00590296	myeloid cell activation involved in immune response
887	GO:0010718	32	8	0.000718333	0.00590296	positive regulation of epithelial to mesenchymal transition
888	GO:0002260	56	11	0.000720088	0.00591072	lymphocyte homeostasis
889	GO:0009100	380	41	0.000723081	0.00592861	glycoprotein metabolic process
890	GO:0017015	102	16	0.00072575	0.00593714	regulation of transforming growth factor beta receptor signaling pathway
891	GO:1903844	102	16	0.00072575	0.00593714	regulation of cellular response to transforming growth factor beta stimulus
892	GO:0071241	132	19	0.000728075	0.00594948	cellular response to inorganic substance
893	GO:0070663	174	23	0.000731327	0.00596937	regulation of leukocyte proliferation
894	GO:0001952	83	14	0.000732788	0.0059746	regulation of cell-matrix adhesion
895	GO:0002832	25	7	0.000740757	0.00601267	negative regulation of response to biotic stimulus
896	GO:0043534	25	7	0.000740757	0.00601267	blood vessel endothelial cell migration
897	GO:0060740	25	7	0.000740757	0.00601267	prostate gland epithelium morphogenesis
898	GO:1902042	25	7	0.000740757	0.00601267	negative regulation of extrinsic apoptotic signaling pathway via death domain receptors
899	GO:0071774	185	24	0.000743887	0.00603136	response to fibroblast growth factor
900	GO:0010558	1222	106	0.000748058	0.00605844	negative regulation of macromolecule biosynthetic process
901	GO:0046427	65	12	0.000753431	0.00609518	positive regulation of JAK-STAT cascade
902	GO:0032760	48	10	0.000768233	0.00618746	positive regulation of tumor necrosis factor production
903	GO:0045428	48	10	0.000768233	0.00618746	regulation of nitric oxide biosynthetic process
904	GO:2000738	48	10	0.000768233	0.00618746	positive regulation of stem cell differentiation
905	GO:2001239	48	10	0.000768233	0.00618746	regulation of extrinsic apoptotic signaling pathway in absence of ligand
906	GO:0055081	40	9	0.000776605	0.00624799	anion homeostasis
907	GO:1902679	1062	94	0.000782764	0.00629059	negative regulation of RNA biosynthetic process
908	GO:0031327	1278	110	0.000784949	0.0063012	negative regulation of cellular biosynthetic process
909	GO:0072659	133	19	0.000799617	0.00641189	protein localization to plasma membrane
910	GO:0042471	113	17	0.000819261	0.00656219	ear morphogenesis
911	GO:0038093	220	27	0.000858298	0.00686733	Fc receptor signaling pathway
912	GO:0010038	277	32	0.000864	0.00690537	response to metal ion
913	GO:0003007	209	26	0.0008668	0.00692016	heart morphogenesis
914	GO:0090066	324	36	0.00087599	0.00697058	regulation of anatomical structure size
915	GO:0002573	94	15	0.000876082	0.00697058	myeloid leukocyte differentiation
916	GO:1990778	134	19	0.000877113	0.00697058	protein localization to cell periphery
917	GO:0006957	13	5	0.000881722	0.00697058	complement activation, alternative pathway
918	GO:0014912	13	5	0.000881722	0.00697058	negative regulation of smooth muscle cell migration
919	GO:0040037	13	5	0.000881722	0.00697058	negative regulation of fibroblast growth factor receptor signaling pathway
920	GO:0045730	13	5	0.000881722	0.00697058	respiratory burst
921	GO:0051797	13	5	0.000881722	0.00697058	regulation of hair follicle development
922	GO:0055094	13	5	0.000881722	0.00697058	response to lipoprotein particle
923	GO:0010952	155	21	0.000884727	0.00697801	positive regulation of peptidase activity
924	GO:0001516	19	6	0.000885534	0.00697801	prostaglandin biosynthetic process
925	GO:0046457	19	6	0.000885534	0.00697801	prostanoid biosynthetic process
926	GO:0070670	33	8	0.000895679	0.00705033	response to interleukin-4
927	GO:0070304	124	18	0.000897666	0.00705835	positive regulation of stress-activated protein kinase signaling cascade
928	GO:0071456	114	17	0.000906698	0.00711401	cellular response to hypoxia
929	GO:0071901	114	17	0.000906698	0.00711401	negative regulation of protein serine/threonine kinase activity
930	GO:0032648	41	9	0.000939344	0.00732601	regulation of interferon-beta production
931	GO:0071695	41	9	0.000939344	0.00732601	anatomical structure maturation
932	GO:0001955	8	4	0.000942762	0.00732601	blood vessel maturation
933	GO:0045586	8	4	0.000942762	0.00732601	regulation of gamma-delta T cell differentiation
934	GO:0046645	8	4	0.000942762	0.00732601	positive regulation of gamma-delta T cell activation
935	GO:0060601	8	4	0.000942762	0.00732601	lateral sprouting from an epithelium
936	GO:0070099	8	4	0.000942762	0.00732601	regulation of chemokine-mediated signaling pathway
937	GO:0090051	8	4	0.000942762	0.00732601	negative regulation of cell migration involved in sprouting angiogenesis
938	GO:1903671	8	4	0.000942762	0.00732601	negative regulation of sprouting angiogenesis
939	GO:0034698	26	7	0.000958276	0.00742282	response to gonadotropin
940	GO:0042481	26	7	0.000958276	0.00742282	regulation of odontogenesis
941	GO:0043552	26	7	0.000958276	0.00742282	positive regulation of phosphatidylinositol 3-kinase activity
942	GO:0045682	58	11	0.000979495	0.007573	regulation of epidermis development
943	GO:0001676	95	15	0.000980085	0.007573	long-chain fatty acid metabolic process
944	GO:1902107	125	18	0.000987377	0.007573	positive regulation of leukocyte differentiation
945	GO:0014805	4	3	0.000991171	0.007573	smooth muscle adaptation
946	GO:0032763	4	3	0.000991171	0.007573	regulation of mast cell cytokine production
947	GO:0034136	4	3	0.000991171	0.007573	negative regulation of toll-like receptor 2 signaling pathway
948	GO:0035771	4	3	0.000991171	0.007573	interleukin-4-mediated signaling pathway
949	GO:0046598	4	3	0.000991171	0.007573	positive regulation of viral entry into host cell
950	GO:0070777	4	3	0.000991171	0.007573	D-aspartate transport
951	GO:0070779	4	3	0.000991171	0.007573	D-aspartate import
952	GO:0071205	4	3	0.000991171	0.007573	protein localization to juxtaparanode region of axon
953	GO:0097113	4	3	0.000991171	0.007573	AMPA glutamate receptor clustering
954	GO:0097688	4	3	0.000991171	0.007573	glutamate receptor clustering
955	GO:0045069	67	12	0.000997172	0.00761087	regulation of viral genome replication
956	GO:0050807	105	16	0.00100096	0.00763178	regulation of synapse organization
957	GO:0051129	523	52	0.00103983	0.00791986	negative regulation of cellular component organization
958	GO:0010812	50	10	0.00107421	0.00816465	negative regulation of cell-substrate adhesion
959	GO:0032663	50	10	0.00107421	0.00816465	regulation of interleukin-2 production
960	GO:0051403	116	17	0.0011056	0.00836614	stress-activated MAPK cascade
961	GO:0060759	116	17	0.0011056	0.00836614	regulation of response to cytokine stimulus
962	GO:0001990	34	8	0.00110646	0.00836614	regulation of systemic arterial blood pressure by hormone
963	GO:0002455	34	8	0.00110646	0.00836614	humoral immune response mediated by circulating immunoglobulin
964	GO:0035023	34	8	0.00110646	0.00836614	regulation of Rho protein signal transduction
965	GO:0003206	106	16	0.00111042	0.00838738	cardiac chamber morphogenesis
966	GO:0032480	42	9	0.00112868	0.0085077	negative regulation of type I interferon production
967	GO:2000107	42	9	0.00112868	0.0085077	negative regulation of leukocyte apoptotic process
968	GO:0050870	158	21	0.00113475	0.00854212	positive regulation of T cell activation
969	GO:0010595	59	11	0.00113559	0.00854212	positive regulation of endothelial cell migration
970	GO:0002526	68	12	0.00114168	0.00857024	acute inflammatory response
971	GO:0003279	68	12	0.00114168	0.00857024	cardiac septum development
972	GO:2001235	180	23	0.00116725	0.00875321	positive regulation of apoptotic signaling pathway
973	GO:0003205	127	18	0.00118992	0.00890483	cardiac chamber development
974	GO:0045619	127	18	0.00118992	0.00890483	regulation of lymphocyte differentiation
975	GO:0042634	20	6	0.00119718	0.00892254	regulation of hair cycle
976	GO:0060004	20	6	0.00119718	0.00892254	reflex
977	GO:0070230	20	6	0.00119718	0.00892254	positive regulation of lymphocyte apoptotic process
978	GO:0072273	20	6	0.00119718	0.00892254	metanephric nephron morphogenesis
979	GO:0002366	117	17	0.0012182	0.00905983	leukocyte activation involved in immune response
980	GO:0035567	27	7	0.00122306	0.00905983	non-canonical Wnt signaling pathway
981	GO:0035904	27	7	0.00122306	0.00905983	aorta development
982	GO:0043299	27	7	0.00122306	0.00905983	leukocyte degranulation
983	GO:0061037	27	7	0.00122306	0.00905983	negative regulation of cartilage development
984	GO:0071353	27	7	0.00122306	0.00905983	cellular response to interleukin-4
985	GO:0030203	159	21	0.00123055	0.00910608	glycosaminoglycan metabolic process
986	GO:0046631	51	10	0.00126089	0.00931171	alpha-beta T cell activation
987	GO:0060324	51	10	0.00126089	0.00931171	face development
988	GO:0000122	707	66	0.00126276	0.00931608	negative regulation of transcription from RNA polymerase II promoter
989	GO:0019184	14	5	0.00129975	0.00955991	nonribosomal peptide biosynthetic process
990	GO:0060026	14	5	0.00129975	0.00955991	convergent extension
991	GO:0071625	14	5	0.00129975	0.00955991	vocalization behavior
992	GO:0014033	60	11	0.0013116	0.00962765	neural crest cell differentiation
993	GO:1903426	60	11	0.0013116	0.00962765	regulation of reactive oxygen species biosynthetic process
994	GO:0055082	491	49	0.00132174	0.0096898	cellular chemical homeostasis
995	GO:0006690	88	14	0.00132406	0.0096898	icosanoid metabolic process
996	GO:1901568	88	14	0.00132406	0.0096898	fatty acid derivative metabolic process
997	GO:0002263	118	17	0.00134036	0.00978948	cell activation involved in immune response
998	GO:1903510	118	17	0.00134036	0.00978948	mucopolysaccharide metabolic process
999	GO:0030514	43	9	0.00134769	0.00982335	negative regulation of BMP signaling pathway
1000	GO:2000179	43	9	0.00134769	0.00982335	positive regulation of neural precursor cell proliferation
1001	GO:0000302	171	22	0.00135033	0.00983273	response to reactive oxygen species
1002	GO:0033003	35	8	0.001355	0.00985686	regulation of mast cell activation
1003	GO:0034110	250	29	0.0013815	0.0100396	regulation of homotypic cell-cell adhesion
1004	GO:1901564	1465	122	0.0013989	0.010156	organonitrogen compound metabolic process
1005	GO:0045639	79	13	0.00141576	0.0102681	positive regulation of myeloid cell differentiation
1006	GO:0034112	161	21	0.00144307	0.0104558	positive regulation of homotypic cell-cell adhesion
1007	GO:0006469	194	24	0.00144953	0.0104818	negative regulation of protein kinase activity
1008	GO:2001234	194	24	0.00144953	0.0104818	negative regulation of apoptotic signaling pathway
1009	GO:0051253	1097	95	0.0014629	0.010568	negative regulation of RNA metabolic process
1010	GO:0071347	52	10	0.00147318	0.0106317	cellular response to interleukin-1
1011	GO:0044711	1206	103	0.00147467	0.0106319	single-organism biosynthetic process
1012	GO:2001237	89	14	0.00148069	0.0106603	negative regulation of extrinsic apoptotic signaling pathway
1013	GO:0001523	70	12	0.00148299	0.0106603	retinoid metabolic process
1014	GO:0021954	70	12	0.00148299	0.0106603	central nervous system neuron development
1015	GO:0031098	140	19	0.00149072	0.0107052	stress-activated protein kinase signaling cascade
1016	GO:0070665	109	16	0.00150137	0.0107711	positive regulation of leukocyte proliferation
1017	GO:1901652	432	44	0.00152823	0.0109531	response to peptide
1018	GO:0007204	151	20	0.00153453	0.010975	positive regulation of cytosolic calcium ion concentration
1019	GO:0007420	609	58	0.00153732	0.010975	brain development
1020	GO:0001958	28	7	0.00154183	0.010975	endochondral ossification
1021	GO:0034113	28	7	0.00154183	0.010975	heterotypic cell-cell adhesion
1022	GO:0036075	28	7	0.00154183	0.010975	replacement ossification
1023	GO:0090218	28	7	0.00154183	0.010975	positive regulation of lipid kinase activity
1024	GO:1903053	28	7	0.00154183	0.010975	regulation of extracellular matrix organization
1025	GO:0048736	162	21	0.00156058	0.011076	appendage development
1026	GO:0060173	162	21	0.00156058	0.011076	limb development
1027	GO:1903039	162	21	0.00156058	0.011076	positive regulation of leukocyte cell-cell adhesion
1028	GO:0042730	21	6	0.00158626	0.0112364	fibrinolysis
1029	GO:1902742	21	6	0.00158626	0.0112364	apoptotic process involved in development
1030	GO:0002755	80	13	0.00159353	0.0112656	MyD88-dependent toll-like receptor signaling pathway
1031	GO:0046632	44	9	0.00159966	0.0112656	alpha-beta T cell differentiation
1032	GO:0048747	44	9	0.00159966	0.0112656	muscle fiber development
1033	GO:0060401	44	9	0.00159966	0.0112656	cytosolic calcium ion transport
1034	GO:0060761	44	9	0.00159966	0.0112656	negative regulation of response to cytokine stimulus
1035	GO:0071277	44	9	0.00159966	0.0112656	cellular response to calcium ion
1036	GO:0060638	9	4	0.00161126	0.0113036	mesenchymal-epithelial cell signaling
1037	GO:0060693	9	4	0.00161126	0.0113036	regulation of branching involved in salivary gland morphogenesis
1038	GO:0060997	9	4	0.00161126	0.0113036	dendritic spine morphogenesis
1039	GO:0072578	9	4	0.00161126	0.0113036	neurotransmitter-gated ion channel clustering
1040	GO:0031638	120	17	0.00161595	0.0113256	zymogen activation
1041	GO:0030857	36	8	0.00164591	0.0115135	negative regulation of epithelial cell differentiation
1042	GO:0043551	36	8	0.00164591	0.0115135	regulation of phosphatidylinositol 3-kinase activity
1043	GO:0002262	90	14	0.00165248	0.0115483	myeloid cell homeostasis
1044	GO:0019233	71	12	0.00168283	0.011738	sensory perception of pain
1045	GO:2000177	71	12	0.00168283	0.011738	regulation of neural precursor cell proliferation
1046	GO:0048546	53	10	0.00171357	0.0119295	digestive tract morphogenesis
1047	GO:0070228	53	10	0.00171357	0.0119295	regulation of lymphocyte apoptotic process
1048	GO:0002062	62	11	0.00173093	0.0120389	chondrocyte differentiation
1049	GO:1903507	1049	91	0.00173672	0.0120676	negative regulation of nucleic acid-templated transcription
1050	GO:0007389	398	41	0.00175841	0.0122067	pattern specification process
1051	GO:0035107	142	19	0.00176315	0.0122164	appendage morphogenesis
1052	GO:0035108	142	19	0.00176315	0.0122164	limb morphogenesis
1053	GO:1900544	121	17	0.00177072	0.0122572	positive regulation of purine nucleotide metabolic process
1054	GO:2000113	1172	100	0.0017733	0.0122634	negative regulation of cellular macromolecule biosynthetic process
1055	GO:0048562	278	31	0.00182054	0.0125781	embryonic organ morphogenesis
1056	GO:0001701	350	37	0.00183697	0.0126796	in utero embryonic development
1057	GO:0042307	91	14	0.00184052	0.0126921	positive regulation of protein import into nucleus
1058	GO:0002042	15	5	0.00184771	0.0126942	cell migration involved in sprouting angiogenesis
1059	GO:0002544	15	5	0.00184771	0.0126942	chronic inflammatory response
1060	GO:0060996	15	5	0.00184771	0.0126942	dendritic spine development
1061	GO:1900182	101	15	0.0018478	0.0126942	positive regulation of protein localization to nucleus
1062	GO:0051047	314	34	0.00185437	0.0127274	positive regulation of secretion
1063	GO:2001056	132	18	0.00185615	0.0127276	positive regulation of cysteine-type endopeptidase activity
1064	GO:0032655	45	9	0.00188804	0.012922	regulation of interleukin-12 production
1065	GO:0044246	45	9	0.00188804	0.012922	regulation of multicellular organismal metabolic process
1066	GO:0006631	267	30	0.00190203	0.0130055	fatty acid metabolic process
1067	GO:0033006	29	7	0.00192172	0.0130911	regulation of mast cell activation involved in immune response
1068	GO:0043304	29	7	0.00192172	0.0130911	regulation of mast cell degranulation
1069	GO:0048662	29	7	0.00192172	0.0130911	negative regulation of smooth muscle cell proliferation
1070	GO:2001267	29	7	0.00192172	0.0130911	regulation of cysteine-type endopeptidase activity involved in apoptotic signaling pathway
1071	GO:0032355	122	17	0.00193777	0.0131758	response to estradiol
1072	GO:0051701	122	17	0.00193777	0.0131758	interaction with host
1073	GO:0002064	187	23	0.0019427	0.013197	epithelial cell development
1074	GO:0050714	176	22	0.00196014	0.013303	positive regulation of protein secretion
1075	GO:0032414	63	11	0.00197829	0.0133907	positive regulation of ion transmembrane transporter activity
1076	GO:0002444	37	8	0.00198408	0.0133907	myeloid leukocyte mediated immunity
1077	GO:0002886	37	8	0.00198408	0.0133907	regulation of myeloid leukocyte mediated immunity
1078	GO:0032570	37	8	0.00198408	0.0133907	response to progesterone
1079	GO:0046849	37	8	0.00198408	0.0133907	bone remodeling
1080	GO:0061098	37	8	0.00198408	0.0133907	positive regulation of protein tyrosine kinase activity
1081	GO:0002695	133	18	0.00202151	0.0136307	negative regulation of leukocyte activation
1082	GO:0003014	92	14	0.00204597	0.0137702	renal system process
1083	GO:1904591	92	14	0.00204597	0.0137702	positive regulation of protein import
1084	GO:0009792	591	56	0.00205447	0.0138146	embryo development ending in birth or egg hatching
1085	GO:0003416	22	6	0.00206441	0.0138559	endochondral bone developmental growth
1086	GO:0019370	22	6	0.00206441	0.0138559	leukotriene biosynthetic process
1087	GO:0030308	144	19	0.00207655	0.0139161	negative regulation of cell growth
1088	GO:0007265	222	26	0.00207721	0.0139161	Ras protein signal transduction
1089	GO:1900180	177	22	0.00210673	0.014101	regulation of protein localization to nucleus
1090	GO:0006022	166	21	0.00211561	0.0141345	aminoglycan metabolic process
1091	GO:0038095	166	21	0.00211561	0.0141345	Fc-epsilon receptor signaling pathway
1092	GO:0032874	123	17	0.00211784	0.0141364	positive regulation of stress-activated MAPK cascade
1093	GO:0031214	73	12	0.00214908	0.0143318	biomineral tissue development
1094	GO:0071320	46	9	0.00221646	0.0147676	cellular response to cAMP
1095	GO:0048593	103	15	0.00225125	0.0149857	camera-type eye morphogenesis
1096	GO:0072028	64	11	0.00225364	0.0149879	nephron morphogenesis
1097	GO:0050863	235	27	0.00227384	0.0151085	regulation of T cell activation
1098	GO:0032944	167	21	0.00227792	0.0151218	regulation of mononuclear cell proliferation
1099	GO:0009416	318	34	0.00228437	0.0151508	response to light stimulus
1100	GO:0009306	124	17	0.0023117	0.0153042	protein secretion
1101	GO:0045981	124	17	0.0023117	0.0153042	positive regulation of nucleotide metabolic process
1102	GO:0002730	5	3	0.00235984	0.0154684	regulation of dendritic cell cytokine production
1103	GO:0003344	5	3	0.00235984	0.0154684	pericardium morphogenesis
1104	GO:0007262	5	3	0.00235984	0.0154684	STAT protein import into nucleus
1105	GO:0070100	5	3	0.00235984	0.0154684	negative regulation of chemokine-mediated signaling pathway
1106	GO:0071504	5	3	0.00235984	0.0154684	cellular response to heparin
1107	GO:0072008	5	3	0.00235984	0.0154684	glomerular mesangial cell differentiation
1108	GO:0072033	5	3	0.00235984	0.0154684	renal vesicle formation
1109	GO:0097459	5	3	0.00235984	0.0154684	iron ion import into cell
1110	GO:1900157	5	3	0.00235984	0.0154684	regulation of bone mineralization involved in bone maturation
1111	GO:2000169	5	3	0.00235984	0.0154684	regulation of peptidyl-cysteine S-nitrosylation
1112	GO:2000427	5	3	0.00235984	0.0154684	positive regulation of apoptotic cell clearance
1113	GO:0033363	30	7	0.00237024	0.0154956	secretory granule organization
1114	GO:0050922	30	7	0.00237024	0.0154956	negative regulation of chemotaxis
1115	GO:0015909	38	8	0.00237461	0.0154956	long-chain fatty acid transport
1116	GO:0032371	38	8	0.00237461	0.0154956	regulation of sterol transport
1117	GO:0032374	38	8	0.00237461	0.0154956	regulation of cholesterol transport
1118	GO:0090049	16	5	0.00254735	0.0165666	regulation of cell migration involved in sprouting angiogenesis
1119	GO:0002523	10	4	0.0025501	0.0165666	leukocyte migration involved in inflammatory response
1120	GO:0034383	10	4	0.0025501	0.0165666	low-density lipoprotein particle clearance
1121	GO:0042482	10	4	0.0025501	0.0165666	positive regulation of odontogenesis
1122	GO:2000345	10	4	0.0025501	0.0165666	regulation of hepatocyte proliferation
1123	GO:0043009	584	55	0.00255553	0.016587	chordate embryonic development
1124	GO:0030500	65	11	0.00255924	0.0165963	regulation of bone mineralization
1125	GO:0050848	47	9	0.00258875	0.0167579	regulation of calcium-mediated signaling
1126	GO:0055024	47	9	0.00258875	0.0167579	regulation of cardiac muscle tissue development
1127	GO:0051090	345	36	0.00261508	0.0169133	regulation of sequence-specific DNA binding transcription factor activity
1128	GO:0007266	56	10	0.0026306	0.0169836	Rho protein signal transduction
1129	GO:0034103	56	10	0.0026306	0.0169836	regulation of tissue remodeling
1130	GO:0021952	23	6	0.0026438	0.0170085	central nervous system projection neuron axonogenesis
1131	GO:0030194	23	6	0.0026438	0.0170085	positive regulation of blood coagulation
1132	GO:0060444	23	6	0.0026438	0.0170085	branching involved in mammary gland duct morphogenesis
1133	GO:1900048	23	6	0.0026438	0.0170085	positive regulation of hemostasis
1134	GO:0016101	75	12	0.00271589	0.0174415	diterpenoid metabolic process
1135	GO:0046620	75	12	0.00271589	0.0174415	regulation of organ growth
1136	GO:0032946	105	15	0.00272518	0.0174857	positive regulation of mononuclear cell proliferation
1137	GO:0010522	85	13	0.00278206	0.0178194	regulation of calcium ion transport into cytosol
1138	GO:0050852	85	13	0.00278206	0.0178194	T cell receptor signaling pathway
1139	GO:0001954	39	8	0.00282288	0.0180175	positive regulation of cell-matrix adhesion
1140	GO:0002704	39	8	0.00282288	0.0180175	negative regulation of leukocyte mediated immunity
1141	GO:0030282	39	8	0.00282288	0.0180175	bone mineralization
1142	GO:0038083	39	8	0.00282288	0.0180175	peptidyl-tyrosine autophosphorylation
1143	GO:0050803	204	24	0.00284388	0.0181356	regulation of synapse structure or activity
1144	GO:0006801	31	7	0.0028952	0.0183825	superoxide metabolic process
1145	GO:0007431	31	7	0.0028952	0.0183825	salivary gland development
1146	GO:0010259	31	7	0.0028952	0.0183825	multicellular organismal aging
1147	GO:0032715	31	7	0.0028952	0.0183825	negative regulation of interleukin-6 production
1148	GO:0050873	31	7	0.0028952	0.0183825	brown fat cell differentiation
1149	GO:1903827	472	46	0.00289785	0.0183833	regulation of cellular protein localization
1150	GO:0030801	106	15	0.00299134	0.0189599	positive regulation of cyclic nucleotide metabolic process
1151	GO:0032370	48	9	0.00300887	0.0190199	positive regulation of lipid transport
1152	GO:0033077	48	9	0.00300887	0.0190199	T cell differentiation in thymus
1153	GO:0071594	48	9	0.00300887	0.0190199	thymocyte aggregation
1154	GO:2001238	57	10	0.00301125	0.0190199	positive regulation of extrinsic apoptotic signaling pathway
1155	GO:0006816	205	24	0.00303117	0.0191292	calcium ion transport
1156	GO:0009581	171	21	0.00303635	0.0191453	detection of external stimulus
1157	GO:0042306	160	20	0.00306599	0.0193154	regulation of protein import into nucleus
1158	GO:0045665	149	19	0.00307094	0.0193299	negative regulation of neuron differentiation
1159	GO:0051098	252	28	0.00309949	0.0194928	regulation of binding
1160	GO:0061333	67	11	0.00327072	0.0205519	renal tubule morphogenesis
1161	GO:0046824	107	15	0.00327855	0.0205834	positive regulation of nucleocytoplasmic transport
1162	GO:1904589	161	20	0.00329619	0.0206763	regulation of protein import
1163	GO:0051495	150	19	0.00331122	0.0206831	positive regulation of cytoskeleton organization
1164	GO:0043270	218	25	0.00331638	0.0206831	positive regulation of ion transport
1165	GO:0043627	195	23	0.00332863	0.0206831	response to estrogen
1166	GO:0043903	195	23	0.00332863	0.0206831	regulation of symbiosis, encompassing mutualism through parasitism
1167	GO:0001960	40	8	0.00333445	0.0206831	negative regulation of cytokine-mediated signaling pathway
1168	GO:0032651	40	8	0.00333445	0.0206831	regulation of interleukin-1 beta production
1169	GO:0043113	40	8	0.00333445	0.0206831	receptor clustering
1170	GO:0090184	40	8	0.00333445	0.0206831	positive regulation of kidney development
1171	GO:2000649	40	8	0.00333445	0.0206831	regulation of sodium ion transmembrane transporter activity
1172	GO:0030511	24	6	0.003337	0.0206831	positive regulation of transforming growth factor beta receptor signaling pathway
1173	GO:0035909	24	6	0.003337	0.0206831	aorta morphogenesis
1174	GO:0045577	24	6	0.003337	0.0206831	regulation of B cell differentiation
1175	GO:1903846	24	6	0.003337	0.0206831	positive regulation of cellular response to transforming growth factor beta stimulus
1176	GO:2000352	24	6	0.003337	0.0206831	negative regulation of endothelial cell apoptotic process
1177	GO:0042542	97	14	0.00337832	0.0209215	response to hydrogen peroxide
1178	GO:0010738	17	5	0.00342077	0.0209706	regulation of protein kinase A signaling
1179	GO:0010842	17	5	0.00342077	0.0209706	retina layer formation
1180	GO:0031664	17	5	0.00342077	0.0209706	regulation of lipopolysaccharide-mediated signaling pathway
1181	GO:0035456	17	5	0.00342077	0.0209706	response to interferon-beta
1182	GO:0044319	17	5	0.00342077	0.0209706	wound healing, spreading of cells
1183	GO:0045601	17	5	0.00342077	0.0209706	regulation of endothelial cell differentiation
1184	GO:0071480	17	5	0.00342077	0.0209706	cellular response to gamma radiation
1185	GO:0090505	17	5	0.00342077	0.0209706	epiboly involved in wound healing
1186	GO:0097186	17	5	0.00342077	0.0209706	amelogenesis
1187	GO:0097503	17	5	0.00342077	0.0209706	sialylation
1188	GO:1900120	17	5	0.00342077	0.0209706	regulation of receptor binding
1189	GO:2000482	17	5	0.00342077	0.0209706	regulation of interleukin-8 secretion
1190	GO:1903037	242	27	0.00343362	0.0210316	regulation of leukocyte cell-cell adhesion
1191	GO:0072507	302	32	0.00346683	0.0212172	divalent inorganic cation homeostasis
1192	GO:0098742	173	21	0.00348873	0.0213333	cell-cell adhesion via plasma-membrane adhesion molecules
1193	GO:0019935	32	7	0.00350472	0.0213952	cyclic-nucleotide-mediated signaling
1194	GO:0052652	32	7	0.00350472	0.0213952	cyclic purine nucleotide metabolic process
1195	GO:0046822	196	23	0.00354945	0.0216501	regulation of nucleocytoplasmic transport
1196	GO:0007156	140	18	0.00356148	0.0217054	homophilic cell adhesion via plasma membrane adhesion molecules
1197	GO:0051172	1298	107	0.00371675	0.0226327	negative regulation of nitrogen compound metabolic process
1198	GO:0009582	174	21	0.00373522	0.0227059	detection of abiotic stimulus
1199	GO:0006461	887	77	0.00373811	0.0227059	protein complex assembly
1200	GO:0070271	887	77	0.00373811	0.0227059	protein complex biogenesis
1201	GO:0001657	88	13	0.00378969	0.0228132	ureteric bud development
1202	GO:0043154	88	13	0.00378969	0.0228132	negative regulation of cysteine-type endopeptidase activity involved in apoptotic process
1203	GO:0002634	11	4	0.00380584	0.0228132	regulation of germinal center formation
1204	GO:0032490	11	4	0.00380584	0.0228132	detection of molecule of bacterial origin
1205	GO:0035112	11	4	0.00380584	0.0228132	genitalia morphogenesis
1206	GO:0035313	11	4	0.00380584	0.0228132	wound healing, spreading of epidermal cells
1207	GO:0036445	11	4	0.00380584	0.0228132	neuronal stem cell division
1208	GO:0039535	11	4	0.00380584	0.0228132	regulation of RIG-I signaling pathway
1209	GO:0043206	11	4	0.00380584	0.0228132	extracellular fibril organization
1210	GO:0045721	11	4	0.00380584	0.0228132	negative regulation of gluconeogenesis
1211	GO:0055057	11	4	0.00380584	0.0228132	neuroblast division
1212	GO:0055089	11	4	0.00380584	0.0228132	fatty acid homeostasis
1213	GO:0060742	11	4	0.00380584	0.0228132	epithelial cell differentiation involved in prostate gland development
1214	GO:0060973	11	4	0.00380584	0.0228132	cell migration involved in heart development
1215	GO:0072077	11	4	0.00380584	0.0228132	renal vesicle morphogenesis
1216	GO:0072224	11	4	0.00380584	0.0228132	metanephric glomerulus development
1217	GO:0072089	59	10	0.0039037	0.0233411	stem cell proliferation
1218	GO:0006953	41	8	0.00391508	0.0233411	acute-phase response
1219	GO:0010828	41	8	0.00391508	0.0233411	positive regulation of glucose transport
1220	GO:0045055	41	8	0.00391508	0.0233411	regulated secretory pathway
1221	GO:0050710	41	8	0.00391508	0.0233411	negative regulation of cytokine secretion
1222	GO:0060420	41	8	0.00391508	0.0233411	regulation of heart growth
1223	GO:0044702	970	83	0.00391633	0.0233411	single organism reproductive process
1224	GO:1902305	50	9	0.00400926	0.0233558	regulation of sodium ion transmembrane transport
1225	GO:0016485	233	26	0.00402721	0.0233558	protein processing
1226	GO:0001300	2	2	0.00407902	0.0233558	chronological cell aging
1227	GO:0001796	2	2	0.00407902	0.0233558	regulation of type IIa hypersensitivity
1228	GO:0001798	2	2	0.00407902	0.0233558	positive regulation of type IIa hypersensitivity
1229	GO:0001868	2	2	0.00407902	0.0233558	regulation of complement activation, lectin pathway
1230	GO:0001869	2	2	0.00407902	0.0233558	negative regulation of complement activation, lectin pathway
1231	GO:0002731	2	2	0.00407902	0.0233558	negative regulation of dendritic cell cytokine production
1232	GO:0002892	2	2	0.00407902	0.0233558	regulation of type II hypersensitivity
1233	GO:0002894	2	2	0.00407902	0.0233558	positive regulation of type II hypersensitivity
1234	GO:0003213	2	2	0.00407902	0.0233558	cardiac right atrium morphogenesis
1235	GO:0006601	2	2	0.00407902	0.0233558	creatine biosynthetic process
1236	GO:0014740	2	2	0.00407902	0.0233558	negative regulation of muscle hyperplasia
1237	GO:0014806	2	2	0.00407902	0.0233558	smooth muscle hyperplasia
1238	GO:0014900	2	2	0.00407902	0.0233558	muscle hyperplasia
1239	GO:0018277	2	2	0.00407902	0.0233558	protein deamination
1240	GO:0019417	2	2	0.00407902	0.0233558	sulfur oxidation
1241	GO:0032764	2	2	0.00407902	0.0233558	negative regulation of mast cell cytokine production
1242	GO:0034769	2	2	0.00407902	0.0233558	basement membrane disassembly
1243	GO:0035419	2	2	0.00407902	0.0233558	activation of MAPK activity involved in innate immune response
1244	GO:0035607	2	2	0.00407902	0.0233558	fibroblast growth factor receptor signaling pathway involved in orbitofrontal cortex development
1245	GO:0035787	2	2	0.00407902	0.0233558	cell migration involved in kidney development
1246	GO:0036309	2	2	0.00407902	0.0233558	protein localization to M-band
1247	GO:0050902	2	2	0.00407902	0.0233558	leukocyte adhesive activation
1248	GO:0052551	2	2	0.00407902	0.0233558	response to defense-related nitric oxide production by other organism involved in symbiotic interaction
1249	GO:0052565	2	2	0.00407902	0.0233558	response to defense-related host nitric oxide production
1250	GO:0055095	2	2	0.00407902	0.0233558	lipoprotein particle mediated signaling
1251	GO:0055096	2	2	0.00407902	0.0233558	low-density lipoprotein particle mediated signaling
1252	GO:0060529	2	2	0.00407902	0.0233558	squamous basal epithelial stem cell differentiation involved in prostate gland acinus development
1253	GO:0061341	2	2	0.00407902	0.0233558	non-canonical Wnt signaling pathway involved in heart development
1254	GO:0061346	2	2	0.00407902	0.0233558	planar cell polarity pathway involved in heart morphogenesis
1255	GO:0070278	2	2	0.00407902	0.0233558	extracellular matrix constituent secretion
1256	GO:0071863	2	2	0.00407902	0.0233558	regulation of cell proliferation in bone marrow
1257	GO:0071864	2	2	0.00407902	0.0233558	positive regulation of cell proliferation in bone marrow
1258	GO:0071865	2	2	0.00407902	0.0233558	regulation of apoptotic process in bone marrow
1259	GO:0071866	2	2	0.00407902	0.0233558	negative regulation of apoptotic process in bone marrow
1260	GO:0072110	2	2	0.00407902	0.0233558	glomerular mesangial cell proliferation
1261	GO:0090177	2	2	0.00407902	0.0233558	establishment of planar polarity involved in neural tube closure
1262	GO:0090291	2	2	0.00407902	0.0233558	negative regulation of osteoclast proliferation
1263	GO:0097324	2	2	0.00407902	0.0233558	melanocyte migration
1264	GO:1900041	2	2	0.00407902	0.0233558	negative regulation of interleukin-2 secretion
1265	GO:1900154	2	2	0.00407902	0.0233558	regulation of bone trabecula formation
1266	GO:1900155	2	2	0.00407902	0.0233558	negative regulation of bone trabecula formation
1267	GO:1901078	2	2	0.00407902	0.0233558	negative regulation of relaxation of muscle
1268	GO:1901898	2	2	0.00407902	0.0233558	negative regulation of relaxation of cardiac muscle
1269	GO:1902994	2	2	0.00407902	0.0233558	regulation of phospholipid efflux
1270	GO:1902995	2	2	0.00407902	0.0233558	positive regulation of phospholipid efflux
1271	GO:1904235	2	2	0.00407902	0.0233558	regulation of substrate-dependent cell migration, cell attachment to substrate
1272	GO:1904237	2	2	0.00407902	0.0233558	positive regulation of substrate-dependent cell migration, cell attachment to substrate
1273	GO:1990402	2	2	0.00407902	0.0233558	embryonic liver development
1274	GO:0007219	131	17	0.00412612	0.023607	Notch signaling pathway
1275	GO:0010950	142	18	0.00414754	0.0236529	positive regulation of endopeptidase activity
1276	GO:0002828	25	6	0.00415686	0.0236529	regulation of type 2 immune response
1277	GO:0006929	25	6	0.00415686	0.0236529	substrate-dependent cell migration
1278	GO:0050820	25	6	0.00415686	0.0236529	positive regulation of coagulation
1279	GO:0060441	25	6	0.00415686	0.0236529	epithelial tube branching involved in lung morphogenesis
1280	GO:0061384	25	6	0.00415686	0.0236529	heart trabecula morphogenesis
1281	GO:0072378	25	6	0.00415686	0.0236529	blood coagulation, fibrin clot formation
1282	GO:0070661	89	13	0.00418465	0.0237554	leukocyte proliferation
1283	GO:0072163	89	13	0.00418465	0.0237554	mesonephric epithelium development
1284	GO:0072164	89	13	0.00418465	0.0237554	mesonephric tubule development
1285	GO:0009190	33	7	0.00420715	0.023769	cyclic nucleotide biosynthetic process
1286	GO:0046058	33	7	0.00420715	0.023769	cAMP metabolic process
1287	GO:0046579	33	7	0.00420715	0.023769	positive regulation of Ras protein signal transduction
1288	GO:0048008	33	7	0.00420715	0.023769	platelet-derived growth factor receptor signaling pathway
1289	GO:0050869	33	7	0.00420715	0.023769	negative regulation of B cell activation
1290	GO:0045927	222	25	0.00420867	0.023769	positive regulation of growth
1291	GO:0003158	79	12	0.00421313	0.023769	endothelium development
1292	GO:1903524	79	12	0.00421313	0.023769	positive regulation of blood circulation
1293	GO:0001959	110	15	0.00427877	0.024102	regulation of cytokine-mediated signaling pathway
1294	GO:0006633	110	15	0.00427877	0.024102	fatty acid biosynthetic process
1295	GO:0055074	282	30	0.00429662	0.0241838	calcium ion homeostasis
1296	GO:0006066	331	34	0.00432402	0.0243193	alcohol metabolic process
1297	GO:0045216	154	19	0.00443443	0.024656	cell-cell junction organization
1298	GO:0001890	143	18	0.00446911	0.024656	placenta development
1299	GO:0003203	18	5	0.00449019	0.024656	endocardial cushion morphogenesis
1300	GO:0031290	18	5	0.00449019	0.024656	retinal ganglion cell axon guidance
1301	GO:0036342	18	5	0.00449019	0.024656	post-anal tail morphogenesis
1302	GO:0048247	18	5	0.00449019	0.024656	lymphocyte chemotaxis
1303	GO:0061298	18	5	0.00449019	0.024656	retina vasculature development in camera-type eye
1304	GO:0090504	18	5	0.00449019	0.024656	epiboly
1305	GO:0097066	18	5	0.00449019	0.024656	response to thyroid hormone
1306	GO:1903670	18	5	0.00449019	0.024656	regulation of sprouting angiogenesis
1307	GO:0001957	6	3	0.00449551	0.024656	intramembranous ossification
1308	GO:0014909	6	3	0.00449551	0.024656	smooth muscle cell migration
1309	GO:0021957	6	3	0.00449551	0.024656	corticospinal tract morphogenesis
1310	GO:0032020	6	3	0.00449551	0.024656	ISG15-protein conjugation
1311	GO:0032493	6	3	0.00449551	0.024656	response to bacterial lipoprotein
1312	GO:0033034	6	3	0.00449551	0.024656	positive regulation of myeloid cell apoptotic process
1313	GO:0033622	6	3	0.00449551	0.024656	integrin activation
1314	GO:0036072	6	3	0.00449551	0.024656	direct ossification
1315	GO:0042940	6	3	0.00449551	0.024656	D-amino acid transport
1316	GO:0045063	6	3	0.00449551	0.024656	T-helper 1 cell differentiation
1317	GO:0045588	6	3	0.00449551	0.024656	positive regulation of gamma-delta T cell differentiation
1318	GO:0048251	6	3	0.00449551	0.024656	elastic fiber assembly
1319	GO:0050861	6	3	0.00449551	0.024656	positive regulation of B cell receptor signaling pathway
1320	GO:0060762	6	3	0.00449551	0.024656	regulation of branching involved in mammary gland duct morphogenesis
1321	GO:0070245	6	3	0.00449551	0.024656	positive regulation of thymocyte apoptotic process
1322	GO:0071402	6	3	0.00449551	0.024656	cellular response to lipoprotein particle stimulus
1323	GO:0071503	6	3	0.00449551	0.024656	response to heparin
1324	GO:0072007	6	3	0.00449551	0.024656	mesangial cell differentiation
1325	GO:0097531	6	3	0.00449551	0.024656	mast cell migration
1326	GO:1902430	6	3	0.00449551	0.024656	negative regulation of beta-amyloid formation
1327	GO:1903011	6	3	0.00449551	0.024656	negative regulation of bone development
1328	GO:1903224	6	3	0.00449551	0.024656	regulation of endodermal cell differentiation
1329	GO:1904238	6	3	0.00449551	0.024656	pericyte cell differentiation
1330	GO:0032233	42	8	0.0045707	0.0250495	positive regulation of actin filament bundle assembly
1331	GO:0060411	51	9	0.00459819	0.0251812	cardiac septum morphogenesis
1332	GO:0001892	90	13	0.00461216	0.0252387	embryonic placenta development
1333	GO:0032411	70	11	0.00462668	0.0252613	positive regulation of transporter activity
1334	GO:0070167	70	11	0.00462668	0.0252613	regulation of biomineral tissue development
1335	GO:1903729	70	11	0.00462668	0.0252613	regulation of plasma membrane organization
1336	GO:0050670	166	20	0.00467457	0.0255037	regulation of lymphocyte proliferation
1337	GO:1901615	459	44	0.00475552	0.0259259	organic hydroxy compound metabolic process
1338	GO:0043280	122	16	0.00477404	0.0260074	positive regulation of cysteine-type endopeptidase activity involved in apoptotic process
1339	GO:0030178	178	21	0.00487114	0.0264968	negative regulation of Wnt signaling pathway
1340	GO:0070302	178	21	0.00487114	0.0264968	regulation of stress-activated protein kinase signaling cascade
1341	GO:0010955	34	7	0.00501104	0.0271767	negative regulation of protein processing
1342	GO:0045777	34	7	0.00501104	0.0271767	positive regulation of blood pressure
1343	GO:0070232	34	7	0.00501104	0.0271767	regulation of T cell apoptotic process
1344	GO:1903318	34	7	0.00501104	0.0271767	negative regulation of protein maturation
1345	GO:2000117	91	13	0.0050741	0.0274982	negative regulation of cysteine-type endopeptidase activity
1346	GO:0001782	26	6	0.00511644	0.0276454	B cell homeostasis
1347	GO:0003338	26	6	0.00511644	0.0276454	metanephros morphogenesis
1348	GO:0032728	26	6	0.00511644	0.0276454	positive regulation of interferon-beta production
1349	GO:0048710	26	6	0.00511644	0.0276454	regulation of astrocyte differentiation
1350	GO:0080135	670	60	0.00513605	0.0277233	regulation of cellular response to stress
1351	GO:0006873	410	40	0.00513845	0.0277233	cellular ion homeostasis
1352	GO:0019725	604	55	0.00514554	0.027741	cellular homeostasis
1353	GO:0048469	134	17	0.0052	0.0280139	cell maturation
1354	GO:0014032	52	9	0.00525227	0.0282537	neural crest cell development
1355	GO:0090183	52	9	0.00525227	0.0282537	regulation of kidney development
1356	GO:0006939	43	8	0.00530739	0.0284662	smooth muscle contraction
1357	GO:0010862	43	8	0.00530739	0.0284662	positive regulation of pathway-restricted SMAD protein phosphorylation
1358	GO:0043550	43	8	0.00530739	0.0284662	regulation of lipid kinase activity
1359	GO:0060402	43	8	0.00530739	0.0284662	calcium ion transport into cytosol
1360	GO:0097202	102	14	0.00534717	0.0286585	activation of cysteine-type endopeptidase activity
1361	GO:0002003	12	4	0.00542245	0.0288498	angiotensin maturation
1362	GO:0003159	12	4	0.00542245	0.0288498	morphogenesis of an endothelium
1363	GO:0014829	12	4	0.00542245	0.0288498	vascular smooth muscle contraction
1364	GO:0019371	12	4	0.00542245	0.0288498	cyclooxygenase pathway
1365	GO:0035025	12	4	0.00542245	0.0288498	positive regulation of Rho protein signal transduction
1366	GO:0039531	12	4	0.00542245	0.0288498	regulation of viral-induced cytoplasmic pattern recognition receptor signaling pathway
1367	GO:0046339	12	4	0.00542245	0.0288498	diacylglycerol metabolic process
1368	GO:0055119	12	4	0.00542245	0.0288498	relaxation of cardiac muscle
1369	GO:0060525	12	4	0.00542245	0.0288498	prostate glandular acinus development
1370	GO:0072087	12	4	0.00542245	0.0288498	renal vesicle development
1371	GO:0009101	336	34	0.00544253	0.0289355	glycoprotein biosynthetic process
1372	GO:0042157	113	15	0.00551451	0.0292755	lipoprotein metabolic process
1373	GO:0046890	113	15	0.00551451	0.0292755	regulation of lipid biosynthetic process
1374	GO:0001823	92	13	0.0055724	0.0295398	mesonephros development
1375	GO:0010771	92	13	0.0055724	0.0295398	negative regulation of cell morphogenesis involved in differentiation
1376	GO:0055076	124	16	0.00559486	0.0296368	transition metal ion homeostasis
1377	GO:0016055	227	25	0.00559883	0.0296368	Wnt signaling pathway
1378	GO:0006970	62	10	0.00562062	0.0296659	response to osmotic stress
1379	GO:0060563	62	10	0.00562062	0.0296659	neuroepithelial cell differentiation
1380	GO:0061097	62	10	0.00562062	0.0296659	regulation of protein tyrosine kinase activity
1381	GO:1901216	62	10	0.00562062	0.0296659	positive regulation of neuron death
1382	GO:0051149	82	12	0.00572121	0.030175	positive regulation of muscle cell differentiation
1383	GO:0021675	72	11	0.00575463	0.0302419	nerve development
1384	GO:0030512	72	11	0.00575463	0.0302419	negative regulation of transforming growth factor beta receptor signaling pathway
1385	GO:0034134	72	11	0.00575463	0.0302419	toll-like receptor 2 signaling pathway
1386	GO:0035050	72	11	0.00575463	0.0302419	embryonic heart tube development
1387	GO:1903845	72	11	0.00575463	0.0302419	negative regulation of cellular response to transforming growth factor beta stimulus
1388	GO:0032331	19	5	0.00577757	0.0303187	negative regulation of chondrocyte differentiation
1389	GO:0060071	19	5	0.00577757	0.0303187	Wnt signaling pathway, planar cell polarity pathway
1390	GO:0097190	325	33	0.00580455	0.0304384	apoptotic signaling pathway
1391	GO:0051480	181	21	0.00589902	0.0309116	cytosolic calcium ion homeostasis
1392	GO:0043491	35	7	0.00592504	0.0309811	protein kinase B signaling
1393	GO:0045646	35	7	0.00592504	0.0309811	regulation of erythrocyte differentiation
1394	GO:0055021	35	7	0.00592504	0.0309811	regulation of cardiac muscle tissue growth
1395	GO:0045862	338	34	0.00595353	0.0311077	positive regulation of proteolysis
1396	GO:0001947	53	9	0.00597609	0.0311586	heart looping
1397	GO:0042531	53	9	0.00597609	0.0311586	positive regulation of tyrosine phosphorylation of STAT protein
1398	GO:0060675	53	9	0.00597609	0.0311586	ureteric bud morphogenesis
1399	GO:0035051	93	13	0.00610903	0.031829	cardiocyte differentiation
1400	GO:0048806	44	8	0.00613133	0.0318995	genitalia development
1401	GO:0060998	44	8	0.00613133	0.0318995	regulation of dendritic spine development
1402	GO:0010256	402	39	0.00621832	0.0322457	endomembrane system organization
1403	GO:0030003	402	39	0.00621832	0.0322457	cellular cation homeostasis
1404	GO:0003209	27	6	0.00622883	0.0322457	cardiac atrium morphogenesis
1405	GO:0019915	27	6	0.00622883	0.0322457	lipid storage
1406	GO:0030325	27	6	0.00622883	0.0322457	adrenal gland development
1407	GO:0048169	27	6	0.00622883	0.0322457	regulation of long-term neuronal synaptic plasticity
1408	GO:0048873	27	6	0.00622883	0.0322457	homeostasis of number of cells within a tissue
1409	GO:1903829	302	31	0.00629245	0.0325519	positive regulation of cellular protein localization
1410	GO:0009855	104	14	0.00635611	0.0328346	determination of bilateral symmetry
1411	GO:0050671	104	14	0.00635611	0.0328346	positive regulation of lymphocyte proliferation
1412	GO:0042058	73	11	0.00639432	0.0330086	regulation of epidermal growth factor receptor signaling pathway
1413	GO:0006508	1003	84	0.00646909	0.033371	proteolysis
1414	GO:0051604	254	27	0.00657667	0.0339019	protein maturation
1415	GO:0007548	242	26	0.0066018	0.0339834	sex differentiation
1416	GO:0030031	242	26	0.0066018	0.0339834	cell projection assembly
1417	GO:0031669	183	21	0.00667855	0.0343441	cellular response to nutrient levels
1418	GO:0010906	94	13	0.00668601	0.0343441	regulation of glucose metabolic process
1419	GO:0030804	94	13	0.00668601	0.0343441	positive regulation of cyclic nucleotide biosynthetic process
1420	GO:0060135	54	9	0.00677436	0.034749	maternal process involved in female pregnancy
1421	GO:0072171	54	9	0.00677436	0.034749	mesonephric tubule morphogenesis
1422	GO:0009799	105	14	0.00691471	0.0353942	specification of symmetry
1423	GO:0015718	105	14	0.00691471	0.0353942	monocarboxylic acid transport
1424	GO:0051928	105	14	0.00691471	0.0353942	positive regulation of calcium ion transport
1425	GO:0010712	36	7	0.00695794	0.0354412	regulation of collagen metabolic process
1426	GO:0043029	36	7	0.00695794	0.0354412	T cell homeostasis
1427	GO:0045933	36	7	0.00695794	0.0354412	positive regulation of muscle contraction
1428	GO:0046850	36	7	0.00695794	0.0354412	regulation of bone remodeling
1429	GO:0051145	36	7	0.00695794	0.0354412	smooth muscle cell differentiation
1430	GO:0051496	36	7	0.00695794	0.0354412	positive regulation of stress fiber assembly
1431	GO:0060325	36	7	0.00695794	0.0354412	face morphogenesis
1432	GO:0002762	45	8	0.0070488	0.0358289	negative regulation of myeloid leukocyte differentiation
1433	GO:0048521	45	8	0.0070488	0.0358289	negative regulation of behavior
1434	GO:0055006	45	8	0.0070488	0.0358289	cardiac cell development
1435	GO:0030279	64	10	0.00705863	0.0358289	negative regulation of ossification
1436	GO:0072088	64	10	0.00705863	0.0358289	nephron epithelium morphogenesis
1437	GO:0014013	74	11	0.00708843	0.0359551	regulation of gliogenesis
1438	GO:0032418	20	5	0.00730436	0.0367737	lysosome localization
1439	GO:0032816	20	5	0.00730436	0.0367737	positive regulation of natural killer cell activation
1440	GO:0048745	20	5	0.00730436	0.0367737	smooth muscle tissue development
1441	GO:0051043	20	5	0.00730436	0.0367737	regulation of membrane protein ectodomain proteolysis
1442	GO:0065005	20	5	0.00730436	0.0367737	protein-lipid complex assembly
1443	GO:0090175	20	5	0.00730436	0.0367737	regulation of establishment of planar polarity
1444	GO:2000573	20	5	0.00730436	0.0367737	positive regulation of DNA biosynthetic process
1445	GO:0034767	95	13	0.0073054	0.0367737	positive regulation of ion transmembrane transport
1446	GO:0006875	368	36	0.00733963	0.0367737	cellular metal ion homeostasis
1447	GO:0043393	150	18	0.00734012	0.0367737	regulation of protein binding
1448	GO:0046328	150	18	0.00734012	0.0367737	regulation of JNK cascade
1449	GO:0090090	150	18	0.00734012	0.0367737	negative regulation of canonical Wnt signaling pathway
1450	GO:0001736	13	4	0.00744055	0.0367737	establishment of planar polarity
1451	GO:0002002	13	4	0.00744055	0.0367737	regulation of angiotensin levels in blood
1452	GO:0002279	13	4	0.00744055	0.0367737	mast cell activation involved in immune response
1453	GO:0003272	13	4	0.00744055	0.0367737	endocardial cushion formation
1454	GO:0006750	13	4	0.00744055	0.0367737	glutathione biosynthetic process
1455	GO:0007164	13	4	0.00744055	0.0367737	establishment of tissue polarity
1456	GO:0030207	13	4	0.00744055	0.0367737	chondroitin sulfate catabolic process
1457	GO:0033033	13	4	0.00744055	0.0367737	negative regulation of myeloid cell apoptotic process
1458	GO:0036120	13	4	0.00744055	0.0367737	cellular response to platelet-derived growth factor stimulus
1459	GO:0043303	13	4	0.00744055	0.0367737	mast cell degranulation
1460	GO:0045019	13	4	0.00744055	0.0367737	negative regulation of nitric oxide biosynthetic process
1461	GO:0048715	13	4	0.00744055	0.0367737	negative regulation of oligodendrocyte differentiation
1462	GO:0060038	13	4	0.00744055	0.0367737	cardiac muscle cell proliferation
1463	GO:0090026	13	4	0.00744055	0.0367737	positive regulation of monocyte chemotaxis
1464	GO:0090083	13	4	0.00744055	0.0367737	regulation of inclusion body assembly
1465	GO:1904406	13	4	0.00744055	0.0367737	negative regulation of nitric oxide metabolic process
1466	GO:0001780	7	3	0.00749475	0.0367737	neutrophil homeostasis
1467	GO:0010519	7	3	0.00749475	0.0367737	negative regulation of phospholipase activity
1468	GO:0010692	7	3	0.00749475	0.0367737	regulation of alkaline phosphatase activity
1469	GO:0032808	7	3	0.00749475	0.0367737	lacrimal gland development
1470	GO:0034115	7	3	0.00749475	0.0367737	negative regulation of heterotypic cell-cell adhesion
1471	GO:0034380	7	3	0.00749475	0.0367737	high-density lipoprotein particle assembly
1472	GO:0048170	7	3	0.00749475	0.0367737	positive regulation of long-term neuronal synaptic plasticity
1473	GO:0048846	7	3	0.00749475	0.0367737	axon extension involved in axon guidance
1474	GO:0051386	7	3	0.00749475	0.0367737	regulation of neurotrophin TRK receptor signaling pathway
1475	GO:0052564	7	3	0.00749475	0.0367737	response to immune response of other organism involved in symbiotic interaction
1476	GO:0052572	7	3	0.00749475	0.0367737	response to host immune response
1477	GO:0060029	7	3	0.00749475	0.0367737	convergent extension involved in organogenesis
1478	GO:0060449	7	3	0.00749475	0.0367737	bud elongation involved in lung branching
1479	GO:0070587	7	3	0.00749475	0.0367737	regulation of cell-cell adhesion involved in gastrulation
1480	GO:0070669	7	3	0.00749475	0.0367737	response to interleukin-2
1481	GO:0071493	7	3	0.00749475	0.0367737	cellular response to UV-B
1482	GO:0071637	7	3	0.00749475	0.0367737	regulation of monocyte chemotactic protein-1 production
1483	GO:0072071	7	3	0.00749475	0.0367737	kidney interstitial fibroblast differentiation
1484	GO:0072643	7	3	0.00749475	0.0367737	interferon-gamma secretion
1485	GO:1902284	7	3	0.00749475	0.0367737	neuron projection extension involved in neuron projection guidance
1486	GO:0007435	28	6	0.0075071	0.0367737	salivary gland morphogenesis
1487	GO:0030513	28	6	0.0075071	0.0367737	positive regulation of BMP signaling pathway
1488	GO:0050690	28	6	0.0075071	0.0367737	regulation of defense response to virus by virus
1489	GO:0001541	55	9	0.00765185	0.0374073	ovarian follicle development
1490	GO:0030888	55	9	0.00765185	0.0374073	regulation of B cell proliferation
1491	GO:0060393	55	9	0.00765185	0.0374073	regulation of pathway-restricted SMAD protein phosphorylation
1492	GO:0033673	209	23	0.00772468	0.0377381	negative regulation of kinase activity
1493	GO:0033157	344	34	0.00773377	0.0377572	regulation of intracellular protein transport
1494	GO:1903532	282	29	0.00784044	0.0382515	positive regulation of secretion by cell
1495	GO:0009743	151	18	0.00785077	0.0382515	response to carbohydrate
1496	GO:0050954	151	18	0.00785077	0.0382515	sensory perception of mechanical stimulus
1497	GO:0032088	65	10	0.0078767	0.0383266	negative regulation of NF-kappaB transcription factor activity
1498	GO:0060415	65	10	0.0078767	0.0383266	muscle tissue morphogenesis
1499	GO:0045661	46	8	0.00806613	0.0391699	regulation of myoblast differentiation
1500	GO:0048168	46	8	0.00806613	0.0391699	regulation of neuronal synaptic plasticity
1501	GO:0048483	46	8	0.00806613	0.0391699	autonomic nervous system development
1502	GO:0002067	37	7	0.00811851	0.0393718	glandular epithelial cell differentiation
1503	GO:0043300	37	7	0.00811851	0.0393718	regulation of leukocyte degranulation
1504	GO:0046330	107	14	0.008149	0.0394934	positive regulation of JNK cascade
1505	GO:0006721	86	12	0.0083646	0.0404844	terpenoid metabolic process
1506	GO:0097306	86	12	0.0083646	0.0404844	cellular response to alcohol
1507	GO:0031667	397	38	0.00846227	0.04093	response to nutrient levels
1508	GO:2001242	141	17	0.00860533	0.0415864	regulation of intrinsic apoptotic signaling pathway
1509	GO:0061371	56	9	0.00861336	0.0415864	determination of heart left/right asymmetry
1510	GO:0055086	475	44	0.0086151	0.0415864	nucleobase-containing small molecule metabolic process
1511	GO:0051961	211	23	0.00862907	0.0416263	negative regulation of nervous system development
1512	GO:0034101	76	11	0.00865197	0.0416816	erythrocyte homeostasis
1513	GO:1901184	76	11	0.00865197	0.0416816	regulation of ERBB signaling pathway
1514	GO:0008589	66	10	0.00876585	0.0421744	regulation of smoothened signaling pathway
1515	GO:1901019	66	10	0.00876585	0.0421744	regulation of calcium ion transmembrane transporter activity
1516	GO:0006812	715	62	0.00888174	0.0427038	cation transport
1517	GO:0030799	153	18	0.00895793	0.0428457	regulation of cyclic nucleotide metabolic process
1518	GO:0001961	29	6	0.00896416	0.0428457	positive regulation of cytokine-mediated signaling pathway
1519	GO:0003156	29	6	0.00896416	0.0428457	regulation of organ formation
1520	GO:0031663	29	6	0.00896416	0.0428457	lipopolysaccharide-mediated signaling pathway
1521	GO:0043367	29	6	0.00896416	0.0428457	CD4-positive, alpha-beta T cell differentiation
1522	GO:0060043	29	6	0.00896416	0.0428457	regulation of cardiac muscle cell proliferation
1523	GO:1901021	29	6	0.00896416	0.0428457	positive regulation of calcium ion transmembrane transporter activity
1524	GO:1903792	29	6	0.00896416	0.0428457	negative regulation of anion transport
1525	GO:1904427	29	6	0.00896416	0.0428457	positive regulation of calcium ion transmembrane transport
1526	GO:0016042	236	25	0.00905642	0.0432584	lipid catabolic process
1527	GO:0010669	21	5	0.00909127	0.043283	epithelial structure maintenance
1528	GO:0010884	21	5	0.00909127	0.043283	positive regulation of lipid storage
1529	GO:0034122	21	5	0.00909127	0.043283	negative regulation of toll-like receptor signaling pathway
1530	GO:0035850	21	5	0.00909127	0.043283	epithelial cell differentiation involved in kidney development
1531	GO:0045123	21	5	0.00909127	0.043283	cellular extravasation
1532	GO:0046942	212	23	0.00911255	0.043356	carboxylic acid transport
1533	GO:0010638	582	52	0.00912746	0.0433986	positive regulation of organelle organization
1534	GO:0045638	87	12	0.00915486	0.0435005	negative regulation of myeloid cell differentiation
1535	GO:0001658	47	8	0.0091897	0.0436092	branching involved in ureteric bud morphogenesis
1536	GO:0032652	47	8	0.0091897	0.0436092	regulation of interleukin-1 production
1537	GO:0008610	477	44	0.00924405	0.0438386	lipid biosynthetic process
1538	GO:0032271	131	16	0.00940932	0.0444781	regulation of protein polymerization
1539	GO:0032872	177	20	0.00941293	0.0444781	regulation of stress-activated MAPK cascade
1540	GO:0010470	38	7	0.00941552	0.0444781	regulation of gastrulation
1541	GO:0034308	38	7	0.00941552	0.0444781	primary alcohol metabolic process
1542	GO:0051057	38	7	0.00941552	0.0444781	positive regulation of small GTPase mediated signal transduction
1543	GO:1903727	38	7	0.00941552	0.0444781	positive regulation of phospholipid metabolic process
1544	GO:0021987	98	13	0.00943907	0.0445028	cerebral cortex development
1545	GO:0030810	98	13	0.00943907	0.0445028	positive regulation of nucleotide biosynthetic process
1546	GO:1900373	98	13	0.00943907	0.0445028	positive regulation of purine nucleotide biosynthetic process
1547	GO:0003002	311	31	0.00946803	0.0446105	regionalization
1548	GO:0045621	77	11	0.00952755	0.044833	positive regulation of lymphocyte differentiation
1549	GO:2000379	77	11	0.00952755	0.044833	positive regulation of reactive oxygen species metabolic process
1550	GO:1903725	57	9	0.00966376	0.0454446	regulation of phospholipid metabolic process
1551	GO:0043434	401	38	0.00987303	0.0461537	response to peptide hormone
1552	GO:0001991	14	4	0.00989687	0.0461537	regulation of systemic arterial blood pressure by circulatory renin-angiotensin
1553	GO:0002830	14	4	0.00989687	0.0461537	positive regulation of type 2 immune response
1554	GO:0006825	14	4	0.00989687	0.0461537	copper ion transport
1555	GO:0032495	14	4	0.00989687	0.0461537	response to muramyl dipeptide
1556	GO:0036119	14	4	0.00989687	0.0461537	response to platelet-derived growth factor
1557	GO:0045579	14	4	0.00989687	0.0461537	positive regulation of B cell differentiation
1558	GO:0048246	14	4	0.00989687	0.0461537	macrophage chemotaxis
1559	GO:0051044	14	4	0.00989687	0.0461537	positive regulation of membrane protein ectodomain proteolysis
1560	GO:0060177	14	4	0.00989687	0.0461537	regulation of angiotensin metabolic process
1561	GO:0070243	14	4	0.00989687	0.0461537	regulation of thymocyte apoptotic process
1562	GO:0070307	14	4	0.00989687	0.0461537	lens fiber cell development
1563	GO:0070977	14	4	0.00989687	0.0461537	bone maturation
1564	GO:0032845	88	12	0.010002	0.0466141	negative regulation of homeostatic process
1565	GO:0050768	190	21	0.0100961	0.0470228	negative regulation of neurogenesis
1566	GO:0015849	214	23	0.0101455	0.0472227	organic acid transport
1567	GO:0048638	263	27	0.0102553	0.0476495	regulation of developmental growth
1568	GO:0048167	121	15	0.0102568	0.0476495	regulation of synaptic plasticity
1569	GO:0051092	121	15	0.0102568	0.0476495	positive regulation of NF-kappaB transcription factor activity
1570	GO:0042993	48	8	0.0104259	0.0483731	positive regulation of transcription factor import into nucleus
1571	GO:0043525	48	8	0.0104259	0.0483731	positive regulation of neuron apoptotic process
1572	GO:0002686	30	6	0.0106126	0.0489902	negative regulation of leukocyte migration
1573	GO:0021955	30	6	0.0106126	0.0489902	central nervous system neuron axonogenesis
1574	GO:0045684	30	6	0.0106126	0.0489902	positive regulation of epidermis development
1575	GO:0045823	30	6	0.0106126	0.0489902	positive regulation of heart contraction
1576	GO:0048708	30	6	0.0106126	0.0489902	astrocyte differentiation
1577	GO:0060760	30	6	0.0106126	0.0489902	positive regulation of response to cytokine stimulus
1578	GO:0071869	30	6	0.0106126	0.0489902	response to catecholamine
1579	GO:1904036	30	6	0.0106126	0.0489902	negative regulation of epithelial cell apoptotic process
1580	GO:0007626	191	21	0.0106825	0.0492815	locomotory behavior
1581	GO:1903169	68	10	0.0107727	0.0496663	regulation of calcium ion transmembrane transport
1582	GO:0006027	58	9	0.0108079	0.0497251	glycosaminoglycan catabolic process
1583	GO:0042490	58	9	0.0108079	0.0497251	mechanoreceptor differentiation
1584	GO:0008277	133	16	0.0108128	0.0497251	regulation of G-protein coupled receptor protein signaling pathway
1585	GO:0060041	133	16	0.0108128	0.0497251	retina development in camera-type eye
1586	GO:0042098	39	7	0.0108577	0.0498686	T cell proliferation
1587	GO:2000278	39	7	0.0108577	0.0498686	regulation of DNA biosynthetic process
1588	GO:0034614	89	12	0.0109086	0.0500395	cellular response to reactive oxygen species
1589	GO:0042035	89	12	0.0109086	0.0500395	regulation of cytokine biosynthetic process
1590	GO:0033043	1011	83	0.0109537	0.0502146	regulation of organelle organization
1591	GO:0045934	1207	97	0.0110415	0.0502366	negative regulation of nucleobase-containing compound metabolic process
1592	GO:0050709	100	13	0.0111127	0.0502366	negative regulation of protein secretion
1593	GO:0001935	22	5	0.011158	0.0502366	endothelial cell proliferation
1594	GO:0003081	22	5	0.011158	0.0502366	regulation of systemic arterial blood pressure by renin-angiotensin
1595	GO:0033688	22	5	0.011158	0.0502366	regulation of osteoblast proliferation
1596	GO:0035412	22	5	0.011158	0.0502366	regulation of catenin import into nucleus
1597	GO:0045671	22	5	0.011158	0.0502366	negative regulation of osteoclast differentiation
1598	GO:0045672	22	5	0.011158	0.0502366	positive regulation of osteoclast differentiation
1599	GO:0046135	22	5	0.011158	0.0502366	pyrimidine nucleoside catabolic process
1600	GO:0046596	22	5	0.011158	0.0502366	regulation of viral entry into host cell
1601	GO:0055017	22	5	0.011158	0.0502366	cardiac muscle tissue growth
1602	GO:0060317	22	5	0.011158	0.0502366	cardiac epithelial to mesenchymal transition
1603	GO:0002467	8	3	0.0114259	0.0502366	germinal center formation
1604	GO:0003094	8	3	0.0114259	0.0502366	glomerular filtration
1605	GO:0021546	8	3	0.0114259	0.0502366	rhombomere development
1606	GO:0021873	8	3	0.0114259	0.0502366	forebrain neuroblast division
1607	GO:0021891	8	3	0.0114259	0.0502366	olfactory bulb interneuron development
1608	GO:0022028	8	3	0.0114259	0.0502366	tangential migration from the subventricular zone to the olfactory bulb
1609	GO:0031665	8	3	0.0114259	0.0502366	negative regulation of lipopolysaccharide-mediated signaling pathway
1610	GO:0033632	8	3	0.0114259	0.0502366	regulation of cell-cell adhesion mediated by integrin
1611	GO:0036005	8	3	0.0114259	0.0502366	response to macrophage colony-stimulating factor
1612	GO:0036006	8	3	0.0114259	0.0502366	cellular response to macrophage colony-stimulating factor stimulus
1613	GO:0036295	8	3	0.0114259	0.0502366	cellular response to increased oxygen levels
1614	GO:0045080	8	3	0.0114259	0.0502366	positive regulation of chemokine biosynthetic process
1615	GO:0051938	8	3	0.0114259	0.0502366	L-glutamate import
1616	GO:0052173	8	3	0.0114259	0.0502366	response to defenses of other organism involved in symbiotic interaction
1617	GO:0052200	8	3	0.0114259	0.0502366	response to host defenses
1618	GO:0060013	8	3	0.0114259	0.0502366	righting reflex
1619	GO:0070316	8	3	0.0114259	0.0502366	regulation of G0 to G1 transition
1620	GO:0071455	8	3	0.0114259	0.0502366	cellular response to hyperoxia
1621	GO:0072102	8	3	0.0114259	0.0502366	glomerulus morphogenesis
1622	GO:0075136	8	3	0.0114259	0.0502366	response to host
1623	GO:0090084	8	3	0.0114259	0.0502366	negative regulation of inclusion body assembly
1624	GO:0097286	8	3	0.0114259	0.0502366	iron ion import
1625	GO:1900040	8	3	0.0114259	0.0502366	regulation of interleukin-2 secretion
1626	GO:1902992	8	3	0.0114259	0.0502366	negative regulation of amyloid precursor protein catabolic process
1627	GO:2000109	8	3	0.0114259	0.0502366	regulation of macrophage apoptotic process
1628	GO:2000425	8	3	0.0114259	0.0502366	regulation of apoptotic cell clearance
1629	GO:2000794	8	3	0.0114259	0.0502366	regulation of epithelial cell proliferation involved in lung morphogenesis
1630	GO:0002019	3	2	0.0117166	0.0502366	regulation of renal output by angiotensin
1631	GO:0002175	3	2	0.0117166	0.0502366	protein localization to paranode region of axon
1632	GO:0002374	3	2	0.0117166	0.0502366	cytokine secretion involved in immune response
1633	GO:0007223	3	2	0.0117166	0.0502366	Wnt signaling pathway, calcium modulating pathway
1634	GO:0009597	3	2	0.0117166	0.0502366	detection of virus
1635	GO:0010593	3	2	0.0117166	0.0502366	negative regulation of lamellipodium assembly
1636	GO:0010693	3	2	0.0117166	0.0502366	negative regulation of alkaline phosphatase activity
1637	GO:0014738	3	2	0.0117166	0.0502366	regulation of muscle hyperplasia
1638	GO:0019344	3	2	0.0117166	0.0502366	cysteine biosynthetic process
1639	GO:0021564	3	2	0.0117166	0.0502366	vagus nerve development
1640	GO:0021773	3	2	0.0117166	0.0502366	striatal medium spiny neuron differentiation
1641	GO:0021823	3	2	0.0117166	0.0502366	cerebral cortex tangential migration using cell-cell interactions
1642	GO:0021827	3	2	0.0117166	0.0502366	postnatal olfactory bulb interneuron migration
1643	GO:0021847	3	2	0.0117166	0.0502366	ventricular zone neuroblast division
1644	GO:0030185	3	2	0.0117166	0.0502366	nitric oxide transport
1645	GO:0033026	3	2	0.0117166	0.0502366	negative regulation of mast cell apoptotic process
1646	GO:0033216	3	2	0.0117166	0.0502366	ferric iron import
1647	GO:0034154	3	2	0.0117166	0.0502366	toll-like receptor 7 signaling pathway
1648	GO:0034344	3	2	0.0117166	0.0502366	regulation of type III interferon production
1649	GO:0034447	3	2	0.0117166	0.0502366	very-low-density lipoprotein particle clearance
1650	GO:0035385	3	2	0.0117166	0.0502366	Roundabout signaling pathway
1651	GO:0035507	3	2	0.0117166	0.0502366	regulation of myosin-light-chain-phosphatase activity
1652	GO:0035582	3	2	0.0117166	0.0502366	sequestering of BMP in extracellular matrix
1653	GO:0035633	3	2	0.0117166	0.0502366	maintenance of blood-brain barrier
1654	GO:0036438	3	2	0.0117166	0.0502366	maintenance of lens transparency
1655	GO:0038086	3	2	0.0117166	0.0502366	VEGF-activated platelet-derived growth factor receptor signaling pathway
1656	GO:0038091	3	2	0.0117166	0.0502366	positive regulation of cell proliferation by VEGF-activated platelet derived growth factor receptor signaling pathway
1657	GO:0039536	3	2	0.0117166	0.0502366	negative regulation of RIG-I signaling pathway
1658	GO:0042488	3	2	0.0117166	0.0502366	positive regulation of odontogenesis of dentin-containing tooth
1659	GO:0044691	3	2	0.0117166	0.0502366	tooth eruption
1660	GO:0051450	3	2	0.0117166	0.0502366	myoblast proliferation
1661	GO:0051799	3	2	0.0117166	0.0502366	negative regulation of hair follicle development
1662	GO:0055118	3	2	0.0117166	0.0502366	negative regulation of cardiac muscle contraction
1663	GO:0060083	3	2	0.0117166	0.0502366	smooth muscle contraction involved in micturition
1664	GO:0060279	3	2	0.0117166	0.0502366	positive regulation of ovulation
1665	GO:0060374	3	2	0.0117166	0.0502366	mast cell differentiation
1666	GO:0060584	3	2	0.0117166	0.0502366	regulation of prostaglandin-endoperoxide synthase activity
1667	GO:0060585	3	2	0.0117166	0.0502366	positive regulation of prostaglandin-endoperoxide synthase activity
1668	GO:0061152	3	2	0.0117166	0.0502366	trachea submucosa development
1669	GO:0061153	3	2	0.0117166	0.0502366	trachea gland development
1670	GO:0061181	3	2	0.0117166	0.0502366	regulation of chondrocyte development
1671	GO:0061364	3	2	0.0117166	0.0502366	apoptotic process involved in luteolysis
1672	GO:0070317	3	2	0.0117166	0.0502366	negative regulation of G0 to G1 transition
1673	GO:0070543	3	2	0.0117166	0.0502366	response to linoleic acid
1674	GO:0071404	3	2	0.0117166	0.0502366	cellular response to low-density lipoprotein particle stimulus
1675	GO:0071461	3	2	0.0117166	0.0502366	cellular response to redox state
1676	GO:0071895	3	2	0.0117166	0.0502366	odontoblast differentiation
1677	GO:0072034	3	2	0.0117166	0.0502366	renal vesicle induction
1678	GO:0072093	3	2	0.0117166	0.0502366	metanephric renal vesicle formation
1679	GO:0072223	3	2	0.0117166	0.0502366	metanephric glomerular mesangium development
1680	GO:0072275	3	2	0.0117166	0.0502366	metanephric glomerulus morphogenesis
1681	GO:0072276	3	2	0.0117166	0.0502366	metanephric glomerulus vasculature morphogenesis
1682	GO:0072277	3	2	0.0117166	0.0502366	metanephric glomerular capillary formation
1683	GO:0086046	3	2	0.0117166	0.0502366	membrane depolarization during SA node cell action potential
1684	GO:0090289	3	2	0.0117166	0.0502366	regulation of osteoclast proliferation
1685	GO:0097187	3	2	0.0117166	0.0502366	dentinogenesis
1686	GO:0097461	3	2	0.0117166	0.0502366	ferric iron import into cell
1687	GO:1900086	3	2	0.0117166	0.0502366	positive regulation of peptidyl-tyrosine autophosphorylation
1688	GO:1900138	3	2	0.0117166	0.0502366	negative regulation of phospholipase A2 activity
1689	GO:1900158	3	2	0.0117166	0.0502366	negative regulation of bone mineralization involved in bone maturation
1690	GO:1902083	3	2	0.0117166	0.0502366	negative regulation of peptidyl-cysteine S-nitrosylation
1691	GO:1902498	3	2	0.0117166	0.0502366	regulation of protein autoubiquitination
1692	GO:1902947	3	2	0.0117166	0.0502366	regulation of tau-protein kinase activity
1693	GO:1902996	3	2	0.0117166	0.0502366	regulation of neurofibrillary tangle assembly
1694	GO:1903225	3	2	0.0117166	0.0502366	negative regulation of endodermal cell differentiation
1695	GO:2000097	3	2	0.0117166	0.0502366	regulation of smooth muscle cell-matrix adhesion
1696	GO:2000297	3	2	0.0117166	0.0502366	negative regulation of synapse maturation
1697	GO:2000307	3	2	0.0117166	0.0502366	regulation of tumor necrosis factor (ligand) superfamily member 11 production
1698	GO:2000698	3	2	0.0117166	0.0502366	positive regulation of epithelial cell differentiation involved in kidney development
1699	GO:2001201	3	2	0.0117166	0.0502366	regulation of transforming growth factor-beta secretion
1700	GO:2001202	3	2	0.0117166	0.0502366	negative regulation of transforming growth factor-beta secretion
1701	GO:0055114	917	76	0.0117585	0.0503868	oxidation-reduction process
1702	GO:0051155	49	8	0.011781	0.0504533	positive regulation of striated muscle cell differentiation
1703	GO:0032368	90	12	0.0118773	0.0508359	regulation of lipid transport
1704	GO:0045446	69	10	0.0118982	0.0508953	endothelial cell differentiation
1705	GO:0032526	112	14	0.0120031	0.0513142	response to retinoic acid
1706	GO:0034764	101	13	0.0120315	0.0514052	positive regulation of transmembrane transport
1707	GO:0003143	59	9	0.0120507	0.051427	embryonic heart tube morphogenesis
1708	GO:0042509	59	9	0.0120507	0.051427	regulation of tyrosine phosphorylation of STAT protein
1709	GO:0071383	135	16	0.0123764	0.0527861	cellular response to steroid hormone stimulus
1710	GO:0001937	31	6	0.0124648	0.0530702	negative regulation of endothelial cell proliferation
1711	GO:0006691	31	6	0.0124648	0.0530702	leukotriene metabolic process
1712	GO:0045124	31	6	0.0124648	0.0530702	regulation of bone resorption
1713	GO:0051259	382	36	0.0127608	0.0539682	protein oligomerization
1714	GO:0048609	701	60	0.0128032	0.0539682	multicellular organismal reproductive process
1715	GO:0008340	15	4	0.0128238	0.0539682	determination of adult lifespan
1716	GO:0014855	15	4	0.0128238	0.0539682	striated muscle cell proliferation
1717	GO:0032609	15	4	0.0128238	0.0539682	interferon-gamma production
1718	GO:0032703	15	4	0.0128238	0.0539682	negative regulation of interleukin-2 production
1719	GO:0033598	15	4	0.0128238	0.0539682	mammary gland epithelial cell proliferation
1720	GO:0033700	15	4	0.0128238	0.0539682	phospholipid efflux
1721	GO:0034114	15	4	0.0128238	0.0539682	regulation of heterotypic cell-cell adhesion
1722	GO:0034616	15	4	0.0128238	0.0539682	response to laminar fluid shear stress
1723	GO:0043252	15	4	0.0128238	0.0539682	sodium-independent organic anion transport
1724	GO:0044130	15	4	0.0128238	0.0539682	negative regulation of growth of symbiont in host
1725	GO:0045683	15	4	0.0128238	0.0539682	negative regulation of epidermis development
1726	GO:0046847	15	4	0.0128238	0.0539682	filopodium assembly
1727	GO:0060841	15	4	0.0128238	0.0539682	venous blood vessel development
1728	GO:0060976	15	4	0.0128238	0.0539682	coronary vasculature development
1729	GO:0071715	15	4	0.0128238	0.0539682	icosanoid transport
1730	GO:0097435	15	4	0.0128238	0.0539682	fibril organization
1731	GO:1901571	15	4	0.0128238	0.0539682	fatty acid derivative transport
1732	GO:2000310	15	4	0.0128238	0.0539682	regulation of N-methyl-D-aspartate selective glutamate receptor activity
1733	GO:0055072	91	12	0.0129107	0.0543023	iron ion homeostasis
1734	GO:0038123	70	10	0.0131101	0.055014	toll-like receptor TLR1:TLR2 signaling pathway
1735	GO:0038124	70	10	0.0131101	0.055014	toll-like receptor TLR6:TLR2 signaling pathway
1736	GO:0070542	70	10	0.0131101	0.055014	response to fatty acid
1737	GO:1904064	70	10	0.0131101	0.055014	positive regulation of cation transmembrane transport
1738	GO:0010508	171	19	0.0132166	0.0553974	positive regulation of autophagy
1739	GO:0050792	171	19	0.0132166	0.0553974	regulation of viral process
1740	GO:0051148	50	8	0.0132613	0.0555526	negative regulation of muscle cell differentiation
1741	GO:0042493	396	37	0.0132737	0.0555728	response to drug
1742	GO:0018193	798	67	0.0132942	0.055614	peptidyl-amino acid modification
1743	GO:0042594	183	20	0.0132988	0.055614	response to starvation
1744	GO:0001707	60	9	0.0133969	0.0559598	mesoderm formation
1745	GO:0019369	60	9	0.0133969	0.0559598	arachidonic acid metabolic process
1746	GO:0009595	23	5	0.013523	0.056197	detection of biotic stimulus
1747	GO:0021602	23	5	0.013523	0.056197	cranial nerve morphogenesis
1748	GO:0042104	23	5	0.013523	0.056197	positive regulation of activated T cell proliferation
1749	GO:0045662	23	5	0.013523	0.056197	negative regulation of myoblast differentiation
1750	GO:0045742	23	5	0.013523	0.056197	positive regulation of epidermal growth factor receptor signaling pathway
1751	GO:0046068	23	5	0.013523	0.056197	cGMP metabolic process
1752	GO:0048333	23	5	0.013523	0.056197	mesodermal cell differentiation
1753	GO:0060419	23	5	0.013523	0.056197	heart growth
1754	GO:2000826	23	5	0.013523	0.056197	regulation of heart morphogenesis
1755	GO:0010770	148	17	0.0135993	0.0564817	positive regulation of cell morphogenesis involved in differentiation
1756	GO:0034138	81	11	0.0137283	0.0569849	toll-like receptor 3 signaling pathway
1757	GO:0051250	114	14	0.0138917	0.0576303	negative regulation of lymphocyte activation
1758	GO:0046425	92	12	0.0140114	0.0580609	regulation of JAK-STAT cascade
1759	GO:2000241	92	12	0.0140114	0.0580609	regulation of reproductive process
1760	GO:1903428	41	7	0.0142114	0.0588562	positive regulation of reactive oxygen species biosynthetic process
1761	GO:0021782	71	10	0.0144123	0.0596205	glial cell development
1762	GO:0048644	71	10	0.0144123	0.0596205	muscle organ morphogenesis
1763	GO:0008038	32	6	0.0145325	0.05988	neuron recognition
1764	GO:0032965	32	6	0.0145325	0.05988	regulation of collagen biosynthetic process
1765	GO:0035710	32	6	0.0145325	0.05988	CD4-positive, alpha-beta T cell activation
1766	GO:0051209	32	6	0.0145325	0.05988	release of sequestered calcium ion into cytosol
1767	GO:0051283	32	6	0.0145325	0.05988	negative regulation of sequestering of calcium ion
1768	GO:0071867	32	6	0.0145325	0.05988	response to monoamine
1769	GO:0072676	32	6	0.0145325	0.05988	lymphocyte migration
1770	GO:0051781	126	15	0.0145613	0.0599309	positive regulation of cell division
1771	GO:1903828	126	15	0.0145613	0.0599309	negative regulation of cellular protein localization
1772	GO:0008543	161	18	0.0146955	0.0604488	fibroblast growth factor receptor signaling pathway
1773	GO:0015914	61	9	0.0148513	0.0609474	phospholipid transport
1774	GO:0043620	61	9	0.0148513	0.0609474	regulation of DNA-templated transcription in response to stress
1775	GO:0048709	61	9	0.0148513	0.0609474	oligodendrocyte differentiation
1776	GO:0014902	51	8	0.014873	0.0609474	myotube differentiation
1777	GO:0021879	51	8	0.014873	0.0609474	forebrain neuron differentiation
1778	GO:0031532	51	8	0.014873	0.0609474	actin cytoskeleton reorganization
1779	GO:0044703	830	69	0.0148752	0.0609474	multi-organism reproductive process
1780	GO:2001257	82	11	0.0149688	0.0612965	regulation of cation channel activity
1781	GO:0007605	138	16	0.0150477	0.0615849	sensory perception of sound
1782	GO:0009953	93	12	0.0151821	0.0621002	dorsal/ventral pattern formation
1783	GO:0010817	222	23	0.0152613	0.0623892	regulation of hormone levels
1784	GO:1903651	247	25	0.0154614	0.0631715	positive regulation of cytoplasmic transport
1785	GO:0031099	139	16	0.016031	0.0649165	regeneration
1786	GO:0044273	42	7	0.0161395	0.0649165	sulfur compound catabolic process
1787	GO:0060323	42	7	0.0161395	0.0649165	head morphogenesis
1788	GO:0061515	42	7	0.0161395	0.0649165	myeloid cell development
1789	GO:0061572	42	7	0.0161395	0.0649165	actin filament bundle organization
1790	GO:1903305	42	7	0.0161395	0.0649165	regulation of regulated secretory pathway
1791	GO:0000768	24	5	0.0162036	0.0649165	syncytium formation by plasma membrane fusion
1792	GO:0042346	24	5	0.0162036	0.0649165	positive regulation of NF-kappaB import into nucleus
1793	GO:0043030	24	5	0.0162036	0.0649165	regulation of macrophage activation
1794	GO:0045686	24	5	0.0162036	0.0649165	negative regulation of glial cell differentiation
1795	GO:0050926	24	5	0.0162036	0.0649165	regulation of positive chemotaxis
1796	GO:1901186	24	5	0.0162036	0.0649165	positive regulation of ERBB signaling pathway
1797	GO:2001269	24	5	0.0162036	0.0649165	positive regulation of cysteine-type endopeptidase activity involved in apoptotic signaling pathway
1798	GO:0003283	16	4	0.0162493	0.0649165	atrial septum development
1799	GO:0006171	16	4	0.0162493	0.0649165	cAMP biosynthetic process
1800	GO:0021783	16	4	0.0162493	0.0649165	preganglionic parasympathetic fiber development
1801	GO:0030502	16	4	0.0162493	0.0649165	negative regulation of bone mineralization
1802	GO:0032891	16	4	0.0162493	0.0649165	negative regulation of organic acid transport
1803	GO:0044126	16	4	0.0162493	0.0649165	regulation of growth of symbiont in host
1804	GO:0044146	16	4	0.0162493	0.0649165	negative regulation of growth of symbiont involved in interaction with host
1805	GO:0050687	16	4	0.0162493	0.0649165	negative regulation of defense response to virus
1806	GO:0051150	16	4	0.0162493	0.0649165	regulation of smooth muscle cell differentiation
1807	GO:0060561	16	4	0.0162493	0.0649165	apoptotic process involved in morphogenesis
1808	GO:0085029	16	4	0.0162493	0.0649165	extracellular matrix assembly
1809	GO:0032943	83	11	0.0162918	0.0649165	mononuclear cell proliferation
1810	GO:0001553	9	3	0.0163333	0.0649165	luteinization
1811	GO:0001845	9	3	0.0163333	0.0649165	phagolysosome assembly
1812	GO:0002676	9	3	0.0163333	0.0649165	regulation of chronic inflammatory response
1813	GO:0007614	9	3	0.0163333	0.0649165	short-term memory
1814	GO:0010528	9	3	0.0163333	0.0649165	regulation of transposition
1815	GO:0010529	9	3	0.0163333	0.0649165	negative regulation of transposition
1816	GO:0015810	9	3	0.0163333	0.0649165	aspartate transport
1817	GO:0019934	9	3	0.0163333	0.0649165	cGMP-mediated signaling
1818	GO:0021940	9	3	0.0163333	0.0649165	positive regulation of cerebellar granule cell precursor proliferation
1819	GO:0031223	9	3	0.0163333	0.0649165	auditory behavior
1820	GO:0032494	9	3	0.0163333	0.0649165	response to peptidoglycan
1821	GO:0032825	9	3	0.0163333	0.0649165	positive regulation of natural killer cell differentiation
1822	GO:0035988	9	3	0.0163333	0.0649165	chondrocyte proliferation
1823	GO:0043116	9	3	0.0163333	0.0649165	negative regulation of vascular permeability
1824	GO:0048845	9	3	0.0163333	0.0649165	venous blood vessel morphogenesis
1825	GO:0051798	9	3	0.0163333	0.0649165	positive regulation of hair follicle development
1826	GO:0051973	9	3	0.0163333	0.0649165	positive regulation of telomerase activity
1827	GO:0070166	9	3	0.0163333	0.0649165	enamel mineralization
1828	GO:0070391	9	3	0.0163333	0.0649165	response to lipoteichoic acid
1829	GO:0070493	9	3	0.0163333	0.0649165	thrombin receptor signaling pathway
1830	GO:0071223	9	3	0.0163333	0.0649165	cellular response to lipoteichoic acid
1831	GO:0071372	9	3	0.0163333	0.0649165	cellular response to follicle-stimulating hormone stimulus
1832	GO:0097205	9	3	0.0163333	0.0649165	renal filtration
1833	GO:2001214	9	3	0.0163333	0.0649165	positive regulation of vasculogenesis
1834	GO:0009267	151	17	0.0163338	0.0649165	cellular response to starvation
1835	GO:0002708	62	9	0.0164188	0.065148	positive regulation of lymphocyte mediated immunity
1836	GO:0006090	62	9	0.0164188	0.065148	pyruvate metabolic process
1837	GO:0019229	62	9	0.0164188	0.065148	regulation of vasoconstriction
1838	GO:0044403	738	62	0.0165627	0.0656473	symbiosis, encompassing mutualism through parasitism
1839	GO:0044419	738	62	0.0165627	0.0656473	interspecies interaction between organisms
1840	GO:0002763	52	8	0.0166223	0.0657405	positive regulation of myeloid leukocyte differentiation
1841	GO:0010171	52	8	0.0166223	0.0657405	body morphogenesis
1842	GO:0046889	52	8	0.0166223	0.0657405	positive regulation of lipid biosynthetic process
1843	GO:0060113	52	8	0.0166223	0.0657405	inner ear receptor cell differentiation
1844	GO:0010799	33	6	0.0168271	0.0663345	regulation of peptidyl-threonine phosphorylation
1845	GO:0042551	33	6	0.0168271	0.0663345	neuron maturation
1846	GO:0044253	33	6	0.0168271	0.0663345	positive regulation of multicellular organismal metabolic process
1847	GO:0061005	33	6	0.0168271	0.0663345	cell differentiation involved in kidney development
1848	GO:0086001	33	6	0.0168271	0.0663345	cardiac muscle cell action potential
1849	GO:0097035	33	6	0.0168271	0.0663345	regulation of membrane lipid distribution
1850	GO:0072511	249	25	0.0169414	0.066749	divalent inorganic cation transport
1851	GO:0042102	73	10	0.0173031	0.0681004	positive regulation of T cell proliferation
1852	GO:0071300	73	10	0.0173031	0.0681004	cellular response to retinoic acid
1853	GO:1901653	313	30	0.0174821	0.0687681	cellular response to peptide
1854	GO:0030816	84	11	0.0177003	0.0695759	positive regulation of cAMP metabolic process
1855	GO:0002706	95	12	0.017744	0.0695759	regulation of lymphocyte mediated immunity
1856	GO:0006919	95	12	0.017744	0.0695759	activation of cysteine-type endopeptidase activity involved in apoptotic process
1857	GO:0007613	95	12	0.017744	0.0695759	memory
1858	GO:0055088	95	12	0.017744	0.0695759	lipid homeostasis
1859	GO:0022408	129	15	0.0177448	0.0695759	negative regulation of cell-cell adhesion
1860	GO:0051091	213	22	0.0179314	0.0702701	positive regulation of sequence-specific DNA binding transcription factor activity
1861	GO:0042391	263	26	0.0180728	0.070756	regulation of membrane potential
1862	GO:0006026	63	9	0.018104	0.070756	aminoglycan catabolic process
1863	GO:0072078	63	9	0.018104	0.070756	nephron tubule morphogenesis
1864	GO:1903076	63	9	0.018104	0.070756	regulation of protein localization to plasma membrane
1865	GO:1904375	63	9	0.018104	0.070756	regulation of protein localization to cell periphery
1866	GO:0051224	201	21	0.0181754	0.0709971	negative regulation of protein transport
1867	GO:0006749	43	7	0.0182458	0.0710815	glutathione metabolic process
1868	GO:0021545	43	7	0.0182458	0.0710815	cranial nerve development
1869	GO:0050771	43	7	0.0182458	0.0710815	negative regulation of axonogenesis
1870	GO:0055013	43	7	0.0182458	0.0710815	cardiac muscle cell development
1871	GO:0090199	43	7	0.0182458	0.0710815	regulation of release of cytochrome c from mitochondria
1872	GO:0051100	118	14	0.0183481	0.0714418	negative regulation of binding
1873	GO:0010830	53	8	0.0185149	0.0719761	regulation of myotube differentiation
1874	GO:0043502	53	8	0.0185149	0.0719761	regulation of muscle adaptation
1875	GO:0045685	53	8	0.0185149	0.0719761	regulation of glial cell differentiation
1876	GO:0002244	107	13	0.0188319	0.0731695	hematopoietic progenitor cell differentiation
1877	GO:0008652	74	10	0.0188991	0.0733522	cellular amino acid biosynthetic process
1878	GO:0031032	74	10	0.0188991	0.0733522	actomyosin structure organization
1879	GO:0002027	85	11	0.0191974	0.0743814	regulation of heart rate
1880	GO:0001941	25	5	0.0192153	0.0743814	postsynaptic membrane organization
1881	GO:0002675	25	5	0.0192153	0.0743814	positive regulation of acute inflammatory response
1882	GO:0003179	25	5	0.0192153	0.0743814	heart valve morphogenesis
1883	GO:0010591	25	5	0.0192153	0.0743814	regulation of lamellipodium assembly
1884	GO:0030501	34	6	0.0193591	0.0748189	positive regulation of bone mineralization
1885	GO:0032743	34	6	0.0193591	0.0748189	positive regulation of interleukin-2 production
1886	GO:0051282	34	6	0.0193591	0.0748189	regulation of sequestering of calcium ion
1887	GO:0048332	64	9	0.0199114	0.0769127	mesoderm morphogenesis
1888	GO:0051054	131	15	0.0201455	0.0771961	positive regulation of DNA metabolic process
1889	GO:0001977	17	4	0.0201966	0.0771961	renal system process involved in regulation of blood volume
1890	GO:0002861	17	4	0.0201966	0.0771961	regulation of inflammatory response to antigenic stimulus
1891	GO:0009214	17	4	0.0201966	0.0771961	cyclic nucleotide catabolic process
1892	GO:0016048	17	4	0.0201966	0.0771961	detection of temperature stimulus
1893	GO:0021756	17	4	0.0201966	0.0771961	striatum development
1894	GO:0033002	17	4	0.0201966	0.0771961	muscle cell proliferation
1895	GO:0033194	17	4	0.0201966	0.0771961	response to hydroperoxide
1896	GO:0034377	17	4	0.0201966	0.0771961	plasma lipoprotein particle assembly
1897	GO:0042523	17	4	0.0201966	0.0771961	positive regulation of tyrosine phosphorylation of Stat5 protein
1898	GO:0044144	17	4	0.0201966	0.0771961	modulation of growth of symbiont involved in interaction with host
1899	GO:0045061	17	4	0.0201966	0.0771961	thymic T cell selection
1900	GO:0060039	17	4	0.0201966	0.0771961	pericardium development
1901	GO:0060445	17	4	0.0201966	0.0771961	branching involved in salivary gland morphogenesis
1902	GO:0061311	17	4	0.0201966	0.0771961	cell surface receptor signaling pathway involved in heart development
1903	GO:0070168	17	4	0.0201966	0.0771961	negative regulation of biomineral tissue development
1904	GO:0071371	17	4	0.0201966	0.0771961	cellular response to gonadotropin stimulus
1905	GO:0097061	17	4	0.0201966	0.0771961	dendritic spine organization
1906	GO:1903427	17	4	0.0201966	0.0771961	negative regulation of reactive oxygen species biosynthetic process
1907	GO:2001241	17	4	0.0201966	0.0771961	positive regulation of extrinsic apoptotic signaling pathway in absence of ligand
1908	GO:0008406	191	20	0.0203414	0.077709	gonad development
1909	GO:0021543	143	16	0.0204682	0.0781523	pallium development
1910	GO:0001885	44	7	0.0205377	0.0782791	endothelial cell development
1911	GO:0003281	44	7	0.0205377	0.0782791	ventricular septum development
1912	GO:0090303	44	7	0.0205377	0.0782791	positive regulation of wound healing
1913	GO:0032504	719	60	0.0205444	0.0782791	multicellular organism reproduction
1914	GO:0030858	54	8	0.0205568	0.0782854	positive regulation of epithelial cell differentiation
1915	GO:0055007	75	10	0.0206005	0.078411	cardiac muscle cell differentiation
1916	GO:0007612	120	14	0.0209468	0.0796459	learning
1917	GO:1903825	120	14	0.0209468	0.0796459	organic acid transmembrane transport
1918	GO:1900542	192	20	0.0213932	0.081301	regulation of purine nucleotide metabolic process
1919	GO:0051099	109	13	0.0216429	0.0814641	positive regulation of binding
1920	GO:0007157	35	6	0.0221385	0.0814641	heterophilic cell-cell adhesion via plasma membrane cell adhesion molecules
1921	GO:0045429	35	6	0.0221385	0.0814641	positive regulation of nitric oxide biosynthetic process
1922	GO:0086065	35	6	0.0221385	0.0814641	cell communication involved in cardiac conduction
1923	GO:1904407	35	6	0.0221385	0.0814641	positive regulation of nitric oxide metabolic process
1924	GO:2001259	35	6	0.0221385	0.0814641	positive regulation of cation channel activity
1925	GO:0007368	98	12	0.022177	0.0814641	determination of left/right symmetry
1926	GO:0090316	230	23	0.0222351	0.0814641	positive regulation of intracellular protein transport
1927	GO:0001542	10	3	0.0222404	0.0814641	ovulation from ovarian follicle
1928	GO:0001973	10	3	0.0222404	0.0814641	adenosine receptor signaling pathway
1929	GO:0002507	10	3	0.0222404	0.0814641	tolerance induction
1930	GO:0002689	10	3	0.0222404	0.0814641	negative regulation of leukocyte chemotaxis
1931	GO:0003198	10	3	0.0222404	0.0814641	epithelial to mesenchymal transition involved in endocardial cushion formation
1932	GO:0008354	10	3	0.0222404	0.0814641	germ cell migration
1933	GO:0008356	10	3	0.0222404	0.0814641	asymmetric cell division
1934	GO:0010715	10	3	0.0222404	0.0814641	regulation of extracellular matrix disassembly
1935	GO:0010755	10	3	0.0222404	0.0814641	regulation of plasminogen activation
1936	GO:0010761	10	3	0.0222404	0.0814641	fibroblast migration
1937	GO:0032060	10	3	0.0222404	0.0814641	bleb assembly
1938	GO:0033690	10	3	0.0222404	0.0814641	positive regulation of osteoblast proliferation
1939	GO:0035413	10	3	0.0222404	0.0814641	positive regulation of catenin import into nucleus
1940	GO:0042635	10	3	0.0222404	0.0814641	positive regulation of hair cycle
1941	GO:0046543	10	3	0.0222404	0.0814641	development of secondary female sexual characteristics
1942	GO:0051451	10	3	0.0222404	0.0814641	myoblast migration
1943	GO:0060100	10	3	0.0222404	0.0814641	positive regulation of phagocytosis, engulfment
1944	GO:0060174	10	3	0.0222404	0.0814641	limb bud formation
1945	GO:0060977	10	3	0.0222404	0.0814641	coronary vasculature morphogenesis
1946	GO:0086012	10	3	0.0222404	0.0814641	membrane depolarization during cardiac muscle cell action potential
1947	GO:1902003	10	3	0.0222404	0.0814641	regulation of beta-amyloid formation
1948	GO:1902668	10	3	0.0222404	0.0814641	negative regulation of axon guidance
1949	GO:0035270	121	14	0.0223455	0.0814641	endocrine system development
1950	GO:0035666	76	10	0.0224109	0.0814641	TRIF-dependent toll-like receptor signaling pathway
1951	GO:0051963	76	10	0.0224109	0.0814641	regulation of synapse assembly
1952	GO:0001660	4	2	0.022442	0.0814641	fever generation
1953	GO:0001821	4	2	0.022442	0.0814641	histamine secretion
1954	GO:0002414	4	2	0.022442	0.0814641	immunoglobulin transcytosis in epithelial cells
1955	GO:0002551	4	2	0.022442	0.0814641	mast cell chemotaxis
1956	GO:0002679	4	2	0.022442	0.0814641	respiratory burst involved in defense response
1957	GO:0006565	4	2	0.022442	0.0814641	L-serine catabolic process
1958	GO:0006651	4	2	0.022442	0.0814641	diacylglycerol biosynthetic process
1959	GO:0006933	4	2	0.022442	0.0814641	negative regulation of cell adhesion involved in substrate-bound cell migration
1960	GO:0007161	4	2	0.022442	0.0814641	calcium-independent cell-matrix adhesion
1961	GO:0007621	4	2	0.022442	0.0814641	negative regulation of female receptivity
1962	GO:0010668	4	2	0.022442	0.0814641	ectodermal cell differentiation
1963	GO:0010936	4	2	0.022442	0.0814641	negative regulation of macrophage cytokine production
1964	GO:0014809	4	2	0.022442	0.0814641	regulation of skeletal muscle contraction by regulation of release of sequestered calcium ion
1965	GO:0021569	4	2	0.022442	0.0814641	rhombomere 3 development
1966	GO:0021769	4	2	0.022442	0.0814641	orbitofrontal cortex development
1967	GO:0030538	4	2	0.022442	0.0814641	embryonic genitalia morphogenesis
1968	GO:0032304	4	2	0.022442	0.0814641	negative regulation of icosanoid secretion
1969	GO:0032431	4	2	0.022442	0.0814641	activation of phospholipase A2 activity
1970	GO:0032489	4	2	0.022442	0.0814641	regulation of Cdc42 protein signal transduction
1971	GO:0032792	4	2	0.022442	0.0814641	negative regulation of CREB transcription factor activity
1972	GO:0033025	4	2	0.022442	0.0814641	regulation of mast cell apoptotic process
1973	GO:0038110	4	2	0.022442	0.0814641	interleukin-2-mediated signaling pathway
1974	GO:0039532	4	2	0.022442	0.0814641	negative regulation of viral-induced cytoplasmic pattern recognition receptor signaling pathway
1975	GO:0042494	4	2	0.022442	0.0814641	detection of bacterial lipoprotein
1976	GO:0042636	4	2	0.022442	0.0814641	negative regulation of hair cycle
1977	GO:0045113	4	2	0.022442	0.0814641	regulation of integrin biosynthetic process
1978	GO:0046449	4	2	0.022442	0.0814641	creatinine metabolic process
1979	GO:0046533	4	2	0.022442	0.0814641	negative regulation of photoreceptor cell differentiation
1980	GO:0046629	4	2	0.022442	0.0814641	gamma-delta T cell activation
1981	GO:0051387	4	2	0.022442	0.0814641	negative regulation of neurotrophin TRK receptor signaling pathway
1982	GO:0060278	4	2	0.022442	0.0814641	regulation of ovulation
1983	GO:0060437	4	2	0.022442	0.0814641	lung growth
1984	GO:0060677	4	2	0.022442	0.0814641	ureteric bud elongation
1985	GO:0060737	4	2	0.022442	0.0814641	prostate gland morphogenetic growth
1986	GO:0060741	4	2	0.022442	0.0814641	prostate gland stromal morphogenesis
1987	GO:0061042	4	2	0.022442	0.0814641	vascular wound healing
1988	GO:0061043	4	2	0.022442	0.0814641	regulation of vascular wound healing
1989	GO:0070666	4	2	0.022442	0.0814641	regulation of mast cell proliferation
1990	GO:0070668	4	2	0.022442	0.0814641	positive regulation of mast cell proliferation
1991	GO:0070672	4	2	0.022442	0.0814641	response to interleukin-15
1992	GO:0071224	4	2	0.022442	0.0814641	cellular response to peptidoglycan
1993	GO:0071317	4	2	0.022442	0.0814641	cellular response to isoquinoline alkaloid
1994	GO:0071352	4	2	0.022442	0.0814641	cellular response to interleukin-2
1995	GO:0071639	4	2	0.022442	0.0814641	positive regulation of monocyte chemotactic protein-1 production
1996	GO:0071671	4	2	0.022442	0.0814641	regulation of smooth muscle cell chemotaxis
1997	GO:0072144	4	2	0.022442	0.0814641	glomerular mesangial cell development
1998	GO:0072602	4	2	0.022442	0.0814641	interleukin-4 secretion
1999	GO:0072675	4	2	0.022442	0.0814641	osteoclast fusion
[truncated: 5,290 more rows]

## Sheet: In ARCHS4 and GSE not BRCA
	term_id	proteins	hits	pvalue	pvalue_fdr	term_description
1	GO:0007049	1221	42	4.30818e-13	1.16364e-09	cell cycle
2	GO:0000278	769	32	3.0328e-12	4.09579e-09	mitotic cell cycle
3	GO:0031055	44	10	1.07066e-11	9.63949e-09	chromatin remodeling at centromere
4	GO:0048285	433	22	2.49872e-10	1.68726e-07	organelle fission
5	GO:0000280	407	21	4.95872e-10	2.26136e-07	nuclear division
6	GO:0034508	46	9	5.02339e-10	2.26136e-07	centromere complex assembly
7	GO:0022402	959	31	3.46173e-09	1.33573e-06	cell cycle process
8	GO:0034080	42	8	5.9516e-09	1.78614e-06	CENP-A containing nucleosome assembly
9	GO:0061641	42	8	5.9516e-09	1.78614e-06	CENP-A containing chromatin organization
10	GO:0090329	33	7	2.47011e-08	6.67176e-06	regulation of DNA-dependent DNA replication
11	GO:0043486	51	8	2.98044e-08	7.31835e-06	histone exchange
12	GO:0006336	53	8	4.08048e-08	8.47799e-06	DNA replication-independent nucleosome assembly
13	GO:0034724	53	8	4.08048e-08	8.47799e-06	DNA replication-independent nucleosome organization
14	GO:1903047	689	24	6.13013e-08	1.18268e-05	mitotic cell cycle process
15	GO:0051301	449	19	8.29585e-08	1.49381e-05	cell division
16	GO:0071103	204	13	1.00934e-07	1.70389e-05	DNA conformation change
17	GO:0007067	327	16	1.30778e-07	2.07784e-05	mitotic nuclear division
18	GO:0006323	149	11	2.28087e-07	3.42258e-05	DNA packaging
19	GO:0031497	119	10	2.44947e-07	3.48211e-05	chromatin assembly
20	GO:0043044	72	8	4.7096e-07	6.36032e-05	ATP-dependent chromatin remodeling
21	GO:0006333	138	10	9.70928e-07	0.00012488	chromatin assembly or disassembly
22	GO:0051321	147	10	1.72973e-06	0.000212363	meiotic cell cycle
23	GO:0006338	153	10	2.48537e-06	0.000291869	chromatin remodeling
24	GO:2000105	12	4	3.96596e-06	0.000446336	positive regulation of DNA-dependent DNA replication
25	GO:0065004	130	9	4.98927e-06	0.000539041	protein-DNA complex assembly
26	GO:0006334	106	8	8.96459e-06	0.000931283	nucleosome assembly
27	GO:0071824	154	9	1.96455e-05	0.00196528	protein-DNA complex subunit organization
28	GO:0034728	130	8	3.96259e-05	0.00382248	nucleosome organization
29	GO:0070365	9	3	7.18665e-05	0.0066935	hepatocyte differentiation
30	GO:0006310	187	9	8.95284e-05	0.00786762	DNA recombination
31	GO:0031508	2	2	9.32113e-05	0.00786762	pericentric heterochromatin assembly
32	GO:0032877	2	2	9.32113e-05	0.00786762	positive regulation of DNA endoreduplication
33	GO:0051382	10	3	0.000101934	0.00834317	kinetochore assembly
34	GO:0006260	197	9	0.000133054	0.0105699	DNA replication
35	GO:0006275	117	7	0.000144576	0.0111572	regulation of DNA replication
36	GO:0009628	1026	23	0.00015735	0.0118056	response to abiotic stimulus
37	GO:0006261	84	6	0.000165503	0.0120817	DNA-dependent DNA replication
38	GO:0007352	3	2	0.000277848	0.0197491	zygotic specification of dorsal/ventral axis
39	GO:0006302	131	7	0.000290418	0.0201133	double-strand break repair
40	GO:0009890	1299	26	0.000345292	0.0230904	negative regulation of biosynthetic process
41	GO:0051276	811	19	0.000350502	0.0230904	chromosome organization
42	GO:0007059	182	8	0.000406796	0.0261609	chromosome segregation
43	GO:0048478	4	2	0.000552148	0.0331412	replication fork protection
44	GO:0060718	4	2	0.000552148	0.0331412	chorionic trophoblast cell differentiation
45	GO:0098535	4	2	0.000552148	0.0331412	de novo centriole assembly
46	GO:0006259	648	16	0.000591925	0.0347563	DNA metabolic process
47	GO:0031327	1278	25	0.000631277	0.0357683	negative regulation of cellular biosynthetic process
48	GO:0007126	108	6	0.000643352	0.0357683	meiotic nuclear division
49	GO:0045934	1207	24	0.000648888	0.0357683	negative regulation of nucleobase-containing compound metabolic process
50	GO:0000724	73	5	0.000711654	0.0384436	double-strand break repair via homologous recombination
51	GO:0000725	74	5	0.000757303	0.0400935	recombinational repair
52	GO:0045005	19	3	0.000771886	0.0400935	DNA-dependent DNA replication maintenance of fidelity
53	GO:0051172	1298	25	0.000788725	0.0401952	negative regulation of nitrogen compound metabolic process
54	GO:1903046	114	6	0.000854829	0.0427573	meiotic cell cycle process
55	GO:0051726	877	19	0.000901146	0.0441024	regulation of cell cycle
56	GO:0030321	5	2	0.000914378	0.0441024	transepithelial chloride transport
57	GO:0009790	883	19	0.000976329	0.0462643	embryo development
58	GO:0007264	623	15	0.00112769	0.051819	small GTPase mediated signal transduction
59	GO:0010564	496	13	0.00113192	0.051819	regulation of cell cycle process
60	GO:0060429	903	19	0.00126714	0.0570423	epithelium development
61	GO:0051052	271	9	0.00134185	0.0575155	regulation of DNA metabolic process
62	GO:0003183	6	2	0.00136283	0.0575155	mitral valve morphogenesis
63	GO:0060717	6	2	0.00136283	0.0575155	chorion development
64	GO:1903867	6	2	0.00136283	0.0575155	extraembryonic membrane development
65	GO:0007017	457	12	0.00171776	0.0713795	microtubule-based process
66	GO:0000003	862	18	0.00184605	0.0747102	reproduction
67	GO:0003174	7	2	0.0018958	0.0747102	mitral valve development
68	GO:0032466	7	2	0.0018958	0.0747102	negative regulation of cytokinesis
69	GO:0009792	591	14	0.00190855	0.0747102	embryo development ending in birth or egg hatching
70	GO:0060393	55	4	0.00197475	0.0761973	regulation of pathway-restricted SMAD protein phosphorylation
71	GO:2000113	1172	22	0.0022643	0.086139	negative regulation of cellular macromolecule biosynthetic process
72	GO:0003151	58	4	0.00240192	0.0901054	outflow tract morphogenesis
73	GO:0045787	296	9	0.00244554	0.0904531	positive regulation of cell cycle
74	GO:0031507	8	2	0.00251165	0.0904531	heterochromatin assembly
75	GO:0032875	8	2	0.00251165	0.0904531	regulation of DNA endoreduplication
76	GO:0009888	1416	25	0.00260732	0.0926629	tissue development
77	GO:0051297	61	4	0.00288871	0.10133	centrosome organization
78	GO:0044770	306	9	0.00305052	0.104788	cell cycle phase transition
79	GO:0045740	62	4	0.00306489	0.104788	positive regulation of DNA replication
80	GO:0031943	9	2	0.00320874	0.106995	regulation of glucocorticoid metabolic process
81	GO:2000780	9	2	0.00320874	0.106995	negative regulation of double-strand break repair
82	GO:0032465	63	4	0.00324827	0.106995	regulation of cytokinesis
83	GO:0009314	433	11	0.00340936	0.110948	response to radiation
84	GO:0000226	314	9	0.00361488	0.116236	microtubule cytoskeleton organization
85	GO:0019220	1377	24	0.00373902	0.117691	regulation of phosphate metabolic process
86	GO:0010558	1222	22	0.00374727	0.117691	negative regulation of macromolecule biosynthetic process
87	GO:0051174	1390	24	0.00420412	0.12983	regulation of phosphorus metabolic process
88	GO:0003279	68	4	0.00427798	0.12983	cardiac septum development
89	GO:0031023	68	4	0.00427798	0.12983	microtubule organizing center organization
90	GO:0043009	584	13	0.00463956	0.137614	chordate embryonic development
91	GO:0016540	11	2	0.00484017	0.137614	protein autoprocessing
92	GO:0033262	11	2	0.00484017	0.137614	regulation of nuclear cell cycle DNA replication
93	GO:0045738	11	2	0.00484017	0.137614	negative regulation of DNA repair
94	GO:0051383	11	2	0.00484017	0.137614	kinetochore organization
95	GO:0060394	11	2	0.00484017	0.137614	negative regulation of pathway-restricted SMAD protein phosphorylation
96	GO:0051310	36	3	0.00504108	0.141833	metaphase plate congression
97	GO:0001889	116	5	0.00544516	0.146347	liver development
98	GO:0061098	37	3	0.00544725	0.146347	positive regulation of protein tyrosine kinase activity
99	GO:0098813	117	5	0.00564455	0.146347	nuclear chromosome segregation
100	GO:0003299	12	2	0.00577135	0.146347	muscle hypertrophy in response to stress
101	GO:0014887	12	2	0.00577135	0.146347	cardiac muscle adaptation
102	GO:0014898	12	2	0.00577135	0.146347	cardiac muscle hypertrophy in response to stress
103	GO:0048642	12	2	0.00577135	0.146347	negative regulation of skeletal muscle tissue development
104	GO:0070633	12	2	0.00577135	0.146347	transepithelial transport
105	GO:0070828	12	2	0.00577135	0.146347	heterochromatin organization
106	GO:0071459	12	2	0.00577135	0.146347	protein localization to chromosome, centromeric region
107	GO:0045892	1037	19	0.00579753	0.146347	negative regulation of transcription, DNA-templated
108	GO:0006281	403	10	0.00605285	0.149262	DNA repair
109	GO:0061008	119	5	0.00605869	0.149262	hepaticobiliary system development
110	GO:0000082	169	6	0.00613405	0.149262	G1/S transition of mitotic cell cycle
111	GO:0044843	169	6	0.00613405	0.149262	cell cycle G1/S phase transition
112	GO:1903507	1049	19	0.0065309	0.153132	negative regulation of nucleic acid-templated transcription
113	GO:0048729	542	12	0.00670442	0.153132	tissue morphogenesis
114	GO:0015698	122	5	0.00671932	0.153132	inorganic anion transport
115	GO:0008608	13	2	0.00677746	0.153132	attachment of spindle microtubules to kinetochore
116	GO:0098742	173	6	0.0068538	0.153132	cell-cell adhesion via plasma-membrane adhesion molecules
117	GO:0098660	545	12	0.00699184	0.153132	inorganic ion transmembrane transport
118	GO:1902679	1062	19	0.00740938	0.153132	negative regulation of RNA biosynthetic process
119	GO:0002040	42	3	0.00776914	0.153132	sprouting angiogenesis
120	GO:0034622	553	12	0.00780607	0.153132	cellular macromolecular complex assembly
121	GO:0000076	14	2	0.00785695	0.153132	DNA replication checkpoint
122	GO:0001833	14	2	0.00785695	0.153132	inner cell mass cell proliferation
123	GO:0032793	14	2	0.00785695	0.153132	positive regulation of CREB transcription factor activity
124	GO:0060707	14	2	0.00785695	0.153132	trophoblast giant cell differentiation
125	GO:0098534	14	2	0.00785695	0.153132	centriole assembly
126	GO:0035264	81	4	0.00793218	0.153132	multicellular organism growth
127	GO:0030514	43	3	0.00829317	0.153132	negative regulation of BMP signaling pathway
128	GO:0008283	629	13	0.00844588	0.153132	cell proliferation
129	GO:0090068	237	7	0.00844953	0.153132	positive regulation of cell cycle process
130	GO:0003281	44	3	0.00883752	0.153132	ventricular septum development
131	GO:0071772	84	4	0.00899626	0.153132	response to BMP
132	GO:0071773	84	4	0.00899626	0.153132	cellular response to BMP stimulus
133	GO:0003181	15	2	0.00900834	0.153132	atrioventricular valve morphogenesis
134	GO:0097094	15	2	0.00900834	0.153132	craniofacial suture morphogenesis
135	GO:2000104	15	2	0.00900834	0.153132	negative regulation of DNA-dependent DNA replication
136	GO:0001932	1083	19	0.00903013	0.153132	regulation of protein phosphorylation
137	GO:0042325	1162	20	0.00909816	0.153132	regulation of phosphorylation
138	GO:0045859	637	13	0.00932653	0.153132	regulation of protein kinase activity
139	GO:0044772	302	8	0.00937761	0.153132	mitotic cell cycle phase transition
140	GO:0001949	1	1	0.00967884	0.153132	sebaceous gland cell differentiation
141	GO:0002625	1	1	0.00967884	0.153132	regulation of T cell antigen processing and presentation
142	GO:0019341	1	1	0.00967884	0.153132	dibenzo-p-dioxin catabolic process
143	GO:0021541	1	1	0.00967884	0.153132	ammon gyrus development
144	GO:0021757	1	1	0.00967884	0.153132	caudate nucleus development
145	GO:0021758	1	1	0.00967884	0.153132	putamen development
146	GO:0031619	1	1	0.00967884	0.153132	homologous chromosome orientation involved in meiotic metaphase I plate congression
147	GO:0033301	1	1	0.00967884	0.153132	cell cycle comprising mitosis without cytokinesis
148	GO:0034342	1	1	0.00967884	0.153132	response to type III interferon
149	GO:0034516	1	1	0.00967884	0.153132	response to vitamin B6
150	GO:0043095	1	1	0.00967884	0.153132	regulation of GTP cyclohydrolase I activity
151	GO:0043105	1	1	0.00967884	0.153132	negative regulation of GTP cyclohydrolase I activity
152	GO:0045403	1	1	0.00967884	0.153132	negative regulation of interleukin-4 biosynthetic process
153	GO:0051316	1	1	0.00967884	0.153132	attachment of spindle microtubules to kinetochore involved in meiotic chromosome segregation
154	GO:0051455	1	1	0.00967884	0.153132	attachment of spindle microtubules to kinetochore involved in homologous chromosome segregation
155	GO:0060377	1	1	0.00967884	0.153132	negative regulation of mast cell differentiation
156	GO:0070593	1	1	0.00967884	0.153132	dendrite self-avoidance
157	GO:0071640	1	1	0.00967884	0.153132	regulation of macrophage inflammatory protein 1 alpha production
158	GO:0071641	1	1	0.00967884	0.153132	negative regulation of macrophage inflammatory protein 1 alpha production
159	GO:0090172	1	1	0.00967884	0.153132	microtubule cytoskeleton organization involved in homologous chromosome segregation
160	GO:1901296	1	1	0.00967884	0.153132	negative regulation of canonical Wnt signaling pathway involved in cardiac muscle cell fate commitment
161	GO:1902213	1	1	0.00967884	0.153132	positive regulation of prolactin signaling pathway
162	GO:1902890	1	1	0.00967884	0.153132	regulation of root hair elongation
163	GO:1902891	1	1	0.00967884	0.153132	negative regulation of root hair elongation
164	GO:1903888	1	1	0.00967884	0.153132	regulation of plant epidermal cell differentiation
165	GO:1903889	1	1	0.00967884	0.153132	negative regulation of plant epidermal cell differentiation
166	GO:2000067	1	1	0.00967884	0.153132	regulation of root morphogenesis
167	GO:2000280	1	1	0.00967884	0.153132	regulation of root development
168	GO:2000793	1	1	0.00967884	0.153132	cell proliferation involved in heart valve development
169	GO:2000800	1	1	0.00967884	0.153132	regulation of endocardial cushion to mesenchymal transition involved in heart valve formation
170	GO:2000802	1	1	0.00967884	0.153132	positive regulation of endocardial cushion to mesenchymal transition involved in heart valve formation
171	GO:0051053	86	4	0.00975496	0.153132	negative regulation of DNA metabolic process
172	GO:0016568	501	11	0.00983135	0.153132	chromatin modification
173	GO:0048286	46	3	0.00998778	0.153132	lung alveolus development
174	GO:0050000	46	3	0.00998778	0.153132	chromosome localization
175	GO:0051303	46	3	0.00998778	0.153132	establishment of chromosome localization
176	GO:0007346	435	10	0.0100731	0.153132	regulation of mitotic cell cycle
177	GO:0000079	87	4	0.0101494	0.153132	regulation of cyclin-dependent protein serine/threonine kinase activity
178	GO:0003309	16	2	0.0102301	0.153132	type B pancreatic cell differentiation
179	GO:0035883	16	2	0.0102301	0.153132	enteroendocrine cell differentiation
180	GO:2000380	16	2	0.0102301	0.153132	regulation of mesoderm development
181	GO:0051253	1097	19	0.0102617	0.153132	negative regulation of RNA metabolic process
182	GO:0051302	247	7	0.0104566	0.155183	regulation of cell division
183	GO:0042127	1344	22	0.0110087	0.162483	regulation of cell proliferation
184	GO:0001843	90	4	0.0113943	0.166357	neural tube closure
185	GO:0007218	90	4	0.0113943	0.166357	neuropeptide signaling pathway
186	GO:2000757	17	2	0.0115209	0.167301	negative regulation of peptidyl-lysine acetylation
187	GO:0000086	140	5	0.01177	0.168175	G2/M transition of mitotic cell cycle
188	GO:0044839	140	5	0.01177	0.168175	cell cycle G2/M phase transition
189	GO:0055072	91	4	0.0118301	0.168175	iron ion homeostasis
190	GO:0060606	91	4	0.0118301	0.168175	tube closure
191	GO:0006821	92	4	0.0122765	0.173606	chloride transport
192	GO:0035107	142	5	0.0124557	0.174315	appendage morphogenesis
193	GO:0035108	142	5	0.0124557	0.174315	limb morphogenesis
194	GO:0001890	143	5	0.0128085	0.176582	placenta development
195	GO:0003171	18	2	0.0128792	0.176582	atrioventricular valve development
196	GO:0009950	18	2	0.0128792	0.176582	dorsal/ventral axis specification
197	GO:0035902	18	2	0.0128792	0.176582	response to immobilization stress
198	GO:0048732	385	9	0.0129537	0.176707	gland development
199	GO:0045132	51	3	0.0132289	0.178656	meiotic chromosome segregation
200	GO:0060411	51	3	0.0132289	0.178656	cardiac septum morphogenesis
201	GO:0098656	260	7	0.0135586	0.181395	anion transmembrane transport
202	GO:0014020	95	4	0.0136798	0.181395	primary neural tube formation
203	GO:0090092	201	6	0.013699	0.181395	regulation of transmembrane receptor protein serine/threonine kinase signaling pathway
204	GO:0006325	597	12	0.0137003	0.181395	chromatin organization
205	GO:1900006	52	3	0.0139407	0.183677	positive regulation of dendrite development
206	GO:0048608	391	9	0.0141995	0.184851	reproductive structure development
207	GO:0000132	19	2	0.0143036	0.184851	establishment of mitotic spindle orientation
208	GO:0001832	19	2	0.0143036	0.184851	blastocyst growth
209	GO:0046697	19	2	0.0143036	0.184851	decidualization
210	GO:2000027	149	5	0.0150677	0.193013	regulation of organ morphogenesis
211	GO:0061458	395	9	0.015078	0.193013	reproductive system development
212	GO:0042493	396	9	0.0153038	0.194979	response to drug
213	GO:0043549	682	13	0.015702	0.196352	regulation of kinase activity
214	GO:0051656	268	7	0.0157678	0.196352	establishment of organelle localization
215	GO:0042634	20	2	0.0157927	0.196352	regulation of hair cycle
216	GO:1901984	20	2	0.0157927	0.196352	negative regulation of protein acetylation
217	GO:0050773	100	4	0.0162377	0.196352	regulation of dendrite development
218	GO:1903650	101	4	0.0167827	0.196352	negative regulation of cytoplasmic transport
219	GO:0007423	472	10	0.0169644	0.196352	sensory organ development
220	GO:0030855	472	10	0.0169644	0.196352	epithelial cell differentiation
221	GO:0032642	56	3	0.0170024	0.196352	regulation of chemokine production
222	GO:0098661	102	4	0.0173391	0.196352	inorganic anion transmembrane transport
223	GO:0003300	21	2	0.0173451	0.196352	cardiac muscle hypertrophy
224	GO:0014888	21	2	0.0173451	0.196352	striated muscle adaptation
225	GO:0040001	21	2	0.0173451	0.196352	establishment of mitotic spindle localization
226	GO:0042730	21	2	0.0173451	0.196352	fibrinolysis
227	GO:0051298	21	2	0.0173451	0.196352	centrosome duplication
228	GO:0044706	212	6	0.0173727	0.196352	multi-multicellular organism process
229	GO:0014897	22	2	0.0189595	0.196352	striated muscle hypertrophy
230	GO:0051294	22	2	0.0189595	0.196352	establishment of spindle orientation
231	GO:0002542	2	1	0.0192645	0.196352	Factor XII activation
232	GO:0003186	2	1	0.0192645	0.196352	tricuspid valve morphogenesis
233	GO:0003192	2	1	0.0192645	0.196352	mitral valve formation
234	GO:0003195	2	1	0.0192645	0.196352	tricuspid valve formation
235	GO:0007493	2	1	0.0192645	0.196352	endodermal cell fate determination
236	GO:0009386	2	1	0.0192645	0.196352	translational attenuation
237	GO:0017143	2	1	0.0192645	0.196352	insecticide metabolic process
238	GO:0019442	2	1	0.0192645	0.196352	tryptophan catabolic process to acetyl-CoA
239	GO:0032912	2	1	0.0192645	0.196352	negative regulation of transforming growth factor beta2 production
240	GO:0038162	2	1	0.0192645	0.196352	erythropoietin-mediated signaling pathway
241	GO:0042148	2	1	0.0192645	0.196352	strand invasion
242	GO:0043060	2	1	0.0192645	0.196352	meiotic metaphase I plate congression
243	GO:0051311	2	1	0.0192645	0.196352	meiotic metaphase plate congression
244	GO:0051754	2	1	0.0192645	0.196352	meiotic sister chromatid cohesion, centromeric
245	GO:0060319	2	1	0.0192645	0.196352	primitive erythrocyte differentiation
246	GO:0070473	2	1	0.0192645	0.196352	negative regulation of uterine smooth muscle contraction
247	GO:0071460	2	1	0.0192645	0.196352	cellular response to cell-matrix adhesion
248	GO:0071676	2	1	0.0192645	0.196352	negative regulation of mononuclear cell migration
249	GO:0071881	2	1	0.0192645	0.196352	adenylate cyclase-inhibiting adrenergic receptor signaling pathway
250	GO:0072076	2	1	0.0192645	0.196352	nephrogenic mesenchyme development
251	GO:0072134	2	1	0.0192645	0.196352	nephrogenic mesenchyme morphogenesis
252	GO:0090081	2	1	0.0192645	0.196352	regulation of heart induction by regulation of canonical Wnt signaling pathway
253	GO:0090082	2	1	0.0192645	0.196352	positive regulation of heart induction by negative regulation of canonical Wnt signaling pathway
254	GO:0097053	2	1	0.0192645	0.196352	L-kynurenine catabolic process
255	GO:0097681	2	1	0.0192645	0.196352	double-strand break repair via alternative nonhomologous end joining
256	GO:1900104	2	1	0.0192645	0.196352	regulation of hyaluranon cable assembly
257	GO:1900106	2	1	0.0192645	0.196352	positive regulation of hyaluranon cable assembly
258	GO:1900170	2	1	0.0192645	0.196352	negative regulation of glucocorticoid mediated signaling pathway
259	GO:1901295	2	1	0.0192645	0.196352	regulation of canonical Wnt signaling pathway involved in cardiac muscle cell fate commitment
260	GO:1901321	2	1	0.0192645	0.196352	positive regulation of heart induction
261	GO:1902211	2	1	0.0192645	0.196352	regulation of prolactin signaling pathway
262	GO:1902606	2	1	0.0192645	0.196352	regulation of large conductance calcium-activated potassium channel activity
263	GO:1902608	2	1	0.0192645	0.196352	positive regulation of large conductance calcium-activated potassium channel activity
264	GO:2000042	2	1	0.0192645	0.196352	negative regulation of double-strand break repair via homologous recombination
265	GO:2000276	2	1	0.0192645	0.196352	negative regulation of oxidative phosphorylation uncoupler activity
266	GO:0001841	107	4	0.0202934	0.20573	neural tube formation
267	GO:0051094	1018	17	0.0204376	0.20573	positive regulation of developmental process
268	GO:0000122	707	13	0.0204537	0.20573	negative regulation of transcription from RNA polymerase II promoter
269	GO:1903409	23	2	0.0206346	0.20573	reactive oxygen species biosynthetic process
270	GO:0002009	417	9	0.0206416	0.20573	morphogenesis of an epithelium
271	GO:0048568	417	9	0.0206416	0.20573	embryonic organ development
272	GO:0048736	162	5	0.0208429	0.206215	appendage development
273	GO:0060173	162	5	0.0208429	0.206215	limb development
274	GO:0009880	61	3	0.0213165	0.210131	embryonic pattern specification
275	GO:0045995	109	4	0.0215565	0.211724	regulation of embryonic development
276	GO:2000736	110	4	0.0222057	0.216555	regulation of stem cell differentiation
277	GO:0061097	62	3	0.0222446	0.216555	regulation of protein tyrosine kinase activity
278	GO:0006470	165	5	0.0223548	0.216555	protein dephosphorylation
279	GO:0014896	24	2	0.0223691	0.216555	muscle hypertrophy
280	GO:0045786	425	9	0.0229919	0.22179	negative regulation of cell cycle
281	GO:0022603	798	14	0.0235525	0.226389	regulation of anatomical structure morphogenesis
282	GO:0031399	1448	22	0.0238239	0.228186	regulation of protein modification process
283	GO:0003179	25	2	0.0241615	0.228984	heart valve morphogenesis
284	GO:0010107	25	2	0.0241615	0.228984	potassium ion import
285	GO:0045992	25	2	0.0241615	0.228984	negative regulation of embryonic development
286	GO:0030500	65	3	0.0251593	0.231865	regulation of bone mineralization
287	GO:0000083	26	2	0.0260108	0.231865	regulation of transcription involved in G1/S transition of mitotic cell cycle
288	GO:0007194	26	2	0.0260108	0.231865	negative regulation of adenylate cyclase activity
289	GO:0034698	26	2	0.0260108	0.231865	response to gonadotropin
290	GO:0043500	26	2	0.0260108	0.231865	muscle adaptation
291	GO:0048596	26	2	0.0260108	0.231865	embryonic camera-type eye morphogenesis
292	GO:0010562	888	15	0.0261566	0.231865	positive regulation of phosphorus metabolic process
293	GO:0045937	888	15	0.0261566	0.231865	positive regulation of phosphate metabolic process
294	GO:0006879	67	3	0.0272112	0.231865	cellular iron ion homeostasis
295	GO:0006270	27	2	0.0279156	0.231865	DNA replication initiation
296	GO:0010165	27	2	0.0279156	0.231865	response to X-ray
297	GO:0031280	27	2	0.0279156	0.231865	negative regulation of cyclase activity
298	GO:0032350	27	2	0.0279156	0.231865	regulation of hormone metabolic process
299	GO:0060706	27	2	0.0279156	0.231865	cell differentiation involved in embryonic placenta development
300	GO:0002254	3	1	0.0287578	0.231865	kinin cascade
301	GO:0002353	3	1	0.0287578	0.231865	plasma kallikrein-kinin cascade
302	GO:0003175	3	1	0.0287578	0.231865	tricuspid valve development
303	GO:0003253	3	1	0.0287578	0.231865	cardiac neural crest cell migration involved in outflow tract morphogenesis
304	GO:0006848	3	1	0.0287578	0.231865	pyruvate transport
305	GO:0010041	3	1	0.0287578	0.231865	response to iron(III) ion
306	GO:0032474	3	1	0.0287578	0.231865	otolith morphogenesis
307	GO:0032911	3	1	0.0287578	0.231865	negative regulation of transforming growth factor beta1 production
308	GO:0033128	3	1	0.0287578	0.231865	negative regulation of histone phosphorylation
309	GO:0035359	3	1	0.0287578	0.231865	negative regulation of peroxisome proliferator activated receptor signaling pathway
310	GO:0035425	3	1	0.0287578	0.231865	autocrine signaling
311	GO:0043420	3	1	0.0287578	0.231865	anthranilate metabolic process
312	GO:0045402	3	1	0.0287578	0.231865	regulation of interleukin-4 biosynthetic process
313	GO:0051795	3	1	0.0287578	0.231865	positive regulation of catagen
314	GO:0060060	3	1	0.0287578	0.231865	post-embryonic retina morphogenesis in camera-type eye
315	GO:0060318	3	1	0.0287578	0.231865	definitive erythrocyte differentiation
316	GO:0060375	3	1	0.0287578	0.231865	regulation of mast cell differentiation
317	GO:0070487	3	1	0.0287578	0.231865	monocyte aggregation
318	GO:0070601	3	1	0.0287578	0.231865	centromeric sister chromatid cohesion
319	GO:0071733	3	1	0.0287578	0.231865	transcriptional activation by promoter-enhancer looping
320	GO:0071883	3	1	0.0287578	0.231865	activation of MAPK activity by adrenergic receptor signaling pathway
321	GO:0071930	3	1	0.0287578	0.231865	negative regulation of transcription involved in G1/S transition of mitotic cell cycle
322	GO:0072125	3	1	0.0287578	0.231865	negative regulation of glomerular mesangial cell proliferation
323	GO:0072131	3	1	0.0287578	0.231865	kidney mesenchyme morphogenesis
324	GO:0072133	3	1	0.0287578	0.231865	metanephric mesenchyme morphogenesis
325	GO:0072135	3	1	0.0287578	0.231865	kidney mesenchymal cell proliferation
326	GO:0072136	3	1	0.0287578	0.231865	metanephric mesenchymal cell proliferation involved in metanephros development
327	GO:0072719	3	1	0.0287578	0.231865	cellular response to cisplatin
328	GO:0090194	3	1	0.0287578	0.231865	negative regulation of glomerulus development
329	GO:0090202	3	1	0.0287578	0.231865	gene looping
330	GO:0090381	3	1	0.0287578	0.231865	regulation of heart induction
331	GO:0090579	3	1	0.0287578	0.231865	dsDNA loop formation
332	GO:1900169	3	1	0.0287578	0.231865	regulation of glucocorticoid mediated signaling pathway
333	GO:1900224	3	1	0.0287578	0.231865	positive regulation of nodal signaling pathway involved in determination of lateral mesoderm left/right asymmetry
334	GO:1901475	3	1	0.0287578	0.231865	pyruvate transmembrane transport
335	GO:2000275	3	1	0.0287578	0.231865	regulation of oxidative phosphorylation uncoupler activity
336	GO:0003170	28	2	0.0298746	0.239112	heart valve development
337	GO:2000779	28	2	0.0298746	0.239112	regulation of double-strand break repair
338	GO:0045597	746	13	0.0299221	0.239112	positive regulation of cell differentiation
339	GO:0001503	241	6	0.0301712	0.240391	ossification
340	GO:0001523	70	3	0.0304514	0.240495	retinoid metabolic process
341	GO:0051782	70	3	0.0304514	0.240495	negative regulation of cell division
342	GO:0070167	70	3	0.0304514	0.240495	regulation of biomineral tissue development
343	GO:0007080	29	2	0.0318867	0.248919	mitotic metaphase plate congression
344	GO:0051293	29	2	0.0318867	0.248919	establishment of spindle localization
345	GO:0051350	29	2	0.0318867	0.248919	negative regulation of lyase activity
346	GO:0060412	29	2	0.0318867	0.248919	ventricular septum morphogenesis
347	GO:0055076	124	4	0.0325558	0.252806	transition metal ion homeostasis
348	GO:0048646	914	15	0.0325719	0.252806	anatomical structure formation involved in morphogenesis
349	GO:0030326	125	4	0.0333864	0.253084	embryonic limb morphogenesis
350	GO:0032387	125	4	0.0333864	0.253084	negative regulation of intracellular transport
351	GO:0035113	125	4	0.0333864	0.253084	embryonic appendage morphogenesis
352	GO:0045761	73	3	0.0338856	0.253084	regulation of adenylate cyclase activity
353	GO:0001893	30	2	0.0339507	0.253084	maternal placenta development
354	GO:0006312	30	2	0.0339507	0.253084	mitotic recombination
355	GO:0015988	30	2	0.0339507	0.253084	energy coupled proton transmembrane transport, against electrochemical gradient
356	GO:0015991	30	2	0.0339507	0.253084	ATP hydrolysis coupled proton transport
357	GO:0034453	30	2	0.0339507	0.253084	microtubule anchoring
358	GO:0045684	30	2	0.0339507	0.253084	positive regulation of epidermis development
359	GO:0098609	530	10	0.0340334	0.253084	cell-cell adhesion
360	GO:0072073	126	4	0.0342294	0.253084	kidney epithelium development
361	GO:0008285	608	11	0.0349597	0.253084	negative regulation of cell proliferation
362	GO:0003205	127	4	0.0350847	0.253084	cardiac chamber development
363	GO:0098662	459	9	0.0351373	0.253084	inorganic cation transmembrane transport
364	GO:0009416	318	7	0.0355901	0.253084	response to light stimulus
365	GO:0001838	128	4	0.0359523	0.253084	embryonic epithelial tube formation
366	GO:0072175	128	4	0.0359523	0.253084	epithelial tube formation
367	GO:0010259	31	2	0.0360654	0.253084	multicellular organismal aging
368	GO:0051653	31	2	0.0360654	0.253084	spindle localization
369	GO:0040007	389	8	0.036079	0.253084	growth
370	GO:0016101	75	3	0.0362821	0.253084	diterpenoid metabolic process
371	GO:0030510	75	3	0.0362821	0.253084	regulation of BMP signaling pathway
372	GO:0007009	188	5	0.0363212	0.253084	plasma membrane organization
373	GO:0010212	130	4	0.0377245	0.253084	response to ionizing radiation
374	GO:0003150	4	1	0.0381597	0.253084	muscular septum morphogenesis
375	GO:0003308	4	1	0.0381597	0.253084	negative regulation of Wnt signaling pathway involved in heart development
376	GO:0010724	4	1	0.0381597	0.253084	regulation of definitive erythrocyte differentiation
377	GO:0019805	4	1	0.0381597	0.253084	quinolinate biosynthetic process
378	GO:0032286	4	1	0.0381597	0.253084	central nervous system myelin maintenance
379	GO:0032345	4	1	0.0381597	0.253084	negative regulation of aldosterone metabolic process
380	GO:0032348	4	1	0.0381597	0.253084	negative regulation of aldosterone biosynthetic process
381	GO:0034354	4	1	0.0381597	0.253084	'de novo' NAD biosynthetic process from tryptophan
382	GO:0034627	4	1	0.0381597	0.253084	'de novo' NAD biosynthetic process
383	GO:0035625	4	1	0.0381597	0.253084	epidermal growth factor-activated receptor transactivation by G-protein coupled receptor signaling pathway
384	GO:0036017	4	1	0.0381597	0.253084	response to erythropoietin
385	GO:0036018	4	1	0.0381597	0.253084	cellular response to erythropoietin
386	GO:0038026	4	1	0.0381597	0.253084	reelin-mediated signaling pathway
387	GO:0042662	4	1	0.0381597	0.253084	negative regulation of mesodermal cell fate specification
388	GO:0042663	4	1	0.0381597	0.253084	regulation of endodermal cell fate specification
389	GO:0042904	4	1	0.0381597	0.253084	9-cis-retinoic acid biosynthetic process
390	GO:0042905	4	1	0.0381597	0.253084	9-cis-retinoic acid metabolic process
391	GO:0048818	4	1	0.0381597	0.253084	positive regulation of hair follicle maturation
392	GO:0051280	4	1	0.0381597	0.253084	negative regulation of release of sequestered calcium ion into cytosol
393	GO:0051464	4	1	0.0381597	0.253084	positive regulation of cortisol secretion
394	GO:0051794	4	1	0.0381597	0.253084	regulation of catagen
395	GO:0051919	4	1	0.0381597	0.253084	positive regulation of fibrinolysis
396	GO:0060486	4	1	0.0381597	0.253084	Clara cell differentiation
397	GO:0060686	4	1	0.0381597	0.253084	negative regulation of prostatic bud formation
398	GO:0061589	4	1	0.0381597	0.253084	calcium activated phosphatidylserine scrambling
399	GO:0071639	4	1	0.0381597	0.253084	positive regulation of monocyte chemotactic protein-1 production
400	GO:0072039	4	1	0.0381597	0.253084	regulation of mesenchymal cell apoptotic process involved in nephron morphogenesis
401	GO:0072040	4	1	0.0381597	0.253084	negative regulation of mesenchymal cell apoptotic process involved in nephron morphogenesis
402	GO:0072429	4	1	0.0381597	0.253084	response to intra-S DNA damage checkpoint signaling
403	GO:1900145	4	1	0.0381597	0.253084	regulation of nodal signaling pathway involved in determination of left/right asymmetry
404	GO:1900175	4	1	0.0381597	0.253084	regulation of nodal signaling pathway involved in determination of lateral mesoderm left/right asymmetry
405	GO:2000065	4	1	0.0381597	0.253084	negative regulation of cortisol biosynthetic process
406	GO:0008038	32	2	0.0382296	0.253084	neuron recognition
407	GO:0033572	32	2	0.0382296	0.253084	transferrin transport
408	GO:0034502	32	2	0.0382296	0.253084	protein localization to chromosome
409	GO:0051054	131	4	0.0386292	0.255104	positive regulation of DNA metabolic process
410	GO:0006289	77	3	0.0387635	0.255367	nucleotide-excision repair
411	GO:0001666	257	6	0.0393479	0.258586	response to hypoxia
412	GO:0030509	78	3	0.0400359	0.262468	BMP signaling pathway
413	GO:0015682	33	2	0.0404422	0.263215	ferric iron transport
414	GO:0072132	33	2	0.0404422	0.263215	mesenchyme morphogenesis
415	GO:0072512	33	2	0.0404422	0.263215	trivalent inorganic cation transport
416	GO:0010563	473	9	0.04123	0.264369	negative regulation of phosphorus metabolic process
417	GO:0045936	473	9	0.04123	0.264369	negative regulation of phosphate metabolic process
418	GO:0031346	260	6	0.0412458	0.264369	positive regulation of cell projection organization
419	GO:0050678	260	6	0.0412458	0.264369	regulation of epithelial cell proliferation
420	GO:0000819	79	3	0.0413293	0.264369	sister chromatid segregation
421	GO:0043583	195	5	0.0414377	0.264369	ear development
422	GO:0043627	195	5	0.0414377	0.264369	response to estrogen
423	GO:0036293	261	6	0.041891	0.264369	response to decreased oxygen levels
424	GO:0009611	705	12	0.0420285	0.264369	response to wounding
425	GO:0007098	34	2	0.042702	0.264369	centrosome cycle
426	GO:0030501	34	2	0.042702	0.264369	positive regulation of bone mineralization
427	GO:0048048	34	2	0.042702	0.264369	embryonic eye morphogenesis
428	GO:0048599	34	2	0.042702	0.264369	oocyte development
429	GO:0010976	197	5	0.0429757	0.264369	positive regulation of neuron projection development
430	GO:1904029	136	4	0.043338	0.264369	regulation of cyclin-dependent protein kinase activity
431	GO:0033273	81	3	0.0439786	0.264369	response to vitamin
432	GO:0051640	334	7	0.0443875	0.264369	organelle localization
433	GO:0007417	792	13	0.044799	0.264369	central nervous system development
434	GO:0007050	138	4	0.0453081	0.264369	cell cycle arrest
435	GO:0060021	82	3	0.0453343	0.264369	palate development
436	GO:0071900	408	8	0.0455644	0.264369	regulation of protein serine/threonine kinase activity
437	GO:0030001	559	10	0.0460132	0.264369	metal ion transport
438	GO:0050769	338	7	0.0467876	0.264369	positive regulation of neurogenesis
439	GO:0007156	140	4	0.0473276	0.264369	homophilic cell adhesion via plasma membrane adhesion molecules
440	GO:0030818	36	2	0.0473589	0.264369	negative regulation of cAMP biosynthetic process
441	GO:0045843	36	2	0.0473589	0.264369	negative regulation of striated muscle tissue development
442	GO:0070169	36	2	0.0473589	0.264369	positive regulation of biomineral tissue development
443	GO:0003176	5	1	0.047471	0.264369	aortic valve development
444	GO:0003180	5	1	0.047471	0.264369	aortic valve morphogenesis
445	GO:0003307	5	1	0.047471	0.264369	regulation of Wnt signaling pathway involved in heart development
446	GO:0006172	5	1	0.047471	0.264369	ADP biosynthetic process
447	GO:0006346	5	1	0.047471	0.264369	methylation-dependent chromatin silencing
448	GO:0010216	5	1	0.047471	0.264369	maintenance of DNA methylation
449	GO:0010571	5	1	0.047471	0.264369	positive regulation of nuclear cell cycle DNA replication
450	GO:0010737	5	1	0.047471	0.264369	protein kinase A signaling
451	GO:0010756	5	1	0.047471	0.264369	positive regulation of plasminogen activation
452	GO:0010990	5	1	0.047471	0.264369	regulation of SMAD protein complex assembly
453	GO:0010991	5	1	0.047471	0.264369	negative regulation of SMAD protein complex assembly
454	GO:0015015	5	1	0.047471	0.264369	heparan sulfate proteoglycan biosynthetic process, enzymatic modification
455	GO:0018894	5	1	0.047471	0.264369	dibenzo-p-dioxin metabolic process
456	GO:0030174	5	1	0.047471	0.264369	regulation of DNA-dependent DNA replication initiation
457	GO:0030263	5	1	0.047471	0.264369	apoptotic chromosome condensation
458	GO:0031944	5	1	0.047471	0.264369	negative regulation of glucocorticoid metabolic process
459	GO:0031947	5	1	0.047471	0.264369	negative regulation of glucocorticoid biosynthetic process
460	GO:0033314	5	1	0.047471	0.264369	mitotic DNA replication checkpoint
461	GO:0033600	5	1	0.047471	0.264369	negative regulation of mammary gland epithelial cell proliferation
462	GO:0033631	5	1	0.047471	0.264369	cell-cell adhesion mediated by integrin
463	GO:0035624	5	1	0.047471	0.264369	receptor transactivation
464	GO:0042699	5	1	0.047471	0.264369	follicle-stimulating hormone signaling pathway
465	GO:0042908	5	1	0.047471	0.264369	xenobiotic transport
466	GO:0048819	5	1	0.047471	0.264369	regulation of hair follicle maturation
467	GO:0050859	5	1	0.047471	0.264369	negative regulation of B cell receptor signaling pathway
468	GO:0051462	5	1	0.047471	0.264369	regulation of cortisol secretion
469	GO:0051891	5	1	0.047471	0.264369	positive regulation of cardioblast differentiation
470	GO:0060685	5	1	0.047471	0.264369	regulation of prostatic bud formation
471	GO:0061588	5	1	0.047471	0.264369	calcium activated phospholipid scrambling
472	GO:0061590	5	1	0.047471	0.264369	calcium activated phosphatidylcholine scrambling
473	GO:0061591	5	1	0.047471	0.264369	calcium activated galactosylceramide scrambling
474	GO:0070318	5	1	0.047471	0.264369	positive regulation of G0 to G1 transition
475	GO:0071635	5	1	0.047471	0.264369	negative regulation of transforming growth factor beta production
476	GO:0072396	5	1	0.047471	0.264369	response to cell cycle checkpoint signaling
477	GO:0072402	5	1	0.047471	0.264369	response to DNA integrity checkpoint signaling
478	GO:0072423	5	1	0.047471	0.264369	response to DNA damage checkpoint signaling
479	GO:0097052	5	1	0.047471	0.264369	L-kynurenine metabolic process
480	GO:1901723	5	1	0.047471	0.264369	negative regulation of cell proliferation involved in kidney development
481	GO:1902455	5	1	0.047471	0.264369	negative regulation of stem cell population maintenance
482	GO:1903361	5	1	0.047471	0.264369	protein localization to basolateral plasma membrane
483	GO:2000064	5	1	0.047471	0.264369	regulation of cortisol biosynthetic process
484	GO:2000851	5	1	0.047471	0.264369	positive regulation of glucocorticoid secretion
485	GO:2001023	5	1	0.047471	0.264369	regulation of response to drug
486	GO:0006974	642	11	0.0484048	0.269015	cellular response to DNA damage stimulus
487	GO:0045666	271	6	0.0486949	0.270072	positive regulation of neuron differentiation
488	GO:0035148	142	4	0.0493965	0.270393	tube formation
489	GO:1902476	85	3	0.0495247	0.270393	chloride transmembrane transport
490	GO:0010629	1306	19	0.049716	0.270393	negative regulation of gene expression
491	GO:0000578	37	2	0.0497539	0.270393	embryonic axis specification
492	GO:0002067	37	2	0.0497539	0.270393	glandular epithelial cell differentiation
493	GO:0009994	37	2	0.0497539	0.270393	oocyte differentiation
494	GO:0030803	37	2	0.0497539	0.270393	negative regulation of cyclic nucleotide biosynthetic process
495	GO:0042992	37	2	0.0497539	0.270393	negative regulation of transcription factor import into nucleus
496	GO:0048066	37	2	0.0497539	0.270393	developmental pigmentation
497	GO:1901862	37	2	0.0497539	0.270393	negative regulation of muscle tissue development
498	GO:0035239	343	7	0.0499028	0.270657	tube morphogenesis
499	GO:0006721	86	3	0.0509621	0.271501	terpenoid metabolic process
500	GO:0031279	86	3	0.0509621	0.271501	regulation of cyclase activity
501	GO:0031076	38	2	0.0521917	0.271501	embryonic camera-type eye development
502	GO:0048635	38	2	0.0521917	0.271501	negative regulation of muscle organ development
503	GO:0007631	87	3	0.0524197	0.271501	feeding behavior
504	GO:0050679	145	4	0.052592	0.271501	positive regulation of epithelial cell proliferation
505	GO:1903035	145	4	0.052592	0.271501	negative regulation of response to wounding
506	GO:0007507	422	8	0.0535172	0.271501	heart development
507	GO:0001657	88	3	0.0538974	0.271501	ureteric bud development
508	GO:0051339	88	3	0.0538974	0.271501	regulation of lyase activity
509	GO:0001701	350	7	0.0544807	0.271501	in utero embryonic development
510	GO:0009409	39	2	0.0546715	0.271501	response to cold
511	GO:0030809	39	2	0.0546715	0.271501	negative regulation of nucleotide biosynthetic process
512	GO:1900372	39	2	0.0546715	0.271501	negative regulation of purine nucleotide biosynthetic process
513	GO:0072358	737	12	0.0552795	0.271501	cardiovascular system development
514	GO:0072359	737	12	0.0552795	0.271501	circulatory system development
515	GO:0009798	89	3	0.0553949	0.271501	axis specification
516	GO:0072163	89	3	0.0553949	0.271501	mesonephric epithelium development
517	GO:0072164	89	3	0.0553949	0.271501	mesonephric tubule development
518	GO:0051338	820	13	0.0560531	0.271501	regulation of transferase activity
519	GO:0070482	281	6	0.0561444	0.271501	response to oxygen levels
520	GO:0002138	6	1	0.0566926	0.271501	retinoic acid biosynthetic process
521	GO:0002295	6	1	0.0566926	0.271501	T-helper cell lineage commitment
522	GO:0003149	6	1	0.0566926	0.271501	membranous septum morphogenesis
523	GO:0003310	6	1	0.0566926	0.271501	pancreatic A cell differentiation
524	GO:0009136	6	1	0.0566926	0.271501	purine nucleoside diphosphate biosynthetic process
525	GO:0009180	6	1	0.0566926	0.271501	purine ribonucleoside diphosphate biosynthetic process
526	GO:0009188	6	1	0.0566926	0.271501	ribonucleoside diphosphate biosynthetic process
527	GO:0009624	6	1	0.0566926	0.271501	response to nematode
528	GO:0010457	6	1	0.0566926	0.271501	centriole-centriole cohesion
529	GO:0016198	6	1	0.0566926	0.271501	axon choice point recognition
530	GO:0030643	6	1	0.0566926	0.271501	cellular phosphate ion homeostasis
531	GO:0032347	6	1	0.0566926	0.271501	regulation of aldosterone biosynthetic process
532	GO:0032713	6	1	0.0566926	0.271501	negative regulation of interleukin-4 production
533	GO:0035331	6	1	0.0566926	0.271501	negative regulation of hippo signaling
534	GO:0042297	6	1	0.0566926	0.271501	vocal learning
535	GO:0042997	6	1	0.0566926	0.271501	negative regulation of Golgi to plasma membrane protein transport
536	GO:0043031	6	1	0.0566926	0.271501	negative regulation of macrophage activation
537	GO:0045144	6	1	0.0566926	0.271501	meiotic sister chromatid segregation
538	GO:0045724	6	1	0.0566926	0.271501	positive regulation of cilium assembly
539	GO:0046874	6	1	0.0566926	0.271501	quinolinate metabolic process
540	GO:0046951	6	1	0.0566926	0.271501	ketone body biosynthetic process
541	GO:0048840	6	1	0.0566926	0.271501	otolith development
542	GO:0051177	6	1	0.0566926	0.271501	meiotic sister chromatid cohesion
543	GO:0060022	6	1	0.0566926	0.271501	hard palate development
544	GO:0060137	6	1	0.0566926	0.271501	maternal process involved in parturition
545	GO:0060215	6	1	0.0566926	0.271501	primitive hemopoiesis
546	GO:0060267	6	1	0.0566926	0.271501	positive regulation of respiratory burst
547	GO:0060455	6	1	0.0566926	0.271501	negative regulation of gastric acid secretion
548	GO:0060501	6	1	0.0566926	0.271501	positive regulation of epithelial cell proliferation involved in lung morphogenesis
549	GO:0060510	6	1	0.0566926	0.271501	Type II pneumocyte differentiation
550	GO:0060947	6	1	0.0566926	0.271501	cardiac vascular smooth muscle cell differentiation
551	GO:0061309	6	1	0.0566926	0.271501	cardiac neural crest cell development involved in outflow tract morphogenesis
552	GO:0070070	6	1	0.0566926	0.271501	proton-transporting V-type ATPase complex assembly
553	GO:0070072	6	1	0.0566926	0.271501	vacuolar proton-transporting V-type ATPase complex assembly
554	GO:0072502	6	1	0.0566926	0.271501	cellular trivalent inorganic anion homeostasis
555	GO:0090032	6	1	0.0566926	0.271501	negative regulation of steroid hormone biosynthetic process
556	GO:0097264	6	1	0.0566926	0.271501	self proteolysis
557	GO:0098596	6	1	0.0566926	0.271501	imitative learning
558	GO:0098597	6	1	0.0566926	0.271501	observational learning
559	GO:0098598	6	1	0.0566926	0.271501	learned vocalization behavior or vocal learning
560	GO:1902338	6	1	0.0566926	0.271501	negative regulation of apoptotic process involved in morphogenesis
561	GO:1903224	6	1	0.0566926	0.271501	regulation of endodermal cell differentiation
562	GO:2000344	6	1	0.0566926	0.271501	positive regulation of acrosome reaction
563	GO:2000382	6	1	0.0566926	0.271501	positive regulation of mesoderm development
564	GO:2000637	6	1	0.0566926	0.271501	positive regulation of gene silencing by miRNA
565	GO:0030815	40	2	0.057192	0.273408	negative regulation of cAMP metabolic process
566	GO:0007596	505	9	0.057745	0.274896	blood coagulation
567	GO:0050817	505	9	0.057745	0.274896	coagulation
568	GO:0010720	429	8	0.0578086	0.274896	positive regulation of cell development
569	GO:0090317	91	3	0.058449	0.277453	negative regulation of intracellular protein transport
570	GO:0016331	151	4	0.0593133	0.281062	morphogenesis of embryonic epithelium
571	GO:0006820	432	8	0.0597129	0.281691	anion transport
572	GO:2000737	41	2	0.0597523	0.281691	negative regulation of stem cell differentiation
573	GO:0001823	92	3	0.0600054	0.281691	mesonephros development
574	GO:0046916	92	3	0.0600054	0.281691	cellular transition metal ion homeostasis
575	GO:0090100	92	3	0.0600054	0.281691	positive regulation of transmembrane receptor protein serine/threonine kinase signaling pathway
576	GO:0007599	509	9	0.0600718	0.281691	hemostasis
577	GO:0050731	152	4	0.0604761	0.282213	positive regulation of peptidyl-tyrosine phosphorylation
578	GO:0042326	359	7	0.0607416	0.282213	negative regulation of phosphorylation
579	GO:0030799	153	4	0.0616509	0.282213	regulation of cyclic nucleotide metabolic process
580	GO:0008156	42	2	0.0623515	0.282213	negative regulation of DNA replication
581	GO:0030800	42	2	0.0623515	0.282213	negative regulation of cyclic nucleotide metabolic process
582	GO:0048704	94	3	0.063176	0.282213	embryonic skeletal system morphogenesis
583	GO:0007010	756	12	0.0643584	0.282213	cytoskeleton organization
584	GO:0010862	43	2	0.0649885	0.282213	positive regulation of pathway-restricted SMAD protein phosphorylation
585	GO:0048701	43	2	0.0649885	0.282213	embryonic cranial skeleton morphogenesis
586	GO:0021915	156	4	0.0652476	0.282213	neural tube development
587	GO:0001696	7	1	0.0658254	0.282213	gastric acid secretion
588	GO:0003190	7	1	0.0658254	0.282213	atrioventricular valve formation
589	GO:0009635	7	1	0.0658254	0.282213	response to herbicide
590	GO:0009996	7	1	0.0658254	0.282213	negative regulation of cell fate specification
591	GO:0010566	7	1	0.0658254	0.282213	regulation of ketone biosynthetic process
592	GO:0015886	7	1	0.0658254	0.282213	heme transport
593	GO:0016102	7	1	0.0658254	0.282213	diterpenoid biosynthetic process
594	GO:0019441	7	1	0.0658254	0.282213	tryptophan catabolic process to kynurenine
595	GO:0031946	7	1	0.0658254	0.282213	regulation of glucocorticoid biosynthetic process
596	GO:0032287	7	1	0.0658254	0.282213	peripheral nervous system myelin maintenance
597	GO:0032344	7	1	0.0658254	0.282213	regulation of aldosterone metabolic process
598	GO:0032811	7	1	0.0658254	0.282213	negative regulation of epinephrine secretion
599	GO:0033148	7	1	0.0658254	0.282213	positive regulation of intracellular estrogen receptor signaling pathway
600	GO:0035090	7	1	0.0658254	0.282213	maintenance of apical/basal cell polarity
601	GO:0035879	7	1	0.0658254	0.282213	plasma membrane lactate transport
602	GO:0042182	7	1	0.0658254	0.282213	ketone catabolic process
603	GO:0042473	7	1	0.0658254	0.282213	outer ear morphogenesis
604	GO:0042661	7	1	0.0658254	0.282213	regulation of mesodermal cell fate specification
605	GO:0043373	7	1	0.0658254	0.282213	CD4-positive, alpha-beta T cell lineage commitment
606	GO:0045199	7	1	0.0658254	0.282213	maintenance of epithelial cell apical/basal polarity
607	GO:0048842	7	1	0.0658254	0.282213	positive regulation of axon extension involved in axon guidance
608	GO:0050665	7	1	0.0658254	0.282213	hydrogen peroxide biosynthetic process
609	GO:0050942	7	1	0.0658254	0.282213	positive regulation of pigment cell differentiation
610	GO:0051890	7	1	0.0658254	0.282213	regulation of cardioblast differentiation
611	GO:0060148	7	1	0.0658254	0.282213	positive regulation of posttranscriptional gene silencing
612	GO:0060430	7	1	0.0658254	0.282213	lung saccule development
613	GO:0060687	7	1	0.0658254	0.282213	regulation of branching involved in prostate gland morphogenesis
614	GO:0061307	7	1	0.0658254	0.282213	cardiac neural crest cell differentiation involved in heart development
615	GO:0061308	7	1	0.0658254	0.282213	cardiac neural crest cell development involved in heart development
616	GO:0071637	7	1	0.0658254	0.282213	regulation of monocyte chemotactic protein-1 production
617	GO:0072124	7	1	0.0658254	0.282213	regulation of glomerular mesangial cell proliferation
618	GO:0072203	7	1	0.0658254	0.282213	cell proliferation involved in metanephros development
619	GO:0072501	7	1	0.0658254	0.282213	cellular divalent inorganic anion homeostasis
620	GO:0072718	7	1	0.0658254	0.282213	response to cisplatin
621	GO:0090244	7	1	0.0658254	0.282213	Wnt signaling pathway involved in somitogenesis
622	GO:1900107	7	1	0.0658254	0.282213	regulation of nodal signaling pathway
623	GO:1902669	7	1	0.0658254	0.282213	positive regulation of axon guidance
624	GO:1903430	7	1	0.0658254	0.282213	negative regulation of cell maturation
625	GO:2000121	7	1	0.0658254	0.282213	regulation of removal of superoxide radicals
626	GO:2000381	7	1	0.0658254	0.282213	negative regulation of mesoderm development
627	GO:2000542	7	1	0.0658254	0.282213	negative regulation of gastrulation
628	GO:2000601	7	1	0.0658254	0.282213	positive regulation of Arp2/3 complex-mediated actin nucleation
629	GO:2000726	7	1	0.0658254	0.282213	negative regulation of cardiac muscle cell differentiation
630	GO:2000848	7	1	0.0658254	0.282213	positive regulation of corticosteroid hormone secretion
631	GO:0034220	760	12	0.0663884	0.283874	ion transmembrane transport
632	GO:0003231	96	3	0.066423	0.283874	cardiac ventricle development
633	GO:0030195	45	2	0.0703721	0.299803	negative regulation of blood coagulation
634	GO:1900047	45	2	0.0703721	0.299803	negative regulation of hemostasis
635	GO:0035335	99	3	0.0714338	0.300036	peptidyl-tyrosine dephosphorylation
636	GO:0048598	528	9	0.0719425	0.300036	embryonic morphogenesis
637	GO:0090382	46	2	0.0731169	0.300036	phagosome maturation
638	GO:2001021	46	2	0.0731169	0.300036	negative regulation of response to DNA damage stimulus
639	GO:0016202	100	3	0.0731409	0.300036	regulation of striated muscle tissue development
640	GO:0048489	100	3	0.0731409	0.300036	synaptic vesicle transport
641	GO:0097480	100	3	0.0731409	0.300036	establishment of synaptic vesicle localization
642	GO:1901861	100	3	0.0731409	0.300036	regulation of muscle tissue development
643	GO:0042327	774	12	0.0738234	0.300036	positive regulation of phosphorylation
644	GO:0060562	303	6	0.074831	0.300036	epithelial tube morphogenesis
645	GO:0009584	101	3	0.0748661	0.300036	detection of visible light
646	GO:0048634	101	3	0.0748661	0.300036	regulation of muscle organ development
647	GO:0000733	8	1	0.0748702	0.300036	DNA strand renaturation
648	GO:0002363	8	1	0.0748702	0.300036	alpha-beta T cell lineage commitment
649	GO:0007135	8	1	0.0748702	0.300036	meiosis II
650	GO:0009804	8	1	0.0748702	0.300036	coumarin metabolic process
651	GO:0010523	8	1	0.0748702	0.300036	negative regulation of calcium ion transport into cytosol
652	GO:0014060	8	1	0.0748702	0.300036	regulation of epinephrine secretion
653	GO:0015727	8	1	0.0748702	0.300036	lactate transport
654	GO:0019227	8	1	0.0748702	0.300036	neuronal action potential propagation
655	GO:0032351	8	1	0.0748702	0.300036	negative regulation of hormone metabolic process
656	GO:0032353	8	1	0.0748702	0.300036	negative regulation of hormone biosynthetic process
657	GO:0032909	8	1	0.0748702	0.300036	regulation of transforming growth factor beta2 production
658	GO:0032927	8	1	0.0748702	0.300036	positive regulation of activin receptor signaling pathway
659	GO:0034116	8	1	0.0748702	0.300036	positive regulation of heterotypic cell-cell adhesion
660	GO:0035873	8	1	0.0748702	0.300036	lactate transmembrane transport
661	GO:0035970	8	1	0.0748702	0.300036	peptidyl-threonine dephosphorylation
662	GO:0043569	8	1	0.0748702	0.300036	negative regulation of insulin-like growth factor receptor signaling pathway
663	GO:0044341	8	1	0.0748702	0.300036	sodium-dependent phosphate transport
664	GO:0045792	8	1	0.0748702	0.300036	negative regulation of cell size
665	GO:0046950	8	1	0.0748702	0.300036	cellular ketone body metabolic process
666	GO:0048102	8	1	0.0748702	0.300036	autophagic cell death
667	GO:0048733	8	1	0.0748702	0.300036	sebaceous gland development
668	GO:0051601	8	1	0.0748702	0.300036	exocyst localization
669	GO:0060013	8	1	0.0748702	0.300036	righting reflex
670	GO:0060453	8	1	0.0748702	0.300036	regulation of gastric acid secretion
671	GO:0070189	8	1	0.0748702	0.300036	kynurenine metabolic process
672	GO:0070316	8	1	0.0748702	0.300036	regulation of G0 to G1 transition
673	GO:1902916	8	1	0.0748702	0.300036	positive regulation of protein polyubiquitination
674	GO:2000794	8	1	0.0748702	0.300036	regulation of epithelial cell proliferation involved in lung morphogenesis
675	GO:0007584	164	4	0.0753613	0.301557	response to nutrient
676	GO:0031018	47	2	0.0758956	0.302351	endocrine pancreas development
677	GO:0050819	47	2	0.0758956	0.302351	negative regulation of coagulation
678	GO:0055024	47	2	0.0758956	0.302351	regulation of cardiac muscle tissue development
679	GO:0097479	102	3	0.0766094	0.304745	synaptic vesicle localization
680	GO:0048593	103	3	0.0783704	0.310803	camera-type eye morphogenesis
681	GO:0034762	382	7	0.0786789	0.310803	regulation of transmembrane transport
682	GO:0090596	235	5	0.0786916	0.310803	sensory organ morphogenesis
683	GO:0006284	48	2	0.0787076	0.310803	base-excision repair
684	GO:2000738	48	2	0.0787076	0.310803	positive regulation of stem cell differentiation
685	GO:0001822	236	5	0.079797	0.3136	kidney development
686	GO:0001704	104	3	0.0801492	0.3136	formation of primary germ layer
687	GO:0006720	104	3	0.0801492	0.3136	isoprenoid metabolic process
688	GO:0010389	49	2	0.0815518	0.3136	regulation of G2/M transition of mitotic cell cycle
689	GO:0048641	49	2	0.0815518	0.3136	regulation of skeletal muscle tissue development
690	GO:0048661	49	2	0.0815518	0.3136	positive regulation of smooth muscle cell proliferation
691	GO:0015718	105	3	0.0819454	0.3136	monocarboxylic acid transport
692	GO:0035295	544	9	0.0829987	0.3136	tube development
693	GO:0003206	106	3	0.083759	0.3136	cardiac chamber morphogenesis
694	GO:0009133	9	1	0.0838279	0.3136	nucleoside diphosphate biosynthetic process
695	GO:0009698	9	1	0.0838279	0.3136	phenylpropanoid metabolic process
696	GO:0010700	9	1	0.0838279	0.3136	negative regulation of norepinephrine secretion
697	GO:0016114	9	1	0.0838279	0.3136	terpenoid biosynthetic process
698	GO:0017085	9	1	0.0838279	0.3136	response to insecticide
699	GO:0019317	9	1	0.0838279	0.3136	fucose catabolic process
700	GO:0031223	9	1	0.0838279	0.3136	auditory behavior
701	GO:0032000	9	1	0.0838279	0.3136	positive regulation of fatty acid beta-oxidation
702	GO:0032908	9	1	0.0838279	0.3136	regulation of transforming growth factor beta1 production
703	GO:0033127	9	1	0.0838279	0.3136	regulation of histone phosphorylation
704	GO:0035330	9	1	0.0838279	0.3136	regulation of hippo signaling
705	GO:0035988	9	1	0.0838279	0.3136	chondrocyte proliferation
706	GO:0042354	9	1	0.0838279	0.3136	L-fucose metabolic process
707	GO:0042355	9	1	0.0838279	0.3136	L-fucose catabolic process
708	GO:0042996	9	1	0.0838279	0.3136	regulation of Golgi to plasma membrane protein transport
709	GO:0043369	9	1	0.0838279	0.3136	CD4-positive or CD8-positive, alpha-beta T cell lineage commitment
710	GO:0048087	9	1	0.0838279	0.3136	positive regulation of developmental pigmentation
711	GO:0050932	9	1	0.0838279	0.3136	regulation of pigment cell differentiation
712	GO:0051798	9	1	0.0838279	0.3136	positive regulation of hair follicle development
713	GO:0060052	9	1	0.0838279	0.3136	neurofilament cytoskeleton organization
714	GO:0061179	9	1	0.0838279	0.3136	negative regulation of insulin secretion involved in cellular response to glucose stimulus
715	GO:0070071	9	1	0.0838279	0.3136	proton-transporting two-sector ATPase complex assembly
716	GO:0070472	9	1	0.0838279	0.3136	regulation of uterine smooth muscle contraction
717	GO:0072111	9	1	0.0838279	0.3136	cell proliferation involved in kidney development
718	GO:0097267	9	1	0.0838279	0.3136	omega-hydroxylase P450 pathway
719	GO:1900037	9	1	0.0838279	0.3136	regulation of cellular response to hypoxia
720	GO:1901678	9	1	0.0838279	0.3136	iron coordination entity transport
721	GO:1902224	9	1	0.0838279	0.3136	ketone body metabolic process
722	GO:2000833	9	1	0.0838279	0.3136	positive regulation of steroid hormone secretion
723	GO:0016311	240	5	0.0843017	0.314535	dephosphorylation
724	GO:0010332	50	2	0.0844273	0.314535	response to gamma radiation
725	GO:2000756	50	2	0.0844273	0.314535	regulation of peptidyl-lysine acetylation
726	GO:0007565	171	4	0.0848209	0.315566	female pregnancy
727	GO:2000026	1400	19	0.0854156	0.317342	regulation of multicellular organismal development
728	GO:0001706	51	2	0.0873334	0.320881	endoderm formation
729	GO:0006826	51	2	0.0873334	0.320881	iron ion transport
730	GO:0008593	51	2	0.0873334	0.320881	regulation of Notch signaling pathway
731	GO:0032508	51	2	0.0873334	0.320881	DNA duplex unwinding
732	GO:0043488	51	2	0.0873334	0.320881	regulation of mRNA stability
733	GO:0060324	51	2	0.0873334	0.320881	face development
734	GO:1902749	51	2	0.0873334	0.320881	regulation of cell cycle G2/M phase transition
735	GO:0051962	392	7	0.0873477	0.320881	positive regulation of nervous system development
736	GO:0090101	108	3	0.0874375	0.320881	negative regulation of transmembrane receptor protein serine/threonine kinase signaling pathway
737	GO:0050878	632	10	0.0878979	0.322133	regulation of body fluid levels
738	GO:0044702	970	14	0.0889042	0.325103	single organism reproductive process
739	GO:0048839	174	4	0.0890449	0.325103	inner ear development
740	GO:0045766	109	3	0.089302	0.325103	positive regulation of angiogenesis
741	GO:0072006	109	3	0.089302	0.325103	nephron development
742	GO:0023056	1320	18	0.0894149	0.325103	positive regulation of signaling
743	GO:0051240	1232	17	0.0895079	0.325103	positive regulation of multicellular organismal process
744	GO:0043269	553	9	0.0896459	0.325103	regulation of ion transport
745	GO:0060395	52	2	0.0902691	0.325103	SMAD protein signal transduction
746	GO:0060688	52	2	0.0902691	0.325103	regulation of morphogenesis of a branching structure
747	GO:0030817	110	3	0.0911832	0.325103	regulation of cAMP biosynthetic process
748	GO:0045931	110	3	0.0911832	0.325103	positive regulation of mitotic cell cycle
749	GO:1990267	110	3	0.0911832	0.325103	response to transition metal nanoparticle
750	GO:0001539	10	1	0.0926993	0.325103	cilium or flagellum-dependent cell motility
751	GO:0007099	10	1	0.0926993	0.325103	centriole replication
752	GO:0010454	10	1	0.0926993	0.325103	negative regulation of cell fate commitment
753	GO:0010755	10	1	0.0926993	0.325103	regulation of plasminogen activation
754	GO:0014067	10	1	0.0926993	0.325103	negative regulation of phosphatidylinositol 3-kinase signaling
755	GO:0034501	10	1	0.0926993	0.325103	protein localization to kinetochore
756	GO:0035646	10	1	0.0926993	0.325103	endosome to melanosome transport
757	GO:0042178	10	1	0.0926993	0.325103	xenobiotic catabolic process
758	GO:0042635	10	1	0.0926993	0.325103	positive regulation of hair cycle
759	GO:0043485	10	1	0.0926993	0.325103	endosome to pigment granule transport
760	GO:0048757	10	1	0.0926993	0.325103	pigment granule maturation
761	GO:0051127	10	1	0.0926993	0.325103	positive regulation of actin nucleation
762	GO:0060363	10	1	0.0926993	0.325103	cranial suture morphogenesis
763	GO:0060457	10	1	0.0926993	0.325103	negative regulation of digestive system process
764	GO:0060964	10	1	0.0926993	0.325103	regulation of gene silencing by miRNA
765	GO:0061140	10	1	0.0926993	0.325103	lung secretory cell differentiation
766	GO:1902337	10	1	0.0926993	0.325103	regulation of apoptotic process involved in morphogenesis
767	GO:2000679	10	1	0.0926993	0.325103	positive regulation of transcription regulatory region DNA binding
768	GO:2000778	10	1	0.0926993	0.325103	positive regulation of interleukin-6 secretion
769	GO:2000849	10	1	0.0926993	0.325103	regulation of glucocorticoid secretion
770	GO:2001054	10	1	0.0926993	0.325103	negative regulation of mesenchymal cell apoptotic process
771	GO:0007389	398	7	0.0928005	0.325103	pattern specification process
772	GO:0008037	111	3	0.0930809	0.325354	cell recognition
773	GO:0043487	53	2	0.0932336	0.325354	regulation of RNA stability
774	GO:1901992	53	2	0.0932336	0.325354	positive regulation of mitotic cell cycle phase transition
775	GO:0042060	640	10	0.093558	0.326065	wound healing
776	GO:0072001	248	5	0.0937053	0.326157	renal system development
777	GO:0051241	895	13	0.0952075	0.330959	negative regulation of multicellular organismal process
778	GO:0060135	54	2	0.0962261	0.33407	maternal process involved in female pregnancy
779	GO:0044089	325	6	0.0966604	0.335147	positive regulation of cellular component biogenesis
780	GO:0042471	113	3	0.096925	0.335332	ear morphogenesis
781	GO:0055085	984	14	0.096962	0.335332	transmembrane transport
782	GO:0033993	729	11	0.0976042	0.336746	response to lipid
783	GO:0001933	326	6	0.0977259	0.336746	negative regulation of protein phosphorylation
784	GO:0008544	252	5	0.0986011	0.336746	epidermis development
785	GO:0040012	647	10	0.0986858	0.336746	regulation of locomotion
786	GO:0071456	114	3	0.098871	0.336746	cellular response to hypoxia
787	GO:0003006	565	9	0.0989877	0.336746	developmental process involved in reproduction
788	GO:0030166	55	2	0.0992458	0.336746	proteoglycan biosynthetic process
789	GO:0098655	567	9	0.100598	0.336746	cation transmembrane transport
790	GO:0009411	115	3	0.100833	0.336746	response to UV
791	GO:0009583	115	3	0.100833	0.336746	detection of light stimulus
792	GO:0045595	1343	18	0.100926	0.336746	regulation of cell differentiation
793	GO:0065003	1078	15	0.101046	0.336746	macromolecular complex assembly
794	GO:0010225	11	1	0.101485	0.336746	response to UV-C
795	GO:0015838	11	1	0.101485	0.336746	amino-acid betaine transport
796	GO:0015879	11	1	0.101485	0.336746	carnitine transport
797	GO:0030002	11	1	0.101485	0.336746	cellular anion homeostasis
798	GO:0030320	11	1	0.101485	0.336746	cellular monovalent inorganic anion homeostasis
799	GO:0031573	11	1	0.101485	0.336746	intra-S DNA damage checkpoint
800	GO:0035313	11	1	0.101485	0.336746	wound healing, spreading of epidermal cells
801	GO:0042359	11	1	0.101485	0.336746	vitamin D metabolic process
802	GO:0045741	11	1	0.101485	0.336746	positive regulation of epidermal growth factor-activated receptor activity
803	GO:0060046	11	1	0.101485	0.336746	regulation of acrosome reaction
804	GO:0060263	11	1	0.101485	0.336746	regulation of respiratory burst
805	GO:0060973	11	1	0.101485	0.336746	cell migration involved in heart development
806	GO:0061003	11	1	0.101485	0.336746	positive regulation of dendritic spine morphogenesis
807	GO:0061029	11	1	0.101485	0.336746	eyelid development in camera-type eye
808	GO:0071397	11	1	0.101485	0.336746	cellular response to cholesterol
809	GO:0090030	11	1	0.101485	0.336746	regulation of steroid hormone biosynthetic process
810	GO:1900102	11	1	0.101485	0.336746	negative regulation of endoplasmic reticulum unfolded protein response
811	GO:1901642	11	1	0.101485	0.336746	nucleoside transmembrane transport
812	GO:1901722	11	1	0.101485	0.336746	regulation of cell proliferation involved in kidney development
813	GO:1902603	11	1	0.101485	0.336746	carnitine transmembrane transport
814	GO:2000773	11	1	0.101485	0.336746	negative regulation of cellular senescence
815	GO:0032392	56	2	0.102292	0.338215	DNA geometric change
816	GO:1901989	56	2	0.102292	0.338215	positive regulation of cell cycle phase transition
817	GO:0045860	408	7	0.102303	0.338215	positive regulation of protein kinase activity
818	GO:0036294	116	3	0.10281	0.339475	cellular response to decreased oxygen levels
819	GO:0022414	1083	15	0.103978	0.342911	reproductive process
820	GO:1904018	117	3	0.104803	0.345211	positive regulation of vasculature development
821	GO:0061045	57	2	0.105363	0.34638	negative regulation of wound healing
822	GO:0014070	740	11	0.105414	0.34638	response to organic cyclic compound
823	GO:0001934	743	11	0.107607	0.346869	positive regulation of protein phosphorylation
824	GO:0042308	58	2	0.10846	0.346869	negative regulation of protein import into nucleus
825	GO:0045682	58	2	0.10846	0.346869	regulation of epidermis development
826	GO:1900543	58	2	0.10846	0.346869	negative regulation of purine nucleotide metabolic process
827	GO:1901983	58	2	0.10846	0.346869	regulation of protein acetylation
828	GO:1904590	58	2	0.10846	0.346869	negative regulation of protein import
829	GO:0001711	12	1	0.110186	0.346869	endodermal cell fate commitment
830	GO:0003323	12	1	0.110186	0.346869	type B pancreatic cell development
831	GO:0007638	12	1	0.110186	0.346869	mechanosensory behavior
832	GO:0009404	12	1	0.110186	0.346869	toxin metabolic process
833	GO:0009437	12	1	0.110186	0.346869	carnitine metabolic process
834	GO:0010455	12	1	0.110186	0.346869	positive regulation of cell fate commitment
835	GO:0010463	12	1	0.110186	0.346869	mesenchymal cell proliferation
836	GO:0015858	12	1	0.110186	0.346869	nucleoside transport
837	GO:0016446	12	1	0.110186	0.346869	somatic hypermutation of immunoglobulin genes
838	GO:0017121	12	1	0.110186	0.346869	phospholipid scrambling
839	GO:0021819	12	1	0.110186	0.346869	layer formation in cerebral cortex
840	GO:0030011	12	1	0.110186	0.346869	maintenance of cell polarity
841	GO:0031116	12	1	0.110186	0.346869	positive regulation of microtubule polymerization
842	GO:0032691	12	1	0.110186	0.346869	negative regulation of interleukin-1 beta production
843	GO:0033145	12	1	0.110186	0.346869	positive regulation of intracellular steroid hormone receptor signaling pathway
844	GO:0033627	12	1	0.110186	0.346869	cell adhesion mediated by integrin
845	GO:0035358	12	1	0.110186	0.346869	regulation of peroxisome proliferator activated receptor signaling pathway
846	GO:0035886	12	1	0.110186	0.346869	vascular smooth muscle cell differentiation
847	GO:0043217	12	1	0.110186	0.346869	myelin maintenance
848	GO:0043476	12	1	0.110186	0.346869	pigment accumulation
849	GO:0043482	12	1	0.110186	0.346869	cellular pigment accumulation
850	GO:0043650	12	1	0.110186	0.346869	dicarboxylic acid biosynthetic process
851	GO:0045078	12	1	0.110186	0.346869	positive regulation of interferon-gamma biosynthetic process
852	GO:0046415	12	1	0.110186	0.346869	urate metabolic process
853	GO:0050855	12	1	0.110186	0.346869	regulation of B cell receptor signaling pathway
854	GO:0055062	12	1	0.110186	0.346869	phosphate ion homeostasis
855	GO:0060900	12	1	0.110186	0.346869	embryonic camera-type eye formation
856	GO:0072506	12	1	0.110186	0.346869	trivalent inorganic anion homeostasis
857	GO:0090179	12	1	0.110186	0.346869	planar cell polarity pathway involved in neural tube closure
858	GO:2000846	12	1	0.110186	0.346869	regulation of corticosteroid hormone secretion
859	GO:1903825	120	3	0.110872	0.348621	organic acid transmembrane transport
860	GO:0051247	1274	17	0.112031	0.351855	positive regulation of protein metabolic process
861	GO:0035270	121	3	0.112925	0.35425	endocrine system development
862	GO:0031344	419	7	0.113347	0.355163	regulation of cell projection organization
863	GO:0001707	60	2	0.114724	0.358933	mesoderm formation
864	GO:0008406	191	4	0.114816	0.358933	gonad development
865	GO:0045944	926	13	0.115379	0.360145	positive regulation of transcription from RNA polymerase II promoter
866	GO:0051270	669	10	0.11586	0.360145	regulation of cellular component movement
867	GO:1900542	192	4	0.116425	0.360145	regulation of purine nucleotide metabolic process
868	GO:0009127	61	2	0.117891	0.360145	purine nucleoside monophosphate biosynthetic process
869	GO:0009168	61	2	0.117891	0.360145	purine ribonucleoside monophosphate biosynthetic process
870	GO:0045980	61	2	0.117891	0.360145	negative regulation of nucleotide metabolic process
871	GO:0002566	13	1	0.118804	0.360145	somatic diversification of immune receptors via somatic mutation
872	GO:0003188	13	1	0.118804	0.360145	heart valve formation
873	GO:0010155	13	1	0.118804	0.360145	regulation of proton transport
874	GO:0010839	13	1	0.118804	0.360145	negative regulation of keratinocyte proliferation
875	GO:0033604	13	1	0.118804	0.360145	negative regulation of catecholamine secretion
876	GO:0043518	13	1	0.118804	0.360145	negative regulation of DNA damage response, signal transduction by p53 class mediator
877	GO:0045618	13	1	0.118804	0.360145	positive regulation of keratinocyte differentiation
878	GO:0046033	13	1	0.118804	0.360145	AMP metabolic process
879	GO:0046321	13	1	0.118804	0.360145	positive regulation of fatty acid oxidation
880	GO:0048841	13	1	0.118804	0.360145	regulation of axon extension involved in axon guidance
881	GO:0051797	13	1	0.118804	0.360145	regulation of hair follicle development
882	GO:0051917	13	1	0.118804	0.360145	regulation of fibrinolysis
883	GO:0060147	13	1	0.118804	0.360145	regulation of posttranscriptional gene silencing
884	GO:0060272	13	1	0.118804	0.360145	embryonic skeletal joint morphogenesis
885	GO:0060413	13	1	0.118804	0.360145	atrial septum morphogenesis
886	GO:0060966	13	1	0.118804	0.360145	regulation of gene silencing by RNA
887	GO:0071675	13	1	0.118804	0.360145	regulation of mononuclear cell migration
888	GO:0072505	13	1	0.118804	0.360145	divalent inorganic anion homeostasis
889	GO:0090178	13	1	0.118804	0.360145	regulation of establishment of planar polarity involved in neural tube closure
[truncated: 1,812 more rows]

## Sheet: In BRCA and GSE not ARCHS4
	term_id	proteins	hits	pvalue	pvalue_fdr	term_description
[truncated: 9,247 more rows]

[truncated: 5 more sheets: Unique ARCHS4, Unique GSE, Unique BRCA, Unique BRCA Human Gene Atlas , Unique BRCA Bioplanet]
