# Supplementary material for: Similarities and Differences in Gene Expression Networks Between the Breast Cancer Cell Line Michigan Cancer Foundation-7 and Invasive Human Breast Cancer Tissues
Source: Front Artif Intell. 2021 May 13;4:674370. doi: 10.3389/frai.2021.674370 (PMC8155268; doi:10.3389/frai.2021.674370)
Supplement: Supplementary file 1 [file DataSheet1.zip › Supplemental Figures and Tables/Supplemental Table 4a. ARCHS4 module annotations.xlsx]

## Sheet: Sheet1
Module	Term_id	Hits	Proteins	P-value	FDR	Description
Blue	GO:0048468	1470	110	7.47161e-15	3.97266e-11	cell development
	GO:0022008	1283	96	5.0738e-13	1.34887e-09	neurogenesis
	GO:0048699	1218	88	3.4535e-11	6.12074e-08	generation of neurons
	GO:0032989	945	71	6.18605e-10	7.17033e-07	cellular component morphogenesis
	GO:0000902	869	67	6.74283e-10	7.17033e-07	cell morphogenesis
	GO:0048646	914	68	2.19598e-09	1.88335e-06	anatomical structure formation involved in morphogenesis
	GO:0000904	615	52	2.8301e-09	1.88335e-06	cell morphogenesis involved in differentiation
	GO:0030198	341	36	2.94698e-09	1.88335e-06	extracellular matrix organization
	GO:0043062	342	36	3.18791e-09	1.88335e-06	extracellular structure organization
	GO:0030030	910	67	4.42247e-09	2.21821e-06	cell projection organization
Brown	GO:0098655	567	35	1.1525e-09	4.11213e-06	cation transmembrane transport
	GO:0071804	131	16	4.21998e-09	5.01896e-06	cellular potassium ion transport
	GO:0071805	131	16	4.21998e-09	5.01896e-06	potassium ion transmembrane transport
	GO:0007267	855	43	7.14559e-09	6.37387e-06	cell-cell signaling
	GO:0098662	459	29	1.95266e-08	1.12211e-05	inorganic cation transmembrane transport
	GO:0098660	545	32	2.01453e-08	1.12211e-05	inorganic ion transmembrane transport
	GO:0034220	760	39	2.20145e-08	1.12211e-05	ion transmembrane transport
	GO:0015672	412	27	2.87909e-08	1.28407e-05	monovalent inorganic cation transport
	GO:0006813	142	15	9.27418e-08	3.6767e-05	potassium ion transport
	GO:0007268	530	30	1.26185e-07	4.10128e-05	synaptic transmission
Green	GO:0007156	140	14	1.98204e-11	5.8034e-08	homophilic cell adhesion via plasma membrane adhesion molecules
	GO:0098742	173	14	3.41948e-10	5.00611e-07	cell-cell adhesion via plasma-membrane adhesion molecules
	GO:0022008	1283	35	1.10407e-09	1.07757e-06	neurogenesis
	GO:0030182	901	28	4.05642e-09	2.49942e-06	neuron differentiation
	GO:0048699	1218	33	4.26814e-09	2.49942e-06	generation of neurons
	GO:0000904	615	22	1.89337e-08	9.23967e-06	cell morphogenesis involved in differentiation
	GO:0098609	530	20	3.68195e-08	1.54011e-05	cell-cell adhesion
	GO:0048667	498	19	6.95826e-08	2.54672e-05	cell morphogenesis involved in neuron differentiation
	GO:0007409	459	18	1.04429e-07	3.19769e-05	axonogenesis
	GO:0048468	1470	34	1.17002e-07	3.19769e-05	cell development
Grey	GO:0007155	891	292	1.77e-38	1.64e-34	cell adhesion
	GO:0022610	895	292	4.54e-38	2.1e-34	biological adhesion
	GO:0006811	1047	323	1.11e-36	3.43e-33	ion transport
	GO:0007267	855	278	6.06e-36	1.4e-32	cell-cell signaling
	GO:0040011	1091	325	1.22e-33	2.25e-30	locomotion
	GO:0006928	1211	350	2.47e-33	3.8e-30	movement of cell or subcellular component
	GO:2000026	1400	386	5e-32	6.6e-29	regulation of multicellular organismal development
	GO:0007268	530	192	9.83e-32	1.14e-28	synaptic transmission
	GO:0034220	760	242	8.9e-30	9.13e-27	ion transmembrane transport
	GO:0006812	715	230	4.91e-29	4.54e-26	cation transport
Red	GO:0006952	1286	83	4.15029e-52	1.15503e-48	defense response
	GO:0006955	1203	78	1.19307e-48	1.66016e-45	immune response
	GO:0045087	864	67	5.33578e-46	4.94982e-43	innate immune response
	GO:0019221	361	46	1.18919e-40	8.27382e-38	cytokine-mediated signaling pathway
	GO:0071345	493	44	4.54836e-32	2.53162e-29	cellular response to cytokine stimulus
	GO:0060337	66	23	2.07624e-31	8.25454e-29	type I interferon signaling pathway
	GO:0071357	66	23	2.07624e-31	8.25454e-29	cellular response to type I interferon
	GO:0034340	67	23	3.13868e-31	1.09187e-28	response to type I interferon
	GO:0051607	151	29	5.65641e-31	1.74909e-28	defense response to virus
	GO:0002252	405	40	7.92931e-31	2.20673e-28	immune effector process
Turquoise	GO:0000278	769	113	1.14e-33	7.28e-30	mitotic cell cycle
	GO:0007049	1221	138	7.28e-29	2.29e-25	cell cycle
	GO:1903047	689	99	1.07e-28	2.29e-25	mitotic cell cycle process
	GO:0022402	959	118	6.84e-28	1.09e-24	cell cycle process
	GO:0051301	449	74	2.74e-25	3.5e-22	cell division
	GO:0007067	327	60	3.9e-23	4.16e-20	mitotic nuclear division
	GO:0000280	407	66	2.99e-22	2.73e-19	nuclear division
	GO:0048285	433	67	2.04e-21	1.63e-18	organelle fission
	GO:0007059	182	42	1.95e-20	1.38e-17	chromosome segregation
	GO:0009888	1416	133	2.59e-20	1.66e-17	tissue development
Yellow	GO:0097435	15	2	9.46232e-05	0.08289	fibril organization
	GO:0060314	26	2	0.000290998	0.0987272	regulation of ryanodine-sensitive calcium-release channel activity
	GO:0045429	35	2	0.000529947	0.0987272	positive regulation of nitric oxide biosynthetic process
	GO:1904407	35	2	0.000529947	0.0987272	positive regulation of nitric oxide metabolic process
	GO:1903428	41	2	0.000727784	0.0987272	positive regulation of reactive oxygen species biosynthetic process
	GO:0031658	1	1	0.00097766	0.0987272	negative regulation of cyclin-dependent protein serine/threonine kinase activity involved in G1/S transition of mitotic cell cycle
	GO:2000808	1	1	0.00097766	0.0987272	negative regulation of synaptic vesicle clustering
	GO:0045428	48	2	0.000997049	0.0987272	regulation of nitric oxide biosynthetic process
	GO:0045087	864	5	0.00121223	0.0987272	innate immune response
	GO:0038093	220	3	0.00122186	0.0987272	Fc receptor signaling pathway
