# Supplementary material for: Similarities and Differences in Gene Expression Networks Between the Breast Cancer Cell Line Michigan Cancer Foundation-7 and Invasive Human Breast Cancer Tissues
Source: Front Artif Intell. 2021 May 13;4:674370. doi: 10.3389/frai.2021.674370 (PMC8155268; doi:10.3389/frai.2021.674370)
Supplement: Supplementary file 1 [file DataSheet1.zip › Supplemental Figures and Tables/Supplemental Table 4b. BRCA module annotations.xlsx]

## Sheet: Sheet1
Module	Term_id	Hits	Proteins	P-value	FDR	Description
Black	GO:0030198	341	58	5.8914e-51	1.11144e-47	extracellular matrix organization
	GO:0043062	342	58	7.03223e-51	1.11144e-47	extracellular structure organization
	GO:0032963	79	26	3.83985e-31	4.04592e-28	collagen metabolic process
	GO:0044259	84	26	2.46018e-30	1.94416e-27	multicellular organismal macromolecule metabolic process
	GO:0022617	112	28	1.14064e-29	7.21113e-27	extracellular matrix disassembly
	GO:0044236	89	26	1.38153e-29	7.27836e-27	multicellular organismal metabolic process
	GO:0030574	70	23	1.22061e-27	5.51192e-25	collagen catabolic process
	GO:0022610	895	58	2.1874e-27	8.64297e-25	biological adhesion
	GO:0007155	891	57	1.29631e-26	4.55294e-24	cell adhesion
	GO:0044243	77	23	1.54377e-26	4.87986e-24	multicellular organismal catabolic process
Blue	GO:0001944	449	103	1.79906e-39	1.24891e-35	vasculature development
	GO:0001568	428	98	1.69853e-37	5.8956e-34	blood vessel development
	GO:0072358	737	127	7.69588e-35	1.33562e-31	cardiovascular system development
	GO:0072359	737	127	7.69588e-35	1.33562e-31	circulatory system development
	GO:0048514	361	79	6.29238e-29	8.73634e-26	blood vessel morphogenesis
	GO:0051270	669	110	2.28973e-28	2.64922e-25	regulation of cellular component movement
	GO:0030334	564	99	7.32455e-28	7.26386e-25	regulation of cell migration
	GO:0001525	287	68	3.44506e-27	2.98945e-24	angiogenesis
	GO:2000145	599	101	5.6917e-27	4.3902e-24	regulation of cell motility
	GO:0007167	855	123	3.75532e-26	2.60694e-23	enzyme linked receptor protein signaling pathway
Brown	GO:0000278	769	173	3.93114e-76	2.18807e-72	mitotic cell cycle
	GO:0007049	1221	211	1.56352e-71	4.35129e-68	cell cycle
	GO:1903047	689	156	9.81653e-69	1.82129e-65	mitotic cell cycle process
	GO:0022402	959	180	4.31056e-66	5.99815e-63	cell cycle process
	GO:0051301	449	100	5.63042e-43	6.26778e-40	cell division
	GO:0007067	327	81	1.78053e-38	1.65173e-35	mitotic nuclear division
	GO:0006259	648	114	2.24831e-38	1.78773e-35	DNA metabolic process
	GO:0051276	811	127	2.52217e-37	1.7548e-34	chromosome organization
	GO:0033554	1487	178	1.92341e-36	1.18952e-33	cellular response to stress
	GO:0051726	877	130	1.15259e-35	6.41531e-33	regulation of cell cycle
Green	GO:0032446	617	31	3.943e-06	0.0074949	protein modification by small protein conjugation
	GO:0065003	1078	45	4.01333e-06	0.0074949	macromolecular complex assembly
	GO:1902532	371	22	8.27397e-06	0.0103011	negative regulation of intracellular signal transduction
	GO:0006892	109	10	7.71721e-05	0.0451052	post-Golgi vesicle-mediated transport
	GO:0016925	89	9	8.24582e-05	0.0451052	protein sumoylation
	GO:0070647	725	31	8.76702e-05	0.0451052	protein modification by small protein conjugation or removal
	GO:0043087	501	24	0.000102925	0.0451052	regulation of GTPase activity
	GO:0018205	263	16	0.000104245	0.0451052	peptidyl-lysine modification
	GO:0046907	1197	44	0.000108687	0.0451052	intracellular transport
	GO:0097190	325	18	0.000129846	0.0468391	apoptotic signaling pathway
Grey	GO:0045184	1201	289	5.32806e-26	4.63861e-22	establishment of protein localization
	GO:0044711	1206	286	1.13588e-24	4.94447e-21	single-organism biosynthetic process
	GO:0015031	1125	267	4.26152e-23	1.23669e-19	protein transport
	GO:0006629	981	236	2.83836e-21	6.17769e-18	lipid metabolic process
	GO:0046907	1197	273	5.92107e-21	1.03098e-17	intracellular transport
	GO:1901564	1465	312	4.62983e-19	6.71788e-16	organonitrogen compound metabolic process
	GO:0016192	1050	241	6.37526e-19	7.929e-16	vesicle-mediated transport
	GO:1902582	1046	240	7.94048e-19	8.64123e-16	single-organism intracellular transport
	GO:0070727	1047	240	9.00459e-19	8.71044e-16	cellular macromolecule localization
	GO:0033554	1487	313	2.44218e-18	2.12616e-15	cellular response to stress
Magenta	GO:0006413	221	8	1.29641e-05	0.00990025	translational initiation
	GO:0031648	33	4	1.97254e-05	0.00990025	protein destabilization
	GO:0007049	1221	18	2.34478e-05	0.00990025	cell cycle
	GO:0006368	72	5	2.72388e-05	0.00990025	transcription elongation from RNA polymerase II promoter
	GO:0006281	403	10	2.81577e-05	0.00990025	DNA repair
	GO:0007030	77	5	3.77295e-05	0.0110548	Golgi organization
	GO:0006302	131	6	4.47737e-05	0.0112446	double-strand break repair
	GO:0000278	769	13	9.43018e-05	0.0177107	mitotic cell cycle
	GO:0034660	380	9	0.000102905	0.0177107	ncRNA metabolic process
	GO:0015031	1125	16	0.00010767	0.0177107	protein transport
Pink	GO:0006614	107	69	1.14775e-135	1.74229e-132	SRP-dependent cotranslational protein targeting to membrane
	GO:0006613	110	69	2.30586e-134	1.16677e-131	cotranslational protein targeting to membrane
	GO:0045047	110	69	2.30586e-134	1.16677e-131	protein targeting to ER
	GO:0072599	114	69	1.02214e-132	3.87901e-130	establishment of protein localization to endoplasmic reticulum
	GO:0019083	112	68	9.30661e-131	2.82549e-128	viral transcription
	GO:0000184	116	68	3.389e-129	8.57416e-127	nuclear-transcribed mRNA catabolic process, nonsense-mediated decay
	GO:0019080	121	68	2.31712e-127	5.02484e-125	viral gene expression
	GO:0070972	133	69	5.36569e-126	1.01814e-123	protein localization to endoplasmic reticulum
	GO:0044033	127	68	2.61693e-125	4.41388e-123	multi-organism metabolic process
	GO:0006414	186	72	5.71694e-120	8.67831e-118	translational elongation
Red	GO:0006952	1286	142	1.53188e-71	4.33267e-68	defense response
	GO:0006955	1203	138	1.99112e-71	4.33267e-68	immune response
	GO:0045087	864	105	2.17536e-55	3.15573e-52	innate immune response
	GO:0002682	1239	120	5.33366e-53	5.80302e-50	regulation of immune system process
	GO:0050776	745	93	1.03176e-49	8.98046e-47	regulation of immune response
	GO:0002684	759	91	4.38343e-47	3.17944e-44	positive regulation of immune system process
	GO:0002252	405	70	1.12004e-46	6.96343e-44	immune effector process
	GO:0034097	588	79	2.44752e-44	1.33145e-41	response to cytokine
	GO:0043207	627	78	2.77554e-41	1.20791e-38	response to external biotic stimulus
	GO:0051707	627	78	2.77554e-41	1.20791e-38	response to other organism
Turquoise	GO:0046907	1197	261	5.21e-35	3.74e-31	intracellular transport
	GO:0033554	1487	299	2.29e-33	8.23e-30	cellular response to stress
	GO:0006396	665	173	8.64e-33	2.07e-29	RNA processing
	GO:1902582	1046	229	6.31e-31	1.13e-27	single-organism intracellular transport
	GO:0016032	667	162	4.25e-27	6.1e-24	viral process
	GO:0044764	671	162	8.62e-27	1.03e-23	multi-organism cellular process
	GO:0051603	457	126	1.41e-26	1.45e-23	proteolysis involved in cellular protein catabolic process
	GO:0044403	738	170	1.32e-25	1.05e-22	symbiosis, encompassing mutualism through parasitism
	GO:0044419	738	170	1.32e-25	1.05e-22	interspecies interaction between organisms
	GO:0044257	474	127	1.59e-25	1.14e-22	cellular protein catabolic process
Yellow	GO:0046907	1197	93	1.54526e-15	4.62548e-12	intracellular transport
	GO:0070647	725	68	1.95209e-15	4.62548e-12	protein modification by small protein conjugation or removal
	GO:1902582	1046	84	6.77598e-15	1.07038e-11	single-organism intracellular transport
	GO:0016197	211	32	2.68194e-13	3.17743e-10	endosomal transport
	GO:0045184	1201	86	1.90368e-12	1.80431e-09	establishment of protein localization
	GO:0015031	1125	82	2.66983e-12	2.10872e-09	protein transport
	GO:0032446	617	55	8.38627e-12	5.67751e-09	protein modification by small protein conjugation
	GO:0016568	501	48	1.54945e-11	8.67287e-09	chromatin modification
	GO:0016482	665	57	1.6471e-11	8.67287e-09	cytoplasmic transport
	GO:0018205	263	33	2.37172e-11	1.12396e-08	peptidyl-lysine modification
