# Supplementary material for: Similarities and Differences in Gene Expression Networks Between the Breast Cancer Cell Line Michigan Cancer Foundation-7 and Invasive Human Breast Cancer Tissues
Source: Front Artif Intell. 2021 May 13;4:674370. doi: 10.3389/frai.2021.674370 (PMC8155268; doi:10.3389/frai.2021.674370)
Supplement: Supplementary file 1 [file DataSheet1.zip › Supplemental Figures and Tables/Supplemental Table 4c. GSE50705 module annotations.xlsx]

## Sheet: Sheet1
Module	Term_id	Hits	Proteins	P-value	FDR	Description
Black	GO.0044237	184	8797	1.83e-09	6.89e-06	cellular metabolic process
	GO.0006807	175	8349	8.5e-09	1.6e-05	nitrogen compound metabolic process
	GO.0008152	189	9569	1.38e-07	0.00017	metabolic process
	GO.0071704	178	9135	2.05e-06	0.0019	organic substance metabolic process
	GO.0044238	173	8808	2.14e-06	0.0019	primary metabolic process
	GO.0043170	152	7453	2.27e-06	0.0019	macromolecule metabolic process
	GO.0034641	113	5126	4.25e-06	0.0021	cellular nitrogen compound metabolic process
	GO.0010467	89	3733	3.87e-06	0.0021	gene expression
	GO.1901576	104	4656	7.54e-06	0.003	organic substance biosynthetic process
	GO.0022613	20	409	7.18e-06	0.003	ribonucleoprotein complex biogenesis
Blue	GO.0007049	297	1263	3.37e-67	2.33e-63	cell cycle
	GO.0000278	203	628	2.08e-63	7.21e-60	mitotic cell cycle
	GO.1903047	190	564	1.58e-61	3.64e-58	mitotic cell cycle process
	GO.0022402	237	890	4.17e-61	7.23e-58	cell cycle process
	GO.0051276	220	999	8.61e-45	1.19e-41	chromosome organization
	GO.0006996	434	3131	7.42e-42	8.56e-39	organelle organization
	GO.0006139	556	4551	5.6e-41	5.54e-38	nucleobase-containing compound metabolic process
	GO.0034641	603	5126	8.92e-41	7.72e-38	cellular nitrogen compound metabolic process
	GO.0046483	565	4716	1.8e-39	1.39e-36	heterocycle metabolic process
	GO.0071840	615	5342	4.45e-39	2.85e-36	cellular component organization or biogenesis
Brown	GO.0044237	672	8797	1.86e-30	1.19e-26	cellular metabolic process
	GO.0006807	639	8349	5.89e-28	1.89e-24	nitrogen compound metabolic process
	GO.0071704	681	9135	9.69e-28	2.07e-24	organic substance metabolic process
	GO.0008152	704	9569	1.04e-27	2.07e-24	metabolic process
	GO.0044238	659	8808	1.66e-26	2.12e-23	primary metabolic process
	GO.0034641	443	5126	6.53e-26	6.98e-23	cellular nitrogen compound metabolic process
	GO.0010467	334	3733	2.24e-20	2.05e-17	gene expression
	GO.0046483	393	4716	2.13e-19	1.7e-16	heterocycle metabolic process
	GO.0006725	393	4754	8.19e-19	5.83e-16	cellular aromatic compound metabolic process
	GO.0006139	377	4551	5.32e-18	3.41e-15	nucleobase-containing compound metabolic process
Cyan	GO.0006397	17	456	4.52e-08	0.00012	mRNA processing
	GO.0044237	93	8797	2.77e-07	0.00028	cellular metabolic process
	GO.0008380	15	391	2.08e-07	0.00028	RNA splicing
	GO.0000398	13	284	2.07e-07	0.00028	mRNA splicing, via spliceosome
	GO.0071704	93	9135	2.13e-06	0.00082	organic substance metabolic process
	GO.0008152	96	9569	2.14e-06	0.00082	metabolic process
	GO.0006396	20	825	2.26e-06	0.00082	RNA processing
	GO.0044238	90	8808	3.76e-06	0.001	primary metabolic process
	GO.0034641	61	5126	7.14e-06	0.0016	cellular nitrogen compound metabolic process
	GO.0006807	86	8349	6.58e-06	0.0016	nitrogen compound metabolic process
Green	GO.0044237	448	8797	7.11e-20	4.02e-16	cellular metabolic process
	GO.0044238	444	8808	1.33e-18	2.79e-15	primary metabolic process
	GO.0008152	472	9569	9.89e-19	2.79e-15	metabolic process
	GO.0006807	425	8349	4.93e-18	6.95e-15	nitrogen compound metabolic process
	GO.0071704	452	9135	1.68e-17	1.9e-14	organic substance metabolic process
	GO.0043170	385	7453	2.14e-16	2.01e-13	macromolecule metabolic process
	GO.0010467	228	3733	2.59e-15	2.09e-12	gene expression
	GO.0034641	286	5126	7.72e-15	5.45e-12	cellular nitrogen compound metabolic process
	GO.0006139	258	4551	7.64e-14	4.79e-11	nucleobase-containing compound metabolic process
	GO.0044257	61	562	7.7e-13	4.35e-10	cellular protein catabolic process
Greenyellow	GO.0006614	29	92	4.64e-33	1.02e-29	SRP-dependent cotranslational protein targeting to membrane
	GO.0000184	31	118	3.17e-33	1.02e-29	nuclear-transcribed mRNA catabolic process, nonsense-mediated decay
	GO.0006413	32	142	1.89e-32	1.82e-29	translational initiation
	GO.0000956	33	191	3.9e-30	1.8e-27	nuclear-transcribed mRNA catabolic process
	GO.0006412	40	362	1.12e-29	4.02e-27	translation
	GO.0090150	31	217	4.39e-26	1.01e-23	establishment of protein localization to membrane
	GO.0006605	34	318	8.31e-25	1.58e-22	protein targeting
	GO.0016071	44	667	4.48e-24	8.03e-22	mRNA metabolic process
	GO.0034655	35	394	4.63e-23	7.85e-21	nucleobase-containing compound catabolic process
	GO.0072594	34	396	5.67e-22	9.13e-20	establishment of protein localization to organelle
Grey	GO.0071704	208	9135	1.14e-09	4.25e-06	organic substance metabolic process
	GO.0044238	201	8808	3.24e-09	4.25e-06	primary metabolic process
	GO.0044237	202	8797	1.47e-09	4.25e-06	cellular metabolic process
	GO.0008152	214	9569	2.42e-09	4.25e-06	metabolic process
	GO.0006807	195	8349	1.02e-09	4.25e-06	nitrogen compound metabolic process
	GO.0009987	285	14652	7.83e-08	5.45e-05	cellular process
	GO.0071840	133	5342	1.93e-07	0.00011	cellular component organization or biogenesis
	GO.0016043	128	5163	5.09e-07	0.00027	cellular component organization
	GO.0034641	127	5126	6.08e-07	0.00028	cellular nitrogen compound metabolic process
	GO.0043933	57	1770	1.91e-06	0.0008	protein-containing complex subunit organization
Magenta	GO.0006996	72	3131	1.34e-06	0.005	organelle organization
	GO.0071840	104	5342	6.05e-06	0.0112	cellular component organization or biogenesis
	GO.0016043	100	5163	1.33e-05	0.0164	cellular component organization
Midnightblue	GO.0070076	4	27	1.58e-05	0.0378	histone lysine demethylation
Pink	GO.0008152	180	9569	4.14e-14	1.46e-10	metabolic process
	GO.0006807	164	8349	1.21e-13	2.13e-10	nitrogen compound metabolic process
	GO.0071704	172	9135	6.35e-13	5.46e-10	organic substance metabolic process
	GO.0044238	168	8808	6.27e-13	5.46e-10	primary metabolic process
	GO.0044237	168	8797	5.51e-13	5.46e-10	cellular metabolic process
	GO.0043170	151	7453	4.64e-13	5.46e-10	macromolecule metabolic process
	GO.0044260	135	6413	2.61e-12	1.32e-09	cellular macromolecule metabolic process
	GO.2000112	98	4050	1.6e-11	7.07e-09	regulation of cellular macromolecule biosynthetic process
	GO.0010467	92	3733	3.78e-11	1.48e-08	gene expression
	GO.0060255	125	6072	2.27e-10	7.29e-08	regulation of macromolecule metabolic process
Purple	GO.0008104	65	1966	1.23e-13	4.94e-10	protein localization
	GO.0033036	70	2268	2.64e-13	5.31e-10	macromolecule localization
	GO.0051641	68	2180	4.07e-13	5.46e-10	cellular localization
	GO.0016032	31	571	1.12e-11	1.12e-08	viral process
	GO.0010608	27	441	2.06e-11	1.66e-08	posttranscriptional regulation of gene expression
	GO.0071705	55	1690	2.9e-11	1.95e-08	nitrogen compound transport
	GO.0046907	49	1390	3.12e-11	1.95e-08	intracellular transport
	GO.0042886	50	1440	3.16e-11	1.95e-08	amide transport
	GO.0015031	49	1391	3.19e-11	1.95e-08	protein transport
	GO.0051649	53	1616	5.55e-11	2.23e-08	establishment of localization in cell
Red	GO.0016192	76	1699	7.24e-09	3.14e-05	vesicle-mediated transport
	GO.0071705	72	1690	1.26e-07	0.00027	nitrogen compound transport
	GO.0044267	125	3603	1.49e-07	0.00027	cellular protein metabolic process
	GO.0051234	140	4248	3.84e-07	0.00041	establishment of localization
	GO.0019538	138	4194	5.36e-07	0.00041	protein metabolic process
	GO.0006810	137	4130	3.81e-07	0.00041	transport
	GO.0048193	24	325	7.72e-07	0.00048	Golgi vesicle transport
	GO.1901564	164	5281	9.68e-07	0.00052	organonitrogen compound metabolic process
	GO.0033036	85	2268	1.53e-06	0.00073	macromolecule localization
	GO.0071702	78	2040	2.21e-06	0.00096	organic substance transport
Salmon	GO.0051253	34	1303	8.12e-11	1.07e-07	negative regulation of RNA metabolic process
	GO.0051172	47	2307	3.48e-11	1.07e-07	negative regulation of nitrogen compound metabolic process
	GO.0048523	68	4454	8.37e-11	1.07e-07	negative regulation of cellular process
	GO.0045934	36	1424	4.67e-11	1.07e-07	negative regulation of nucleobase-containing compound metabolic process
	GO.0044260	84	6413	2e-10	1.07e-07	cellular macromolecule metabolic process
	GO.0043170	93	7453	7.67e-11	1.07e-07	macromolecule metabolic process
	GO.0031324	47	2463	3.15e-10	1.07e-07	negative regulation of cellular metabolic process
	GO.0019219	64	4133	2.64e-10	1.07e-07	regulation of nucleobase-containing compound metabolic process
	GO.0010605	49	2558	9.64e-11	1.07e-07	negative regulation of macromolecule metabolic process
	GO.0010558	35	1425	2e-10	1.07e-07	negative regulation of macromolecule biosynthetic process
Tan	GO.0090304	75	3941	5.01e-09	1.49e-05	nucleic acid metabolic process
	GO.0043170	114	7453	1.21e-08	1.49e-05	macromolecule metabolic process
	GO.0016070	68	3430	7.8e-09	1.49e-05	RNA metabolic process
	GO.0008152	135	9569	1.42e-08	1.49e-05	metabolic process
	GO.0008380	19	391	2.88e-08	1.71e-05	RNA splicing
	GO.0044237	126	8797	4.74e-08	2.05e-05	cellular metabolic process
	GO.0010467	70	3733	4.14e-08	2.05e-05	gene expression
	GO.0006807	120	8349	1.54e-07	5.69e-05	nitrogen compound metabolic process
	GO.0044238	124	8808	2.43e-07	8e-05	primary metabolic process
	GO.0006397	19	456	2.85e-07	8.46e-05	mRNA processing
Turquoise	GO.0051179	568	5233	1.13e-15	8.75e-12	localization
	GO.0071840	573	5342	7.12e-15	2.76e-11	cellular component organization or biogenesis
	GO.0016043	554	5163	2.77e-14	7.16e-11	cellular component organization
	GO.0009987	1299	14652	4.08e-14	7.91e-11	cellular process
	GO.0008152	918	9569	5.02e-14	7.91e-11	metabolic process
	GO.0051128	290	2306	8.36e-14	1.08e-10	regulation of cellular component organization
	GO.0071704	879	9135	2.57e-13	2.84e-10	organic substance metabolic process
	GO.0044237	848	8797	1.02e-12	9.88e-10	cellular metabolic process
	GO.0051234	463	4248	1.6e-12	1.38e-09	establishment of localization
	GO.0044238	847	8808	1.96e-12	1.52e-09	primary metabolic process
Yellow	GO.0044237	552	8797	7.35e-18	4.25e-14	cellular metabolic process
	GO.0008152	585	9569	4.7e-17	1.36e-13	metabolic process
	GO.0044267	275	3603	7.55e-16	1.45e-12	cellular protein metabolic process
	GO.0006996	246	3131	2.36e-15	3.4e-12	organelle organization
	GO.0070647	104	945	3.47e-14	4.01e-11	protein modification by small protein conjugation or removal
	GO.1901564	356	5281	2.19e-13	1.89e-10	organonitrogen compound metabolic process
	GO.0071840	359	5342	2.42e-13	1.89e-10	cellular component organization or biogenesis
	GO.0032446	83	690	2.44e-13	1.89e-10	protein modification by small protein conjugation
	GO.0016043	350	5163	1.96e-13	1.89e-10	cellular component organization
	GO.0044238	531	8808	4.52e-13	2.61e-10	primary metabolic process
