# Supplementary material for: Similarities and Differences in Gene Expression Networks Between the Breast Cancer Cell Line Michigan Cancer Foundation-7 and Invasive Human Breast Cancer Tissues
Source: Front Artif Intell. 2021 May 13;4:674370. doi: 10.3389/frai.2021.674370 (PMC8155268; doi:10.3389/frai.2021.674370)
Supplement: Supplementary file 1 [file DataSheet1.zip › Supplemental Figures and Tables/Supplemental Table 5. STRING annotation for first neighbors of CCNT1.xlsx]

## Sheet: Sheet1
Gene Ontology Biological Processes _STRINGdb
GO-term	Description	Hits	Proteins	Strength	False Discovery Rate	Protein names
GO:0006464	cellular protein modification process	20	2999	0.48	0.0016	LNPEP,APC,TAOK1,CCNT1,KMT2C,UBXN7,LMTK2,KMT2D,CLOCK,REST,RC3H2,UBR4,ASXL2,BIRC6,NSD1,SMG1,UHMK1,LATS1,BAZ2A,FAM63B
GO:0019538	protein metabolic process	21	4194	0.36	0.0151	LNPEP,APC,TAOK1,CCNT1,KMT2C,UBXN7,LMTK2,KMT2D,CLOCK,REST,DPP8,RC3H2,UBR4,ASXL2,BIRC6,NSD1,SMG1,UHMK1,LATS1,BAZ2A,FAM63B
GO:0016570	histone modification	6	347	0.9	0.0219	KMT2C,KMT2D,CLOCK,REST,NSD1,BAZ2A
GO:0043170	macromolecule metabolic process	28	7453	0.23	0.0443	LNPEP,APC,N4BP2,TAOK1,CCNT1,KMT2C,UBXN7,LMTK2,KMT2D,CLOCK,REST,ZKSCAN1,DPP8,RSC1A1,SON,BDP1,RC3H2,UBR4,ZNF827,ASXL2,BIRC6,NSD1,SMG1,UHMK1,LATS1,BAZ2A,GTF2A1,FAM63B
GO:0051171	regulation of nitrogen compound metabolic process	24	5827	0.27	0.0443	APC,TAOK1,CCNT1,KMT2C,PRKAR2A,LMTK2,KMT2D,CLOCK,REST,ZKSCAN1,RSC1A1,SON,BRWD3,RC3H2,ZNF827,ASXL2,SBNO1,BIRC6,NSD1,SMG1,UHMK1,LATS1,BAZ2A,GTF2A1
Chromosome location enrichment_EnrichR
Term	Overlap	P.value	Adjusted.P.value	Odds.Ratio	Combined.Score	Genes
chr5	122/1265	3.1e-21	7.43e-20	2.95561	139.574	C5ORF24;IPO11;TRIO;PANK3;KIAA1191;FAM13B;TMEM167A;CEP120;PHAX;PPIP5K2;GPBP1;NUDT12;SLC25A46;TRIM23;SKP1;CSNK1G3;C5ORF15;FBXW11;SLC30A5;ANKHD1-EIF4EBP3;SCAMP1;PRLR;ATG12;ZFYVE16;MSH3;GEMIN5;MATR3;IL6ST;ANKRA2;FAM114A2;YTHDC2;IQGAP2;LARP1;SNX2;PRRC1;LARS;MIER3;KIF3A;MAN2A1;C5ORF42;NDFIP1;FBXO38;LNPEP;MCC;SMAD5;ANKHD1;CNOT6;OCLN;ZFP62;DMXL1;JMY;RAD17;DHX29;CNOT8;SERINC5;CPEB4;RBM27;SPEF2;ZCCHC10;MAS…
chr4	65/1031	7.69e-05	0.000923	1.73043	16.3926	OTUD4;SCOC;USP38;UBE2D3;AFF1;TMEM144;KIAA1109;METTL14;CYP4V2;FAM198B;NEK1;SMARCAD1;ARFIP1;ZNF721;TAPT1;SLC30A9;PLA2G12A;CNOT6L;GAB1;TET2;TBC1D9;SHROOM3;HAUS3;DNAJB14;AP1AR;RAB33B;INPP4B;ELF2;TMEM33;GUF1;WDFY3;FAM193A;MAML3;CLOCK;RBM47;YTHDC1;GSTCD;HTT;CLCN3;C4ORF32;CDKN2AIP;DCAF16;ZNF827;TMEM128;APBB2;N4BP2;ANKRD50;MAP9;CBR4;SEC24B;TMEM184C;LRBA;WDR19;SMARCA5;TMEM192;KIAA0232;PTPN13;COPS4;SEPSECS…
