# Supplementary material for: Similarities and Differences in Gene Expression Networks Between the Breast Cancer Cell Line Michigan Cancer Foundation-7 and Invasive Human Breast Cancer Tissues
Source: Front Artif Intell. 2021 May 13;4:674370. doi: 10.3389/frai.2021.674370 (PMC8155268; doi:10.3389/frai.2021.674370)
Supplement: Supplementary file 1 [file DataSheet1.zip › Supplemental Figures and Tables/Supplemental Table 6.Top 50 genes correlated to CCNT1 in GSE50705.xlsx]

## Sheet: Sheet1
Probe	Genesymbol	Spearman		Analysis Type:	PANTHER Overrepresentation Test (Released 20200728)
210648_x_at	SNX3	0.589747		Annotation Version and Release Date:	GO Ontology database DOI: 10.5281/zenodo.4081749 Released 2020-10-09
223034_s_at	C1orf43	0.580116		Analyzed List:	Top 50 genes correlated to CCNT1 in the GSE50705 data set(Homo sapiens)
226979_at	MAP3K2	0.569265		Reference List:	Homo sapiens (all genes in database)
200007_at	SRP14	0.569142		Test Type:	FISHER
210825_s_at	PEBP1	0.564633		Correction:	FDR
212967_x_at	NAP1L1	0.563982
202231_at	EIF3M	0.563348
211755_s_at	ATP5PB	0.558645
217801_at	ATP5F1E	0.557395
217768_at	RTRAF	0.556109
1552426_a_at	TM2D3	0.553432		GO biological process complete	Homo sapiens - REFLIST (20595)	Number	Expected	Fold enrichment	Raw P-value	FDR
224714_at	NIFK	0.549452		SRP-dependent cotranslational protein targeting to membrane (GO:0006614)	96	5	0.22	22.35	3.68e-06	0.00583
226976_at	KPNA6	0.547216		cotranslational protein targeting to membrane (GO:0006613)	100	5	0.23	21.45	4.45e-06	0.00642
208113_x_at	PABPC3	0.547004		translational initiation (GO:0006413)	144	7	0.34	20.86	5.58e-08	0.000443
219041_s_at	REPIN1	0.546599		protein targeting to ER (GO:0045047)	113	5	0.26	18.99	7.89e-06	0.00894
214394_x_at	EEF1D	0.542003		establishment of protein localization to endoplasmic reticulum (GO:0072599)	117	5	0.27	18.34	9.28e-06	0.0092
227518_at	SLC35E1	0.539414		viral gene expression (GO:0019080)	171	6	0.4	15.05	3.32e-06	0.00586
201501_s_at	GRSF1	0.537618		protein localization to endoplasmic reticulum (GO:0070972)	144	5	0.34	14.9	2.44e-05	0.0168
205361_s_at	PFDN4	0.535275		nuclear-transcribed mRNA catabolic process (GO:0000956)	197	6	0.46	13.07	7.31e-06	0.00892
224713_at	NIFK	0.534148		mRNA catabolic process (GO:0006402)	217	6	0.51	11.86	1.25e-05	0.011
201154_x_at	RPL4	0.533285		protein targeting to membrane (GO:0006612)	183	5	0.43	11.72	7.4e-05	0.0345
217868_s_at	METTL9	0.531436		rRNA processing (GO:0006364)	259	7	0.6	11.6	2.56e-06	0.00676
234512_x_at		0.531172		rRNA metabolic process (GO:0016072)	269	7	0.63	11.17	3.26e-06	0.00647
200595_s_at	EIF3A	0.524145		RNA catabolic process (GO:0006401)	247	6	0.58	10.42	2.55e-05	0.0168
208655_at	CCNI	0.524127		ncRNA processing (GO:0034470)	430	10	1	9.98	5.54e-08	0.000879
202447_at	DECR1	0.520728		ribosome biogenesis (GO:0042254)	334	7	0.78	8.99	1.3e-05	0.0108
201925_s_at	CD55	0.518679		translation (GO:0006412)	386	8	0.9	8.89	3.18e-06	0.0072
213105_s_at	TSR3	0.518421		peptide biosynthetic process (GO:0043043)	411	8	0.96	8.35	4.99e-06	0.0066
201418_s_at	SOX4	0.517981		ncRNA metabolic process (GO:0034660)	515	10	1.2	8.33	2.85e-07	0.00113
221808_at	RAB9A	0.514829		ribonucleoprotein complex biogenesis (GO:0022613)	465	9	1.08	8.3	1.25e-06	0.00395
209585_s_at	MINPP1	0.514265		peptide metabolic process (GO:0006518)	530	8	1.24	6.48	3.04e-05	0.0179
225190_x_at	RPL35A	0.513244		amide biosynthetic process (GO:0043604)	536	8	1.25	6.4	3.29e-05	0.0187
204274_at	EBAG9	0.511782		mRNA metabolic process (GO:0016071)	695	9	1.62	5.56	3.02e-05	0.0184
201139_s_at	SSB	0.510408		viral process (GO:0016032)	845	10	1.97	5.08	2.2e-05	0.0159
228385_at	DDX59	0.508911		symbiotic process (GO:0044403)	936	11	2.18	5.04	8.48e-06	0.00896
202649_x_at	RPS19	0.508735		RNA processing (GO:0006396)	922	10	2.15	4.65	4.59e-05	0.0243
211939_x_at	BTF3	0.508665		intracellular transport (GO:0046907)	1514	16	3.53	4.53	1.77e-07	0.000938
225221_at	ZKSCAN1	0.50745		RNA metabolic process (GO:0016070)	1599	14	3.73	3.76	1.14e-05	0.0107
226015_at	ZNF12	0.50715		cellular nitrogen compound biosynthetic process (GO:0044271)	1558	13	3.63	3.58	4.23e-05	0.0231
208374_s_at	CAPZA1	0.50678		gene expression (GO:0010467)	2088	15	4.87	3.08	5.26e-05	0.0261
201892_s_at	IMPDH2	0.506322		establishment of localization in cell (GO:0051649)	2367	17	5.52	3.08	1.36e-05	0.0108
202646_s_at	CSDE1	0.506023		nucleic acid metabolic process (GO:0090304)	2219	15	5.17	2.9	0.000106	0.0478
223196_s_at	SESN2	0.504773		nucleobase-containing compound metabolic process (GO:0006139)	2713	18	6.32	2.85	2.03e-05	0.0153
225414_at	RNF149	0.50472		heterocycle metabolic process (GO:0046483)	2906	18	6.77	2.66	5.16e-05	0.0264
208752_x_at	NAP1L1	0.504597		cellular aromatic compound metabolic process (GO:0006725)	2956	18	6.89	2.61	6.48e-05	0.0311
224763_at	RPL37	0.504508		cellular nitrogen compound metabolic process (GO:0034641)	3373	20	7.86	2.54	2.98e-05	0.0189
212435_at	TRIM33	0.50435
223012_at	UBXN6	0.504297
204528_s_at	NAP1L1	0.502659
222472_at	AFTPH	0.501268
